# Supplementary material for: Optimization of Liver Decellularization Maintains Extracellular Matrix Micro-Architecture and Composition Predisposing to Effective Cell Seeding
Source: PLoS One. 2016 May 9;11(5):e0155324. doi: 10.1371/journal.pone.0155324 (PMC4861300; doi:10.1371/journal.pone.0155324)
Supplement: S1 Table — Master table of MS data summarizing all the proteins identified in each sample (Fresh, DET, and EDTA-DET). (XLSX) [file pone.0155324.s001.xlsx]

## Sheet: 1_EDTA-DET_Fresh
Protein IDs	Majority protein IDs	Protein names	Gene names	Peptide counts (all)	Peptide counts (razor+unique)	Peptide counts (unique)	Fasta headers	Peptides	id	Peptide IDs	Peptide is razor	Mod. peptide IDs	Evidence IDs	MS/MS IDs	Best MS/MS	Oxidation (M) site IDs	Oxidation (M) site positions	Sequence	Proteins	Gene names_	Protein names_	Unique (Groups)	Unique (Proteins)	UniProt names
A0FKI7-2;M0R8D7;A0FKI7;M0R9S4;A0FKI7-3	A0FKI7-2;M0R8D7;A0FKI7;M0R9S4;A0FKI7-3	Acyl-CoA-binding domain-containing protein 5	LOC679565;Acbd5;LOC100910957	2;2;2;2;2	2;2;2;2;2	2;2;2;2;2	>sp|A0FKI7-2|ACBD5_RAT Isoform 2 of Acyl-CoA-binding domain-containing protein 5 OS=Rattus norvegicus GN=Acbd5;>tr|M0R8D7|M0R8D7_RAT Acyl-CoA-binding domain-containing protein 5 (Fragment) OS=Rattus norvegicus GN=LOC679565 PE=3 SV=1;>sp|A0FKI7|ACBD5_RAT Ac	2	0	13089;14129	True;True	13710;14804	76721;83645;83646	90275;98497;98498	90275;98497			LHKLETLTASQAK;LQEDMQNVLQR	A0FKI7-2;M0R8D7;A0FKI7;M0R9S4;A0FKI7-3;A0FKI7-2;M0R8D7;A0FKI7;M0R9S4;A0FKI7-3	LOC679565;Acbd5;LOC100910957;LOC679565;Acbd5;LOC100910957	Acyl-CoA-binding domain-containing protein 5;Acyl-CoA-binding domain-containing protein 5	yes;yes	no;no	ACBD5_RAT;M0R8D7_RAT;M0R9S4_RAT
A2RRT9	A2RRT9	Cytochrome P450 4V2	Cyp4v2	2	2	2	>sp|A2RRT9|CP4V2_RAT Cytochrome P450 4V2 OS=Rattus norvegicus GN=Cyp4v2 PE=2 SV=1	2	17	14992;19407	True;True	15699;20411	88616;113937	104165;134161	104165;134161			LWIGPVPLVALYK;SLSEDCEVAGYK	A2RRT9;A2RRT9	Cyp4v2;Cyp4v2	Cytochrome P450 4V2;Cytochrome P450 4V2	yes;yes	yes;yes	CP4V2_RAT
A2RUW1	A2RUW1	Toll-interacting protein	Tollip	7	7	7	>sp|A2RUW1|TOLIP_RAT Toll-interacting protein OS=Rattus norvegicus GN=Tollip PE=2 SV=1	7	18	982;8368;9587;10937;14422;17389;22731	True;True;True;True;True;True;True	1040;8780;10055;11478;15108;18308;23898	6630;48258;48259;48260;48261;48262;55159;55160;55161;64609;64610;85301;102512;102513;137258;137259;137260	7656;56109;56110;56111;56112;56113;64492;64493;64494;75527;75528;100348;120671;120672;161591;161592;161593	7656;56110;64492;75527;100348;120671;161591			AIQDMFPNMDR;GPVYIGELPQDFLR;IAWTHITIPESLK;ITPTQQQQQIQLDAQAAQQLQYGGAVGTVGR;LSITVVQAK;QGQVEDEWYSLSGR;VIQCTVPPGVDSFYLEIFDER	A2RUW1;A2RUW1;A2RUW1;A2RUW1;A2RUW1;A2RUW1;A2RUW1	Tollip;Tollip;Tollip;Tollip;Tollip;Tollip;Tollip	Toll-interacting protein;Toll-interacting protein;Toll-interacting protein;Toll-interacting protein;Toll-interacting protein;Toll-interacting protein;Toll-interacting protein	yes;yes;yes;yes;yes;yes;yes	yes;yes;yes;yes;yes;yes;yes	TOLIP_RAT
B0BMX3	B0BMX3	S100a16 protein	S100a16	1	1	1	>tr|B0BMX3|B0BMX3_RAT Protein S100a16 OS=Rattus norvegicus GN=S100a16 PE=2 SV=1	1	34	1383	TRUE	1464	9163;9164	10562;10563	10562			ALVVLVENFYK	B0BMX3	S100a16		yes	yes	B0BMX3_RAT
B1H249	B1H249	Gnpnat1	Gnpnat1	11	11	11	>tr|B1H249|B1H249_RAT Gnpnat1 protein OS=Rattus norvegicus GN=Gnpnat1 PE=2 SV=1	11	92	5698;5699;6121;8458;10919;10920;11339;13596;15419;18915;22934	True;True;True;True;True;True;True;True;True;True;True	5976;5977;6419;6420;8878;11460;11461;11890;11891;14237;16180;16181;19894;24115;24116	33600;33601;35752;35753;35754;35755;35756;48806;48807;48808;48809;48810;48811;64481;64482;64483;64484;64485;64486;66428;66429;66430;66431;66432;66433;80265;80266;80267;80268;90404;90405;90406;90407;90408;90409;90410;90411;90412;90413;110346;110347;110348;110349;110350;110351;110352;110353;110354;110355;110356;110357;110358;110359;110360;110361;138355;138356;138357;138358;138359;138360;138361;1383…	38820;38821;41293;41294;41295;41296;41297;56754;56755;56756;56757;56758;56759;56760;56761;75386;75387;75388;75389;75390;75391;75392;77650;77651;77652;77653;77654;77655;94454;94455;94456;94457;94458;94459;106250;106251;106252;106253;106254;106255;106256;106257;106258;106259;129784;129785;129786;129787;129788;129789;129790;129791;129792;129793;129794;129795;129796;129797;129798;129799;162922;162923…	38820;38821;41294;56756;75390;75392;77651;94454;106258;129799;162922	20;21	72;178	EVDWSQNTAIFSPAISPMHPGEGLVLR;EVDWSQNTAIFSPAISPMHPGEGLVLRPLCTADLNK;FDYTVSEENYMCR;GRVEDVVVSDECR;ITLECLPQNVGFYK;ITLECLPQNVGFYKK;KFDYTVSEENYMCR;LLLSTLTLLSK;MKPDETPMFDPSLLK;SGDYYVTVVEDVTLGQIVATATLIIEHK;VLGQLTETGVVSPEQFMK	B1H249;B1H249;B1H249;B1H249;B1H249;B1H249;B1H249;B1H249;B1H249;B1H249;B1H249	Gnpnat1;Gnpnat1;Gnpnat1;Gnpnat1;Gnpnat1;Gnpnat1;Gnpnat1;Gnpnat1;Gnpnat1;Gnpnat1;Gnpnat1		yes;yes;yes;yes;yes;yes;yes;yes;yes;yes;yes	yes;yes;yes;yes;yes;yes;yes;yes;yes;yes;yes	B1H249_RAT
B2GV24	B2GV24	E3 UFM1-protein ligase 1	Ufl1	11	11	11	>sp|B2GV24|UFL1_RAT E3 UFM1-protein ligase 1 OS=Rattus norvegicus GN=Ufl1 PE=2 SV=1	11	122	2080;5872;8045;8732;9415;16678;18985;21389;21776;23213;24562	True;True;True;True;True;True;True;True;True;True;True	2198;6160;8434;9167;9872;17563;19966;22486;22895;24420;25826	13230;34204;46327;50518;53967;97885;110714;110715;110716;125421;128466;140470;140471;140472;148905	15303;39553;53854;58805;63100;115180;130197;130198;130199;147537;151049;165411;165412;165413;175757	15303;39553;53854;58805;63100;115180;130198;147537;151049;165411;175757			AVFVPDIYSR;EYITPAQISK;GLFSAITRPTAVNSLVSK;GVIFTEAFVAR;HVQMVLGQLVDENYLDR;NTPLLFLK;SGQGEDPSSDDLDKEQHDVTNTTR;TQSTWVDSFFR;TYDLPGDFLTQALTQR;VNIVDLQQVINVDLTHIENR;YFADDTQTALTK	B2GV24;B2GV24;B2GV24;B2GV24;B2GV24;B2GV24;B2GV24;B2GV24;B2GV24;B2GV24;B2GV24	Ufl1;Ufl1;Ufl1;Ufl1;Ufl1;Ufl1;Ufl1;Ufl1;Ufl1;Ufl1;Ufl1	E3 UFM1-protein ligase 1;E3 UFM1-protein ligase 1;E3 UFM1-protein ligase 1;E3 UFM1-protein ligase 1;E3 UFM1-protein ligase 1;E3 UFM1-protein ligase 1;E3 UFM1-protein ligase 1;E3 UFM1-protein ligase 1;E3 UFM1-protein ligase 1;E3 UFM1-protein ligase 1;E3 UFM1-protein ligase 1	yes;yes;yes;yes;yes;yes;yes;yes;yes;yes;yes	yes;yes;yes;yes;yes;yes;yes;yes;yes;yes;yes	UFL1_RAT
B2GV73	B2GV73	Actin related protein 2/3 complex, subunit 3	Arpc3	8	8	8	>tr|B2GV73|B2GV73_RAT Actin related protein 2/3 complex, subunit 3 OS=Rattus norvegicus GN=Arpc3 PE=2 SV=1	8	130	2273;3889;5282;5613;13162;16899;19684;24337	True;True;True;True;True;True;True;True	2399;4087;5538;5888;13787;13788;17795;20698;25588	14102;23124;23125;23126;23127;23128;31372;31373;31374;31375;32920;32921;32922;77287;77288;77289;77290;77291;77292;99699;115098;147312	16298;26544;26545;26546;26547;26548;26549;36274;36275;36276;36277;37999;38000;38001;38002;90934;90935;90936;90937;90938;90939;90940;117439;135479;135480;173665;173666	16298;26548;36277;38001;90939;117439;135480;173665	36	19	AYLQQLR;DTDIVDEAIYYFK;EMYTLGITNFPIPGEPGFPLNAIYAK;ETKDTDIVDEAIYYFK;LIGNMALLPIR;PAYHSSLMDPDTK;SQGEKEMYTLGITNFPIPGEPGFPLNAIYAK;WWTCFVK	B2GV73;B2GV73;B2GV73;B2GV73;B2GV73;B2GV73;B2GV73;B2GV73	Arpc3;Arpc3;Arpc3;Arpc3;Arpc3;Arpc3;Arpc3;Arpc3		yes;yes;yes;yes;yes;yes;yes;yes	yes;yes;yes;yes;yes;yes;yes;yes	B2GV73_RAT
B2RYM3;CON__Q0VCM5	B2RYM3	Inter-alpha trypsin inhibitor, heavy chain 1	Itih1	16;1	16;1	16;1	>tr|B2RYM3|B2RYM3_RAT Inter-alpha trypsin inhibitor, heavy chain 1 (Predicted), isoform CRA_a OS=Rattus norvegicus GN=Itih1 PE=2 SV=1	16	150	1653;1902;1927;5671;5950;7828;8155;8525;10299;12348;14665;14974;15613;18075;18286;21362	True;True;True;True;True;True;True;True;True;True;True;True;True;True;True;True	1758;2011;2037;5948;6241;8210;8548;8947;10796;12938;15356;15681;16424;16425;19020;19237;22456	10891;10892;12225;12226;12351;33313;33314;34774;45048;46965;46966;49235;49236;60699;72480;72481;72482;72483;86459;88539;91457;91458;106301;106302;106911;125297	12649;12650;12651;14170;14171;14316;38434;38435;38436;40209;52383;54590;54591;57313;57314;71133;85234;85235;85236;85237;85238;101638;104082;107477;107478;125187;125188;125904;147394	12651;14171;14316;38435;40209;52383;54591;57313;71133;85237;101638;104082;107477;125188;125904;147394	38	603	AQGSHPELSSPASILIMLTDGEPTEGETDR;ATCLVDEEEMK;ATFQLTYEEVLK;EVAFDVEIPK;FAHYVITSQVVNSANK;GIEILNR;GLTDEDGLEPIIDKPPEDSQPLEMVGPR;GSLVPASHANLQAAQDFVR;ILGDMKPVDNFDLVLFGSQVQSWK;LDAQASFLSK;LTQYDIVIK;LWAYLTIQELLAK;MSLDYHFVTPLTSMTIR;QYYDGSEIVVAGR;RLTQYDIVIK;TQGLLGQFFSPLDFEVFDLRPGSDPTK	B2RYM3;B2RYM3;B2RYM3;B2RYM3;B2RYM3;B2RYM3;B2RYM3;B2RYM3;B2RYM3;B2RYM3;B2RYM3;B2RYM3;CON__Q0VCM5;B2RYM3;B2RYM3;B2RYM3;B2RYM3	Itih1;Itih1;Itih1;Itih1;Itih1;Itih1;Itih1;Itih1;Itih1;Itih1;Itih1;Itih1;Itih1;Itih1;Itih1;Itih1		yes;yes;yes;yes;yes;yes;yes;yes;yes;yes;yes;yes;yes;yes;yes;yes	yes;yes;yes;yes;yes;yes;yes;yes;yes;yes;yes;no;yes;yes;yes;yes	B2RYM3_RAT
B2RYP4	B2RYP4	Sorting nexin 2	Snx2	11	11	11	>tr|B2RYP4|B2RYP4_RAT Protein Snx2 OS=Rattus norvegicus GN=Snx2 PE=2 SV=1	11	153	2143;5179;15513;17309;17798;18470;19153;21464;24073;24836;25281	True;True;True;True;True;True;True;True;True;True;True	2265;5432;16301;18225;18733;19426;20147;22563;25319;26111;26582	13639;30938;90777;102144;104692;107677;107678;107679;111936;125980;145734;145735;151018;151019;153432	15792;35758;106682;120255;123224;126828;126829;126830;131636;148144;171618;171619;178369;178370;181245	15792;35758;106682;120255;123224;126830;131636;148144;171618;178370;181245			AVNTQALSGAGILR;ELSANTAAFAK;MNESDAWFEEK;QFLESSELPR;QQQFENLDQQLR;SAAMLGNSEDHTALSR;SISAPVIFDR;TSLSMFSK;WEDAQITLLK;YLESLVQTQQQLIK;YWEAFLPEAK	B2RYP4;B2RYP4;B2RYP4;B2RYP4;B2RYP4;B2RYP4;B2RYP4;B2RYP4;B2RYP4;B2RYP4;B2RYP4	Snx2;Snx2;Snx2;Snx2;Snx2;Snx2;Snx2;Snx2;Snx2;Snx2;Snx2		yes;yes;yes;yes;yes;yes;yes;yes;yes;yes;yes	yes;yes;yes;yes;yes;yes;yes;yes;yes;yes;yes	B2RYP4_RAT
B2RYW3	B2RYW3	NADH dehydrogenase (Ubiquinone) 1 beta subcomplex, 9	Ndufb9	14	14	14	>tr|B2RYW3|B2RYW3_RAT NADH dehydrogenase (Ubiquinone) 1 beta subcomplex, 9 OS=Rattus norvegicus GN=Ndufb9 PE=2 SV=1	14	161	594;2215;4659;4660;9182;11299;11300;15280;17085;17542;17543;23290;24499;24802	True;True;True;True;True;True;True;True;True;True;True;True;True;True	631;632;2341;4889;4890;9634;11850;11851;16017;17993;18466;18467;18468;18469;24503;25760;26077	4284;4285;4286;4287;4288;4289;4290;13913;27957;27958;27959;27960;27961;52912;52913;52914;52915;52916;52917;52918;52919;52920;66251;66252;66253;66254;89774;100808;100809;100810;100811;100812;100813;103307;103308;103309;103310;103311;103312;103313;103314;141148;141149;141150;141151;141152;141153;141154;148345;148346;148347;150818;150819;150820;150821;150822	4956;4957;4958;4959;4960;4961;4962;4963;4964;16095;32237;32238;32239;32240;32241;32242;32243;32244;32245;32246;32247;61730;61731;61732;61733;61734;61735;61736;61737;61738;61739;61740;61741;61742;61743;61744;61745;77434;77435;77436;77437;105487;118673;118674;118675;118676;118677;118678;118679;118680;121608;121609;121610;121611;121612;121613;121614;121615;121616;121617;121618;121619;121620;121621;1…	4957;16095;32241;32247;61740;77434;77437;105487;118677;121608;121620;166326;174865;178161	44	150	AFCAPPAYLTHR;AVYPDYFSK;EGDLPPLWWHIVTR;EGDLPPLWWHIVTRPR;HLESWCVHR;KEGDLPPLWWHIVTR;KEGDLPPLWWHIVTRPR;MESWDR;QAEEEFWQNQHPQPYIFPDSPGGTSYER;QLEEETSPDGIMTEALPPAR;QLEEETSPDGIMTEALPPARK;VPEWCLDYWHPSEK;YECYKVPEWCLDYWHPSEK;YLACLMR	B2RYW3;B2RYW3;B2RYW3;B2RYW3;B2RYW3;B2RYW3;B2RYW3;B2RYW3;B2RYW3;B2RYW3;B2RYW3;B2RYW3;B2RYW3;B2RYW3	Ndufb9;Ndufb9;Ndufb9;Ndufb9;Ndufb9;Ndufb9;Ndufb9;Ndufb9;Ndufb9;Ndufb9;Ndufb9;Ndufb9;Ndufb9;Ndufb9		yes;yes;yes;yes;yes;yes;yes;yes;yes;yes;yes;yes;yes;yes	yes;yes;yes;yes;yes;yes;yes;yes;yes;yes;yes;yes;yes;yes	B2RYW3_RAT
B3DMA2	B3DMA2	Acyl-CoA dehydrogenase family member 11	Acad11	22	22	22	>sp|B3DMA2|ACD11_RAT Acyl-CoA dehydrogenase family member 11 OS=Rattus norvegicus GN=Acad11 PE=1 SV=1	22	188	96;478;1182;2132;2370;2948;3943;7573;8502;10383;12072;12127;12425;16260;17806;18070;18199;18988;19254;23273;24078;24874	True;True;True;True;True;True;True;True;True;True;True;True;True;True;True;True;True;True;True;True;True;True	99;507;1249;2251;2499;3096;4142;7943;8923;10887;12654;12711;13018;17118;18741;19015;19147;19969;20253;24485;25324;26150	680;681;682;683;3196;7912;7913;13379;13380;14523;17577;23335;23336;43407;48974;48975;61098;69412;69413;69414;69678;69679;72776;94904;104704;104705;106296;106580;110722;112962;112963;112964;141079;141080;141081;145742;151267	835;836;837;838;839;3618;9207;9208;9209;15472;15473;15474;16775;20275;26795;26796;50468;56937;56938;71563;71564;81188;81189;81190;81469;81470;85545;111578;123236;123237;125181;125497;130206;132942;132943;132944;166254;166255;166256;171626;178666	839;3618;9208;15472;16775;20275;26795;50468;56938;71564;81190;81470;85545;111578;123237;125181;125497;130206;132943;166255;171626;178666			AAHSIDTLGSAAAR;AEGLWNLFLPAVSGLSQVDYALIAEETGK;ALFSVGFPVPK;AVLTVTQYR;CFFAPDVFNCQAPDTGNMEVLHLYGSEQQK;DFSIPGVSPAER;DTVEVLPQHK;GFEISQGR;GSHIQENTGIPLMEELISIYCR;ILQIMCDR;LADGPDEVHLSAIAK;LAGIAQGVYSR;LDNIVFHPK;NLPDSDNEECLVHGDFK;QQWLEPLLR;QYQASAHQSIPAMDQLSTWLMR;RGQEVLTR;SGQSNPTFFLQK;SLEAYLNQHLPGFGSDHR;VPASNLILGEGR;WEHPLVIEK;YLMGNNSSEDSFLTANTVQPLAETGLQLSR	B3DMA2;B3DMA2;B3DMA2;B3DMA2;B3DMA2;B3DMA2;B3DMA2;B3DMA2;B3DMA2;B3DMA2;B3DMA2;B3DMA2;B3DMA2;B3DMA2;B3DMA2;B3DMA2;B3DMA2;B3DMA2;B3DMA2;B3DMA2;B3DMA2;B3DMA2	Acad11;Acad11;Acad11;Acad11;Acad11;Acad11;Acad11;Acad11;Acad11;Acad11;Acad11;Acad11;Acad11;Acad11;Acad11;Acad11;Acad11;Acad11;Acad11;Acad11;Acad11;Acad11	Acyl-CoA dehydrogenase family member 11;Acyl-CoA dehydrogenase family member 11;Acyl-CoA dehydrogenase family member 11;Acyl-CoA dehydrogenase family member 11;Acyl-CoA dehydrogenase family member 11;Acyl-CoA dehydrogenase family member 11;Acyl-CoA dehydrogenase family member 11;Acyl-CoA dehydrogenase family member 11;Acyl-CoA dehydrogenase family member 11;Acyl-CoA dehydrogenase family member 11…	yes;yes;yes;yes;yes;yes;yes;yes;yes;yes;yes;yes;yes;yes;yes;yes;yes;yes;yes;yes;yes;yes	yes;yes;yes;yes;yes;yes;yes;yes;yes;yes;yes;yes;yes;yes;yes;yes;yes;yes;yes;yes;yes;yes	ACD11_RAT
C0KUC5	C0KUC5	LIM and senescent cell antigen-like domains 1 isoform D	Lims1	2	2	2	>tr|C0KUC5|C0KUC5_RAT LIM and senescent cell antigen-like domains 1 isoform D OS=Rattus norvegicus GN=Lims1 PE=2 SV=1	2	236	15870;22653	True;True	16721;23811	92477;136314	108682;160397	108682;160397			NDPYHPDHFNCANCGK;VIEGDVVSALNK	C0KUC5;C0KUC5	Lims1;Lims1		yes;yes	yes;yes	C0KUC5_RAT
D3Z9D2	D3Z9D2	FYVE and coiled-coil domain containing 1	Fyco1	7	7	7	>tr|D3Z9D2|D3Z9D2_RAT FYVE and coiled-coil domain containing 1 (Predicted) OS=Rattus norvegicus GN=Fyco1 PE=4 SV=1	7	327	1288;3482;4186;14208;14251;15152;17632	True;True;True;True;True;True;True	1367;3653;4399;14887;14932;15866;18563	8604;20527;20528;25465;84071;84072;84294;89377;103974	9965;23669;23670;29358;98953;98954;99206;105043;122350	9965;23669;29358;98954;99206;105043;122350			ALQAELSQVR;DLQDAVTELSNEFK;EAAIQGSLASLEAEQASIR;LQNEVVDLQAK;LQSQLGVAEAVLGEHK;MASSSTETQLQR;QLQESLAHLSSVEEELAEAR	D3Z9D2;D3Z9D2;D3Z9D2;D3Z9D2;D3Z9D2;D3Z9D2;D3Z9D2	Fyco1;Fyco1;Fyco1;Fyco1;Fyco1;Fyco1;Fyco1		yes;yes;yes;yes;yes;yes;yes	yes;yes;yes;yes;yes;yes;yes	D3Z9D2_RAT
D3ZC84	D3ZC84	Ubiquitin carboxyl-terminal hydrolase	Usp9x	8	8	8	>tr|D3ZC84|D3ZC84_RAT Ubiquitin carboxyl-terminal hydrolase OS=Rattus norvegicus GN=Usp9x PE=3 SV=1	8	373	1343;3038;4931;5870;6702;10408;14288;15101	True;True;True;True;True;True;True;True	1423;3190;5173;6158;7036;10913;14971;15811	8891;18062;29569;34200;39308;61417;84556;89240	10277;20806;34216;39549;45683;71919;99493;104885	10277;20806;34216;39549;45683;71919;99493;104885			ALTLQDLDNIWAAQAGK;DGLTISFTK;EIYTNLGPR;EYINECDSDYHEER;FNDYFEFPR;ILTDEAVSGWK;LQYYVPR;LYSVVSQLIR	D3ZC84;D3ZC84;D3ZC84;D3ZC84;D3ZC84;D3ZC84;D3ZC84;D3ZC84	Usp9x;Usp9x;Usp9x;Usp9x;Usp9x;Usp9x;Usp9x;Usp9x	Ubiquitin carboxyl-terminal hydrolase;Ubiquitin carboxyl-terminal hydrolase;Ubiquitin carboxyl-terminal hydrolase;Ubiquitin carboxyl-terminal hydrolase;Ubiquitin carboxyl-terminal hydrolase;Ubiquitin carboxyl-terminal hydrolase;Ubiquitin carboxyl-terminal hydrolase;Ubiquitin carboxyl-terminal hydrolase	yes;yes;yes;yes;yes;yes;yes;yes	yes;yes;yes;yes;yes;yes;yes;yes	D3ZC84_RAT
D3ZD11	D3ZD11	Protein Spcs2	Spcs2	10	10	10	>tr|D3ZD11|D3ZD11_RAT Protein Spcs2 OS=Rattus norvegicus GN=Spcs2 PE=4 SV=1	10	388	4;3708;3709;6055;6204;11260;11261;13078;19095;25221	True;True;True;True;True;True;True;True;True;True	4;3899;3900;3901;6351;6507;6508;11810;11811;13698;20087;26519	6;22241;22242;22243;22244;22245;22246;35423;36135;36136;36137;36138;36139;36140;66075;66076;66077;66078;66079;76687;76688;111581;153157	6;25576;25577;25578;25579;25580;25581;25582;40937;41700;41701;41702;41703;41704;41705;41706;41707;77233;77234;77235;77236;77237;90238;90239;131219;180923	6;25577;25582;40937;41703;77235;77237;90239;131219;180923	145;146	151;205	AAAASQGGR;DPTGMDPDDIWQLSSSLK;DPTGMDPDDIWQLSSSLKR;FDDKYTLK;FFDHSGTLVMDAYEPEISR;KDPTGMDPDDIWQLSSSLK;KDPTGMDPDDIWQLSSSLKR;LHDSLATER;SIFLVAHR;YVENFGLIDGR	D3ZD11;D3ZD11;D3ZD11;D3ZD11;D3ZD11;D3ZD11;D3ZD11;D3ZD11;D3ZD11;D3ZD11	Spcs2;Spcs2;Spcs2;Spcs2;Spcs2;Spcs2;Spcs2;Spcs2;Spcs2;Spcs2		yes;yes;yes;yes;yes;yes;yes;yes;yes;yes	yes;yes;yes;yes;yes;yes;yes;yes;yes;yes	D3ZD11_RAT
D3ZD73	D3ZD73	Protein Ddx6	Ddx6	2	2	2	>tr|D3ZD73|D3ZD73_RAT Protein Ddx6 OS=Rattus norvegicus GN=Ddx6 PE=4 SV=1	2	393	18905;19085	True;True	19882;20076	110301;111528;111529	129731;131163;131164	129731;131163			SGAYLIPLLER;SIEEQLGTEIKPIPSNIDK	D3ZD73;D3ZD73	Ddx6;Ddx6		yes;yes	yes;yes	D3ZD73_RAT
M9MMM9;D3ZHV2	M9MMM9;D3ZHV2	Microtubule-actin cross-linking factor 1	Macf1	2;2	2;2	2;2	>tr|M9MMM9|M9MMM9_RAT Microtubule-actin cross-linking factor 1 OS=Rattus norvegicus GN=Macf1 PE=4 SV=1;>sp|D3ZHV2|MACF1_RAT Microtubule-actin cross-linking factor 1 OS=Rattus norvegicus GN=Macf1 PE=1 SV=1	2	460	3730;17640	True;True	3922;18571	22372;104004	25712;122380	25712;122380			DQEPIPQNIDR;QLQVDLQILRDEK	M9MMM9;D3ZHV2;M9MMM9;D3ZHV2	Macf1;Macf1	Microtubule-actin cross-linking factor 1;Microtubule-actin cross-linking factor 1	yes;yes	no;no	M9MMM9_RAT;MACF1_RAT
D3ZJB8	D3ZJB8	Ariadne homolog 2	Arih2	2	2	2	>tr|D3ZJB8|D3ZJB8_RAT Ariadne homolog 2 (Drosophila) (Predicted), isoform CRA_a OS=Rattus norvegicus GN=Arih2 PE=4 SV=1	2	481	17697;21266	True;True	18631;22353	104132;124845	122524;146875	122524;146875	158	262	QMYHAPTDCATIR;TPEDFVFPLLPNEELR	D3ZJB8;D3ZJB8	Arih2;Arih2		yes;yes	yes;yes	D3ZJB8_RAT
P84245;M0R537;D3ZK97;M0RCB8	P84245;M0R537;D3ZK97;M0RCB8	Histone H3.3;Histone H3	H3f3b;LOC686736;RGD1564447;LOC690171	4;4;4;3	1;1;1;1	1;1;1;1	>sp|P84245|H33_RAT Histone H3.3 OS=Rattus norvegicus GN=H3f3b PE=1 SV=2;>tr|M0R537|M0R537_RAT Histone H3 OS=Rattus norvegicus GN=LOC686736 PE=3 SV=1;>tr|D3ZK97|D3ZK97_RAT Histone H3 OS=Rattus norvegicus GN=RGD1564447 PE=3 SV=1;>tr|M0RCB8|M0RCB8_RAT Unchara	4	490	4827;4828;6825;19914	False;False;True;False	5066;5067;7160;20933	28943;28944;28945;39863;39864;39865;39866;39867;39868;39869;39870;39871;39872;116400;116401;116402	33450;33451;33452;46383;46384;46385;46386;46387;46388;46389;46390;46391;46392;136920;136921;136922	33450;33452;46387;136920			EIAQDFK;EIAQDFKTDLR;FQSAAIGALQEASEAYLVGLFEDTNLCAIHAK;STELLIR	Q6LED0;D4A0P4;D3ZQN4;P84245;M0R537;D3ZK97;M0RCB8;M0RBX6;D3ZJ08;Q6LED0;D4A0P4;D3ZQN4;P84245;M0R537;D3ZK97;M0RCB8;M0RBX6;D3ZJ08;P84245;M0R537;D3ZK97;M0RCB8;Q6LED0;D4A0P4;D3ZQN4;P84245;M0R537;D3ZK97;M0RBX6;D3ZJ08	Hist3h3;LOC100359421;H3f3b;LOC686736;RGD1564447;LOC690171;Hist2h3c2;Hist3h3;LOC100359421;H3f3b;LOC686736;RGD1564447;LOC690171;Hist2h3c2;H3f3b;LOC686736;RGD1564447;LOC690171;Hist3h3;LOC100359421;H3f3b;LOC686736;RGD1564447;Hist2h3c2	Histone H3.1;Histone H3;Histone H3.3;Histone H3.1;Histone H3;Histone H3.3;Histone H3.3;Histone H3;Histone H3.1;Histone H3;Histone H3.3	no;no;yes;no	no;no;no;no	D3ZK97_RAT;H33_RAT;M0R537_RAT;M0RCB8_RAT
D3ZLT1	D3ZLT1	NADH dehydrogenase (Ubiquinone) 1 beta subcomplex, 7	Ndufb7	12	12	12	>tr|D3ZLT1|D3ZLT1_RAT NADH dehydrogenase (Ubiquinone) 1 beta subcomplex, 7 (Predicted) OS=Rattus norvegicus GN=Ndufb7 PE=4 SV=1	12	510	3812;4104;9020;9021;15566;15567;18457;21998;23178;24922;24923;24924	True;True;True;True;True;True;True;True;True;True;True;True	4004;4312;9464;9465;16366;16367;19413;23126;23127;24379;24380;26198;26199;26200	22737;24748;24749;24750;52081;52082;91123;91124;91125;91126;91127;91128;91129;91130;91131;107637;129946;129947;129948;129949;129950;140208;140209;140210;140211;151502;151503;151504;151505;151506;151507	26111;26112;28464;28465;28466;60582;60583;107049;107050;107051;107052;107053;107054;107055;107056;107057;107058;107059;126786;152751;152752;152753;152754;152755;152756;165118;165119;165120;165121;165122;178957;178958;178959;178960;178961;178962	26112;28465;60582;60583;107051;107057;126786;152752;165121;178957;178960;178962	159;160;161	39;47;135	DSFPNFVACK;DYCAHYLIR;HEQHDWDYCEHQDYVK;HEQHDWDYCEHQDYVKR;MPSFPPNYGLPER;MPSFPPNYGLPERK;RYLWDASVEPDPEK;VAQGQGEGEVGPEMAL;VMVATQQEMMDAQLTLQQR;YLWDASVEPDPEK;YLWDASVEPDPEKMPSFPPNYGLPER;YLWDASVEPDPEKMPSFPPNYGLPERK	D3ZLT1;D3ZLT1;D3ZLT1;D3ZLT1;D3ZLT1;D3ZLT1;D3ZLT1;D3ZLT1;D3ZLT1;D3ZLT1;D3ZLT1;D3ZLT1	Ndufb7;Ndufb7;Ndufb7;Ndufb7;Ndufb7;Ndufb7;Ndufb7;Ndufb7;Ndufb7;Ndufb7;Ndufb7;Ndufb7		yes;yes;yes;yes;yes;yes;yes;yes;yes;yes;yes;yes	yes;yes;yes;yes;yes;yes;yes;yes;yes;yes;yes;yes	D3ZLT1_RAT
D3ZPN3	D3ZPN3	Myeloid leukemia factor 2	Mlf2	1	1	1	>tr|D3ZPN3|D3ZPN3_RAT Myeloid leukemia factor 2 (Predicted), isoform CRA_a OS=Rattus norvegicus GN=Mlf2 PE=4 SV=1	1	543	12143	TRUE	12727	69716;69717;69718	81509;81510;81511	81509			LAIQGPEDSPSR	D3ZPN3	Mlf2		yes	yes	D3ZPN3_RAT
M0R785;D3ZTR5	M0R785;D3ZTR5		Chchd2;Zbed5	4;4	4;4	4;4	>tr|M0R785|M0R785_RAT Protein LOC100910788 OS=Rattus norvegicus GN=Chchd2 PE=4 SV=1;>tr|D3ZTR5|D3ZTR5_RAT Protein Zbed5 OS=Rattus norvegicus GN=Zbed5 PE=4 SV=1	4	593	1520;12297;17308;18096	True;True;True;True	1616;12887;18224;19041	10027;72211;72212;102143;106371;106372;106373;106374;106375;106376	11598;84924;84925;120253;120254;125264;125265;125266;125267;125268;125269;125270	11598;84924;120253;125270			APAAQPPATAAAPSAVGSPAAAPR;LCEGFNEVLR;QFLECAQNQSDVK;RAPAAQPPATAAAPSAVGSPAAAPR	M0R785;D3ZTR5;M0R785;D3ZTR5;M0R785;D3ZTR5;M0R785;D3ZTR5	Chchd2;Zbed5;Chchd2;Zbed5;Chchd2;Zbed5;Chchd2;Zbed5		yes;yes;yes;yes	no;no;no;no	D3ZTR5_RAT;M0R785_RAT
D3ZX87;D3ZU04;P62902;D3ZZ60;D4ABZ9;D3ZKU5;D3Z8W1;D4ACQ2;D3ZK34;F1LVW2;D3ZVF5	D3ZX87;D3ZU04;P62902;D3ZZ60;D4ABZ9;D3ZKU5;D3Z8W1;D4ACQ2	60S ribosomal protein L31	LOC100910017;Rpl31;LOC681356;Rpl31l4;RGD1564839;LOC680384;LOC690384	3;3;3;3;3;2;2;2;1;1;1	3;3;3;3;3;2;2;2;1;1;1	3;3;3;3;3;2;2;2;1;1;1	>tr|D3ZX87|D3ZX87_RAT Protein LOC100910017 OS=Rattus norvegicus GN=LOC100910017 PE=4 SV=1;>tr|D3ZU04|D3ZU04_RAT Uncharacterized protein OS=Rattus norvegicus PE=4 SV=1;>sp|P62902|RL31_RAT 60S ribosomal protein L31 OS=Rattus norvegicus GN=Rpl31 PE=2 SV=1;>tr	3	599	15106;15885;16284	True;True;True	15816;16736;17144	89259;89260;89261;92575;95102;95103	104907;104908;104909;104910;108787;111795;111796	104909;108787;111796			LYTLVTYVPVTTFK;NEDEDSPNKLYTLVTYVPVTTFK;NLQTVNVDEN	D3ZX87;D3ZU04;P62902;D3ZZ60;D4ABZ9;D3ZKU5;D3Z8W1;D4ACQ2;D3ZK34;D3ZX87;D3ZU04;P62902;D3ZZ60;D4ABZ9;D3ZKU5;D4ACQ2;D3ZX87;D3ZU04;P62902;D3ZZ60;D4ABZ9;D3ZKU5;D3Z8W1;F1LVW2;D3ZVF5	LOC100910017;Rpl31;LOC681356;Rpl31l4;RGD1564839;LOC680384;LOC690384;RGD1565894;LOC100910017;Rpl31;LOC681356;Rpl31l4;RGD1564839;LOC690384;LOC100910017;Rpl31;LOC681356;Rpl31l4;RGD1564839;LOC680384;RGD1561317;Rpl31l3	60S ribosomal protein L31;60S ribosomal protein L31;60S ribosomal protein L31	yes;yes;yes	no;no;no	D3Z8W1_RAT;D3ZKU5_RAT;D3ZU04_RAT;D3ZX87_RAT;D3ZZ60_RAT;D4ABZ9_RAT;D4ACQ2_RAT;RL31_RAT
D3ZUU8	D3ZUU8	Protein Sec14l4	Sec14l4	12	12	11	>tr|D3ZUU8|D3ZUU8_RAT Protein Sec14l4 OS=Rattus norvegicus GN=Sec14l4 PE=4 SV=1	12	617	303;719;4885;6091;6853;9446;10559;11027;12777;16527;18845;18990	True;True;True;True;True;True;True;True;True;True;True;True	315;762;763;5124;6387;7190;9905;11084;11572;13386;17403;19820;19971	1686;4874;4875;4876;29257;35593;39978;54070;62421;65077;74913;74914;74915;97094;109953;110740	1945;5640;5641;5642;5643;33854;41124;46507;63237;73062;76072;87979;87980;87981;87982;114300;114301;129331;130224	1945;5640;33854;41124;46507;63237;73062;76072;87979;114300;129331;130224	183	333	ADDFFLLR;AGEMTEVLPNQR;EILQDVLPTLPK;FDNTYSLLHTK;FREILQDVLPTLPK;HYHLSSQERPQYEHNVVVGR;INYGGDVPK;IVILGGNWK;LFPVAFNLVK;NQQDLDHILTWQPPEVIR;SFIGEVTQK;SGQVGDLSPQQQEALTR	D3ZUU8;Q99MS0;Q5EBD0;D3ZUU8;D3ZUU8;D3ZUU8;D3ZUU8;D3ZUU8;D3ZUU8;D3ZUU8;D3ZUU8;D3ZUU8;D3ZUU8;D3ZUU8	Sec14l4;Sec14l2;Sec14l4;Sec14l4;Sec14l4;Sec14l4;Sec14l4;Sec14l4;Sec14l4;Sec14l4;Sec14l4;Sec14l4;Sec14l4	SEC14-like protein 2	yes;no;yes;yes;yes;yes;yes;yes;yes;yes;yes;yes	yes;no;yes;yes;yes;yes;yes;yes;yes;yes;yes;yes	D3ZUU8_RAT
D3ZZ21	D3ZZ21	NADH dehydrogenase (Ubiquinone) 1 beta subcomplex, 6	Ndufb6	3	3	3	>tr|D3ZZ21|D3ZZ21_RAT NADH dehydrogenase (Ubiquinone) 1 beta subcomplex, 6 (Predicted) OS=Rattus norvegicus GN=Ndufb6 PE=4 SV=1	3	669	7123;9850;24185	True;True;True	7476;10327;10328;25435	41398;41399;41400;56978;56979;56980;56981;56982;56983;146334	48141;48142;48143;66629;66630;66631;66632;66633;66634;66635;66636;66637;66638;66639;172352	48141;66636;172352	191	120	FWNNFLR;IFPGDTILETGEVIPPMR;WLKDQELSPR	D3ZZ21;D3ZZ21;D3ZZ21	Ndufb6;Ndufb6;Ndufb6		yes;yes;yes	yes;yes;yes	D3ZZ21_RAT
D3ZZ95;D4A1Q0;F1M706;D3ZJJ6;P39032;M0RCN1	D3ZZ95;D4A1Q0;F1M706;D3ZJJ6;P39032;M0RCN1	60S ribosomal protein L36	LOC100361060;LOC100361644;LOC100360439;RGD1563135;Rpl36;LOC100361079	3;2;2;2;2;2	3;2;2;2;2;2	3;2;2;2;2;2	>tr|D3ZZ95|D3ZZ95_RAT 60S ribosomal protein L36 OS=Rattus norvegicus GN=LOC100361060 PE=3 SV=1;>tr|D4A1Q0|D4A1Q0_RAT Protein LOC100361644 OS=Rattus norvegicus GN=LOC100361644 PE=4 SV=1;>tr|F1M706|F1M706_RAT 60S ribosomal protein L36 OS=Rattus norvegicus GN	3	673	4515;5686;25023	True;True;True	4740;4741;5963;26310	27172;27173;27174;27175;27176;27177;33512;33513;33514;152223;152224	31283;31284;31285;31286;31287;31288;38727;38728;38729;179837;179838	31283;38729;179838	192	98	EELSNVLAAMR;EVCGFAPYER;YPMAVGLNK	D3ZZ95;D4A1Q0;F1M706;P39032;M0RCN1;D3ZZ95;F1M706;D3ZJJ6;D3ZZ95;D4A1Q0;D3ZJJ6;P39032;M0RCN1	LOC100361060;LOC100361644;LOC100360439;Rpl36;LOC100361079;LOC100361060;LOC100360439;RGD1563135;LOC100361060;LOC100361644;RGD1563135;Rpl36;LOC100361079	60S ribosomal protein L36;60S ribosomal protein L36;60S ribosomal protein L36	yes;yes;yes	no;no;no	D3ZJJ6_RAT;D3ZZ95_RAT;D4A1Q0_RAT;F1M706_RAT;M0RCN1_RAT;RL36_RAT
D4A054;M0R3M4	D4A054;M0R3M4		Ranbp2;LOC100911178	16;16	16;16	16;16	>tr|D4A054|D4A054_RAT Protein LOC100911178 OS=Rattus norvegicus GN=Ranbp2 PE=1 SV=1;>tr|M0R3M4|M0R3M4_RAT Protein LOC100911178 OS=Rattus norvegicus GN=LOC100911178 PE=4 SV=1	16	692	1195;5112;5967;6045;6483;6561;7535;9507;10238;13563;14069;18931;19100;20717;24021;24729	True;True;True;True;True;True;True;True;True;True;True;True;True;True;True;True	1262;5359;6259;6339;6805;6885;7905;9969;10734;14204;14743;19910;20093;21778;25266;26004	7961;30586;30587;34892;35360;37660;38461;43238;54441;60382;60383;79920;83257;83258;110432;111685;121173;121174;145598;150339;150340	9259;35352;35353;40337;40865;43516;44687;50284;63642;70784;70785;94075;98062;98063;129873;131367;142379;142380;171475;177630;177631	9259;35353;40337;40865;43516;44687;50284;63642;70784;94075;98063;129873;131367;142379;171475;177630			ALGTNASTAANHTLR;ELLESFDSALQSVK;FALMTPNK;FDAEISQWK;FKTPEEAALFK;FLGLLYEIEENTDK;GETGQNLLEMMAHDR;IAIAVLEETTR;ILDDSDSNISVVQK;LLLDIPLQTPHK;LPVPLESVK;SGFEGMFAK;SIFTTPTSELANK;TGSSLNSFYDQR;WAEDQNSLLK;YIASVQGSAPSPR	D4A054;M0R3M4;D4A054;M0R3M4;D4A054;M0R3M4;D4A054;M0R3M4;D4A054;M0R3M4;D4A054;M0R3M4;D4A054;M0R3M4;D4A054;M0R3M4;D4A054;M0R3M4;D4A054;M0R3M4;D4A054;M0R3M4;D4A054;M0R3M4;D4A054;M0R3M4;D4A054;M0R3M4;D4A054;M0R3M4;D4A054;M0R3M4	Ranbp2;LOC100911178;Ranbp2;LOC100911178;Ranbp2;LOC100911178;Ranbp2;LOC100911178;Ranbp2;LOC100911178;Ranbp2;LOC100911178;Ranbp2;LOC100911178;Ranbp2;LOC100911178;Ranbp2;LOC100911178;Ranbp2;LOC100911178;Ranbp2;LOC100911178;Ranbp2;LOC100911178;Ranbp2;LOC100911178;Ranbp2;LOC100911178;Ranbp2;LOC100911178;Ranbp2;LOC100911178		yes;yes;yes;yes;yes;yes;yes;yes;yes;yes;yes;yes;yes;yes;yes;yes	no;no;no;no;no;no;no;no;no;no;no;no;no;no;no;no	D4A054_RAT;M0R3M4_RAT
D4A132;F1LTB8	D4A132;F1LTB8		Ugt2b10;RGD1559459	8;5	6;3	6;3	>tr|D4A132|D4A132_RAT Protein Ugt2b10 OS=Rattus norvegicus GN=Ugt2b10 PE=3 SV=1;>tr|F1LTB8|F1LTB8_RAT Protein RGD1559459 OS=Rattus norvegicus GN=RGD1559459 PE=3 SV=2	8	705	347;1512;6238;10007;10609;12378;14215;22693	False;True;True;False;True;True;True;True	363;1608;6543;10491;11136;12969;12970;14894;23859	1872;1873;1874;9963;36240;58327;62617;62618;72565;72566;84117;136854	2149;2150;2151;11516;41822;68313;68314;73294;73295;85323;85324;99002;161105	2150;11516;41822;68314;73295;85323;99002;161105	201	423	ADIWLIR;ANVIAAGLAQIPQK;FFPGSTYEK;IHHDQPVKPLDR;IPLVYSLR;LDFLTMSSTDLFTALK;LQNSGFDVILADPFIPCGDLLAEILK;VILDELLK	P09875;M3ZCP2;D4A132;F1LTB8;D4A132;F1LTB8;D4A132;F1LTB8;P09875;M3ZCP2;P36510;D4A132;F1LTB8;D4A132;F1LTB8;D4A132;D4A132;D4A132	Ugt2b1;Ugt2b10;RGD1559459;Ugt2b10;RGD1559459;Ugt2b10;RGD1559459;Ugt2b1;Ugt2a1;Ugt2b10;RGD1559459;Ugt2b10;RGD1559459;Ugt2b10;Ugt2b10;Ugt2b10	UDP-glucuronosyltransferase 2B1;UDP-glucuronosyltransferase 2B1;UDP-glucuronosyltransferase 2A1	no;yes;yes;no;yes;yes;yes;yes	no;no;no;no;no;yes;yes;yes	D4A132_RAT;F1LTB8_RAT
D4A3S8	D4A3S8	NOL1/NOP2/Sun domain family, member 2	Nsun2	2	2	2	>tr|D4A3S8|D4A3S8_RAT NOL1/NOP2/Sun domain family, member 2 (Predicted) OS=Rattus norvegicus GN=Nsun2 PE=4 SV=1	2	745	18733;24539	True;True	19704;25803	109509;148809;148810	128868;175645;175646	128868;175645			SEGALELADVSAELPGLK;YEPDSANPDTLR	D4A3S8;D4A3S8	Nsun2;Nsun2		yes;yes	yes;yes	D4A3S8_RAT
D4A3V3	D4A3V3	Poly (ADP-ribose) polymerase family, member 12	Parp12	4	4	4	>tr|D4A3V3|D4A3V3_RAT Poly (ADP-ribose) polymerase family, member 12 (Predicted), isoform CRA_b OS=Rattus norvegicus GN=Parp12 PE=4 SV=2	4	749	1615;17393;19138;21461	True;True;True;True	1718;18313;20132;22560	10737;10738;10739;102552;111850;111851;125971	12468;12469;12470;120715;131543;131544;148135	12468;120715;131544;148135			AQAAVAVAEVTQLLCAAGGALELAELR;QGTGHPVTTISSSDVEK;SIPDYWDPAALPDLGFK;TSLGADALER	D4A3V3;D4A3V3;D4A3V3;D4A3V3	Parp12;Parp12;Parp12;Parp12		yes;yes;yes;yes	yes;yes;yes;yes	D4A3V3_RAT
D4A5Q9;D3ZJJ9	D4A5Q9	Glycine decarboxylase	Gldc	21;9	21;9	21;9	>tr|D4A5Q9|D4A5Q9_RAT Glycine decarboxylase (Predicted), isoform CRA_a OS=Rattus norvegicus GN=Gldc PE=4 SV=1	21	779	741;3320;4332;4563;4564;5266;5667;6355;7125;8078;8097;8952;12532;12695;15624;16231;17248;18506;21476;22231;24675	True;True;True;True;True;True;True;True;True;True;True;True;True;True;True;True;True;True;True;True;True	786;3486;4551;4790;4791;5521;5944;6671;7478;8469;8488;9395;13135;13303;16440;17088;18164;19464;22577;23369;25945	5015;5016;19770;26275;27433;27434;31345;31346;33272;37053;41402;46583;46624;51811;73387;73388;74572;91505;94760;101606;101607;107928;126031;133749;150062	5793;5794;22844;30268;31591;31592;36247;36248;38376;42768;42769;48145;54152;54195;60237;86207;86208;87600;107532;111421;111422;119528;119529;127094;148196;157441;177316	5793;22844;30268;31591;31592;36248;38376;42769;48145;54152;54195;60237;86207;87600;107532;111422;119528;127094;148196;157441;177316			AGHQLQHDLFFDTLK;DLCELTGYDR;EATEIAILNANYMAK;EFANIHPFVPLDQAQGYQQLFQELEK;EFANIHPFVPLDQAQGYQQLFQELEKDLCELTGYDR;EMLQALGLASIDELIEK;EVAAFPLPFVKPENK;FGVPLGYGGPHAAFFAVR;FWPTIAR;GLKEATEIAILNANYMAK;GLLGSSFK;GYVAHEFILDTRPFKK;LEDPVCENEILETLHAIASK;LFDDGTLGISLDETVTEK;MSPHSLTCVTSSR;NLLENSGWVTQYTPYQPEVSQGR;QEIADIEEGR;SAHGTNPASAYMAGMK;TSPFLTHQVFNSYHSETNLVR;VEDFTELVER;YGNIDVAHLK	D4A5Q9;D3ZJJ9;D4A5Q9;D4A5Q9;D4A5Q9;D4A5Q9;D4A5Q9;D3ZJJ9;D4A5Q9;D4A5Q9;D3ZJJ9;D4A5Q9;D4A5Q9;D4A5Q9;D3ZJJ9;D4A5Q9;D4A5Q9;D3ZJJ9;D4A5Q9;D3ZJJ9;D4A5Q9;D4A5Q9;D3ZJJ9;D4A5Q9;D4A5Q9;D4A5Q9;D3ZJJ9;D4A5Q9;D3ZJJ9;D4A5Q9	Gldc;LOC100911814;Gldc;Gldc;Gldc;Gldc;Gldc;LOC100911814;Gldc;Gldc;LOC100911814;Gldc;Gldc;Gldc;LOC100911814;Gldc;Gldc;LOC100911814;Gldc;LOC100911814;Gldc;Gldc;LOC100911814;Gldc;Gldc;Gldc;LOC100911814;Gldc;LOC100911814;Gldc		yes;yes;yes;yes;yes;yes;yes;yes;yes;yes;yes;yes;yes;yes;yes;yes;yes;yes;yes;yes;yes	no;yes;yes;yes;yes;no;yes;no;yes;yes;no;yes;no;no;yes;no;yes;yes;no;no;yes	D4A5Q9_RAT
D4A7R3	D4A7R3	Nucleoporin 205kDa	Nup205	2	2	2	>tr|D4A7R3|D4A7R3_RAT Nucleoporin 205kDa (Predicted) OS=Rattus norvegicus GN=Nup205 PE=4 SV=1	2	810	5330;5538	True;True	5592;5811	31610;32616;32617	36533;37647;37648	36533;37648			ENMAIIESYGAALMEVVCR;ESQLALIVSPLEQLLQGINPR	D4A7R3;D4A7R3	Nup205;Nup205		yes;yes	yes;yes	D4A7R3_RAT
D4A830	D4A830	Protein Ppa2	Ppa2	9	9	9	>tr|D4A830|D4A830_RAT Protein Ppa2 OS=Rattus norvegicus GN=Ppa2 PE=4 SV=1	9	815	1787;5546;5937;8919;10040;10313;15254;15255;19436	True;True;True;True;True;True;True;True;True	1893;5819;6226;9362;10527;10810;15986;15987;20440	11609;32627;32628;34727;51563;51564;58602;58603;60780;89717;89718;114012	13477;37658;37659;40151;59964;59965;68613;68614;71215;105421;105422;134253;134254	13477;37659;40151;59965;68613;71215;105421;105422;134254			ASFNMVVEIPR;ESSVEEEVWHFLR;FAFNGEFK;GYIWNYGALPQTWEDPHLK;IIAINVNDPEAEK;ILGTLALIDQSETDWK;MEIATEEPLNPIK;MEIATEEPLNPIKQDTK;SLVESIPTPSMSK	D4A830;D4A830;D4A830;D4A830;D4A830;D4A830;D4A830;D4A830;D4A830	Ppa2;Ppa2;Ppa2;Ppa2;Ppa2;Ppa2;Ppa2;Ppa2;Ppa2		yes;yes;yes;yes;yes;yes;yes;yes;yes	yes;yes;yes;yes;yes;yes;yes;yes;yes	D4A830_RAT
D4A8A0	D4A8A0	DNA fragmentation factor subunit beta	Cad	15	12	12	>tr|D4A8A0|D4A8A0_RAT DNA fragmentation factor subunit beta OS=Rattus norvegicus GN=Cad PE=3 SV=2	15	819	1434;4849;9814;12046;12160;13065;13413;14426;18873;20035;21007;22939;22940;23333;23970	False;False;True;True;True;True;True;True;False;True;True;True;True;True;True	1525;1526;5088;10290;12628;12745;13685;14049;15112;19848;21061;22076;24121;24122;24549;25213	9514;9515;9516;9517;9518;9519;9520;9521;9522;9523;29102;29103;29104;29105;29106;29107;29108;29109;29110;29111;29112;29113;29114;29115;29116;29117;29118;29119;29120;29121;29122;29123;29124;29125;29126;29127;29128;29129;29130;29131;29132;29133;29134;29135;29136;29137;29138;29139;29140;56717;69309;71572;76666;76667;78622;85309;110099;117116;123193;138374;138375;141490;141491;145343	10985;10986;10987;10988;10989;10990;10991;10992;10993;10994;33683;33684;33685;33686;33687;33688;33689;33690;33691;33692;33693;33694;33695;33696;33697;33698;33699;33700;33701;33702;33703;33704;33705;33706;33707;33708;33709;33710;33711;33712;33713;33714;33715;33716;33717;33718;33719;33720;33721;33722;66320;81081;84194;90214;90215;92515;100356;129493;129494;137717;144918;162944;162945;166723;166724;…	10986;33684;66320;81081;84194;90214;92515;100356;129494;137717;144918;162944;162945;166724;171183			AMLSTGFK;EIEYEVVR;IFAVDCGLK;LAADFSVPLIIDIK;LALGIPLPELR;LGYPVLVR;LLDTIGISQPQWR;LSLDDLLQR;SFPFVSK;SVGEVMGIGR;TLGVDLVALATR;VLGTPVETIELTEDRR;VLGTSPEAIDSAENR;VPQFSFSR;VYFLPITPHYVTQVIR	P07756;D4A8A0;P07756;D4A8A0;D4A8A0;D4A8A0;D4A8A0;D4A8A0;D4A8A0;D4A8A0;P07756;D4A8A0;D4A8A0;D4A8A0;D4A8A0;D4A8A0;D4A8A0;D4A8A0	Cps1;Cad;Cps1;Cad;Cad;Cad;Cad;Cad;Cad;Cad;Cps1;Cad;Cad;Cad;Cad;Cad;Cad;Cad	Carbamoyl-phosphate synthase [ammonia], mitochondrial;Carbamoyl-phosphate synthase [ammonia], mitochondrial;Carbamoyl-phosphate synthase [ammonia], mitochondrial	no;no;yes;yes;yes;yes;yes;yes;no;yes;yes;yes;yes;yes;yes	no;no;yes;yes;yes;yes;yes;yes;no;yes;yes;yes;yes;yes;yes	D4A8A0_RAT
D4A8F2	D4A8F2	Protein Rsu1	Rsu1	6	6	6	>tr|D4A8F2|D4A8F2_RAT Protein Rsu1 OS=Rattus norvegicus GN=Rsu1 PE=4 SV=2	6	821	531;1394;3601;4856;14697;16194	True;True;True;True;True;True	565;1477;3788;5095;15389;17050	3471;9271;21679;29170;29171;86611;94599;94600;94601	3924;10687;10688;24919;33754;33755;101804;101805;111235;111236;111237	3924;10688;24919;33755;101805;111235			AENNPWVTPIADQFQLGVSHVFEYIR;ALYLSDNDFEILPPDIGK;DNDLISLPK;EIGELTQLK;LTVLPPELGNLDLTGQK;NLEVLNFFNNQIEELPTQISSLQK	D4A8F2;D4A8F2;D4A8F2;D4A8F2;D4A8F2;D4A8F2	Rsu1;Rsu1;Rsu1;Rsu1;Rsu1;Rsu1		yes;yes;yes;yes;yes;yes	yes;yes;yes;yes;yes;yes	D4A8F2_RAT
D4A9A3	D4A9A3	Protein Cenpv	Cenpv	3	3	3	>tr|D4A9A3|D4A9A3_RAT Protein Cenpv OS=Rattus norvegicus GN=Cenpv PE=4 SV=2	3	843	2397;7211;20109	True;True;True	2527;7569;21140	14660;14661;41781;41782;41783;41784;41785;41786;41787;117420;117421;117422;117423;117424;117425	16934;16935;16936;48578;48579;48580;48581;48582;48583;48584;138049;138050;138051;138052;138053;138054	16935;48581;138051			CGVQSFYTPR;GAESITTYTFNTHK;SVVTEEFNGSDWER	D4A9A3;D4A9A3;D4A9A3	Cenpv;Cenpv;Cenpv		yes;yes;yes	yes;yes;yes	D4A9A3_RAT
D4A9Y0	D4A9Y0	Protein Sdf2l1	Sdf2l1	7	7	7	>tr|D4A9Y0|D4A9Y0_RAT Protein Sdf2l1 OS=Rattus norvegicus GN=Sdf2l1 PE=4 SV=1	7	854	1415;1416;1749;6801;8398;16216;24686	True;True;True;True;True;True;True	1499;1500;1501;1855;7136;8813;17072;25958	9341;9342;9343;9344;9345;11394;11395;11396;11397;11398;39753;39754;39755;39756;39757;39758;48342;48343;94729;94730;94731;94732;94733;150095;150096;150097;150098;150099;150100	10765;10766;10767;10768;10769;10770;13245;13246;13247;13248;13249;13250;46241;46242;46243;46244;46245;46246;56201;56202;111383;111384;111385;111386;111387;177349;177350;177351;177352;177353;177354;177355	10765;10770;13247;46244;56201;111387;177354	215	202	AMEGIFIK;AMEGIFIKPGADPSTGHDEL;ASAGLVTCGSVLK;FQHVGTSVFLSVTGEQYGNPIR;GQHEVHGMPSANAHNTWK;NLHTHHFPSPLSNNQEVSAFGEDGEGDDLDLWTVR;YGSGSGQQSVTGVEASDDANSYWR	D4A9Y0;D4A9Y0;D4A9Y0;D4A9Y0;D4A9Y0;D4A9Y0;D4A9Y0	Sdf2l1;Sdf2l1;Sdf2l1;Sdf2l1;Sdf2l1;Sdf2l1;Sdf2l1		yes;yes;yes;yes;yes;yes;yes	yes;yes;yes;yes;yes;yes;yes	D4A9Y0_RAT
D4ADT5	D4ADT5	Protein Ddx58	Ddx58	13	13	13	>tr|D4ADT5|D4ADT5_RAT Protein Ddx58 OS=Rattus norvegicus GN=Ddx58 PE=4 SV=2	13	911	1179;2004;3660;4182;6245;6880;8332;16849;16850;21618;23038;23778;24541	True;True;True;True;True;True;True;True;True;True;True;True;True	1246;2121;3849;4395;6550;7218;8741;17741;17742;22729;24223;25008;25805	7902;12874;12875;22030;22031;25458;25459;25460;25461;36272;40074;40075;40076;40077;40078;48087;99358;99359;99360;127061;139096;139097;144334;144335;144336;148814	9191;14909;14910;25323;25324;29351;29352;29353;29354;41859;46615;46616;46617;46618;46619;55900;117057;117058;117059;149437;163755;163756;170014;170015;170016;175650	9191;14909;25323;29351;41859;46615;55900;117058;117059;149437;163756;170014;175650			ALFLYTSHLR;ATVSPTDILSEISECLINQECEEIR;DNVEELEQVVYKPQK;EAAFDETEQDLTR;FFQIQNR;FSELWLVDK;GPIEAASLFLR;NYQLELALPAK;NYQLELALPAKK;TVEEAMLHICK;VLQFALEK;VVFFANQIPVYEQQATVFSR;YEQWIVAVHK	D4ADT5;D4ADT5;D4ADT5;D4ADT5;D4ADT5;D4ADT5;D4ADT5;D4ADT5;D4ADT5;D4ADT5;D4ADT5;D4ADT5;D4ADT5	Ddx58;Ddx58;Ddx58;Ddx58;Ddx58;Ddx58;Ddx58;Ddx58;Ddx58;Ddx58;Ddx58;Ddx58;Ddx58		yes;yes;yes;yes;yes;yes;yes;yes;yes;yes;yes;yes;yes	yes;yes;yes;yes;yes;yes;yes;yes;yes;yes;yes;yes;yes	D4ADT5_RAT
E9PT29	E9PT29	Uncharacterized protein		8	4	4	>tr|E9PT29|E9PT29_RAT Uncharacterized protein OS=Rattus norvegicus PE=4 SV=2	8	938	1550;4997;7377;13131;13211;15436;15992;17900	False;True;False;True;True;False;True;False	1647;5240;7742;13754;13838;16201;16202;16844;18837	10114;10115;10116;10117;10118;10119;10120;10121;10122;10123;10124;10125;10126;10127;10128;10129;10130;10131;10132;10133;10134;10135;10136;10137;10138;10139;10140;10141;10142;10143;10144;10145;29863;29864;29865;29866;29867;42604;42605;42606;42607;42608;42609;42610;76962;77463;90447;90448;90449;90450;90451;93163;93164;105479	11710;11711;11712;11713;11714;11715;11716;11717;11718;11719;11720;11721;11722;11723;11724;11725;11726;11727;11728;11729;11730;11731;11732;11733;11734;11735;11736;11737;11738;11739;11740;11741;11742;34567;34568;34569;34570;34571;49542;49543;49544;49545;49546;49547;49548;49549;90567;91124;106298;106299;106300;106301;106302;109428;109429;124201	11713;34568;49544;90567;91124;106299;109429;124201	168;169	251;254	APILIATDVASR;ELAQQVQQVADDYGK;GDGPICLVLAPTR;LIDFLESGK;LIQLMEEIMAEK;MLDMGFEPQIR;NFYVEHPEVAR;QTLMWSATWPK	Q6AYI1;E9PT29;E9PT29;Q6AYI1;E9PT29;E9PT29;E9PT29;D3ZN21;D4ADE8;Q6AYI1;E9PT29;E9PT29;Q6AYI1;E9PT29	Ddx5;Ddx5;RGD1309586;Ddx3x;Ddx5;Ddx5		no;yes;no;yes;yes;no;yes;no	no;yes;no;yes;yes;no;yes;no	E9PT29_RAT
E9PTI6	E9PTI6	Protein Raly	Raly	3	3	3	>tr|E9PTI6|E9PTI6_RAT Protein Raly OS=Rattus norvegicus GN=Raly PE=4 SV=1	3	947	8868;12638;22382	True;True;True	9310;13243;23525	51139;73950;134743;134744	59526;86871;158588;158589	59526;86871;158588			GYAFVQYANER;LEQIAEEQK;VFIGNLNTAVVK	E9PTI6;E9PTI6;E9PTI6	Raly;Raly;Raly		yes;yes;yes	yes;yes;yes	E9PTI6_RAT
E9PU01;D3ZR50;D3ZD32;F1LPP8	E9PU01	Protein Chd4	Chd4	4;1;1;1	4;1;1;1	4;1;1;1	>tr|E9PU01|E9PU01_RAT Protein Chd4 OS=Rattus norvegicus GN=Chd4 PE=4 SV=2	4	952	4870;5298;8315;11591	True;True;True;True	5109;5556;8724;12152	29208;31498;48013;48014;67536	33798;36412;55817;55818;78977	33798;36412;55817;78977			EIIKQEESVDPDYWEK;ENEFSFEDNAIR;GPFLVSAPLSTIINWER;KLERPPETPTVDPTVK	E9PU01;E9PU01;D3ZR50;D3ZD32;E9PU01;F1LPP8;E9PU01	Chd4;Chd4;Chd5;Chd4;Chd3;Chd4		yes;yes;yes;yes	yes;no;no;yes	E9PU01_RAT
F1LM22	F1LM22	UDP-glucuronosyltransferase 2B2	Ugt2b15	16	2	2	>tr|F1LM22|F1LM22_RAT UDP-glucuronosyltransferase 2B2 OS=Rattus norvegicus GN=Ugt2b15 PE=3 SV=2	16	961	1461;2845;5836;6159;6160;6425;7196;7769;10089;12377;13418;16754;20198;21256;22267;23124	False;False;False;True;True;False;False;False;False;False;False;False;False;False;False;False	1556;2990;6122;6461;6462;6744;7552;8151;10578;12968;14054;17640;21236;22343;23407;24314	9585;9586;9587;9588;9589;9590;9591;9592;9593;9594;9595;9596;9597;9598;9599;9600;9601;9602;9603;9604;9605;9606;9607;9608;9609;9610;9611;9612;9613;9614;9615;9616;9617;9618;9619;9620;9621;9622;9623;9624;9625;16955;16956;34019;35922;35923;35924;35925;37283;37284;37285;37286;37287;37288;37289;37290;37291;37292;37293;37294;37295;37296;37297;37298;37299;37300;37301;37302;37303;37304;37305;37306;37307;37…	11064;11065;11066;11067;11068;11069;11070;11071;11072;11073;11074;11075;11076;11077;11078;11079;11080;11081;11082;11083;11084;11085;11086;11087;11088;11089;11090;11091;11092;11093;11094;11095;11096;11097;11098;11099;11100;11101;11102;11103;11104;11105;11106;11107;11108;19549;19550;39275;41470;41471;41472;41473;43042;43043;43044;43045;43046;43047;43048;43049;43050;43051;43052;43053;43054;43055;430…	11068;19549;39275;41472;41473;43043;48518;52143;68951;85299;92528;115499;138837;146849;157597;164364			ANAIAWALAQIPQK;DELQNHFIK;EWDTFYSEILGR;FEIFPTSISK;FEIFPTSISKDELQNHFIK;FILPPSYVPVILSGLAGK;GAAVSLNIR;GHEVTVLKPSAYFFLDPK;IILDELVQR;LDFLSALEEVIDNPFYK;LLDVWTYELPR;NVMLLSTIHHDQPMKPLDR;SYWDLK;TPATLGPNTR;VEIWLIR;VLVWPMDFSHWMNIK	P19488;P08542;D3ZLR6;P08541;F1LM22;F1M3E3;P08541;F1LM22;F1M3E3;P08541;F1LM22;F1LM22;F1LM22;P08541;F1LM22;F1LLV5;P08541;F1LM22;F1M3E3;P08541;F1LM22;P08541;F1LM22;F1M3E3;P08541;F1LM22;P08541;F1LM22;F1M3E3;P08541;F1LM22;P08541;F1LM22;F1M7N8;P08542;P08541;F1LM22;F1M3E3;P08541;F1LM22;P08541;F1LM22	Ugt2b37;Ugt2b17;Ugt2b;Ugt2b15;LOC100361864;Ugt2b;Ugt2b15;LOC100361864;Ugt2b;Ugt2b15;Ugt2b15;Ugt2b15;Ugt2b;Ugt2b15;Ugt2b;Ugt2b15;LOC100361864;Ugt2b;Ugt2b15;Ugt2b;Ugt2b15;LOC100361864;Ugt2b;Ugt2b15;Ugt2b;Ugt2b15;LOC100361864;Ugt2b;Ugt2b15;Ugt2b;Ugt2b15;Ugt2b37;Ugt2b17;Ugt2b;Ugt2b15;LOC100361864;Ugt2b;Ugt2b15;Ugt2b;Ugt2b15	UDP-glucuronosyltransferase 2B37;UDP-glucuronosyltransferase 2B17;UDP-glucuronosyltransferase 2B2;UDP-glucuronosyltransferase 2B2;UDP-glucuronosyltransferase 2B2;UDP-glucuronosyltransferase 2B2;UDP-glucuronosyltransferase 2B2;UDP-glucuronosyltransferase 2B2;UDP-glucuronosyltransferase 2B2;UDP-glucuronosyltransferase 2B2;UDP-glucuronosyltransferase 2B2;UDP-glucuronosyltransferase 2B2;UDP-glucurono…	no;no;no;yes;yes;no;no;no;no;no;no;no;no;no;no;no	no;no;no;yes;yes;no;no;no;no;no;no;no;no;no;no;no	F1LM22_RAT
P09367-2;F1LMK6;P09367	P09367-2;F1LMK6;P09367	L-serine dehydratase/L-threonine deaminase	Sds	8;8;8	8;8;8	8;8;8	>sp|P09367-2|SDHL_RAT Isoform 2 of L-serine dehydratase/L-threonine deaminase OS=Rattus norvegicus GN=Sds;>tr|F1LMK6|F1LMK6_RAT L-serine dehydratase/L-threonine deaminase OS=Rattus norvegicus GN=Sds PE=4 SV=1;>sp|P09367|SDHL_RAT L-serine dehydratase/L-thre	8	972	173;1198;1665;10427;12970;13313;16390;21923	True;True;True;True;True;True;True;True	181;1265;1770;10932;13585;13945;17261;23050	1016;7965;7966;7967;7968;7969;10986;10987;61523;76219;76220;76221;76222;76223;76224;78001;78002;78003;96117;96118;129434	1202;9263;9264;9265;9266;9267;12764;12765;72037;89721;89722;89723;89724;89725;89726;91781;91782;91783;113072;113073;152197	1202;9265;12765;72037;89723;91781;113073;152197			AAQESLHVK;ALGVNTVGAQTLK;AQLGLNELLK;ILVEPACGAALAAVYSGVVCR;LGLPATIVVPSTTPALTIER;LKNEGATVEVVGEMLDEAIQLAK;NNPGWVYISPFDDPLIWEGHTSLVK;VAGTSVFLK	P09367-2;F1LMK6;P09367;P09367-2;F1LMK6;P09367;P09367-2;F1LMK6;P09367;P09367-2;F1LMK6;P09367;P09367-2;F1LMK6;P09367;P09367-2;F1LMK6;P09367;P09367-2;F1LMK6;P09367;P09367-2;F1LMK6;P09367	Sds;Sds;Sds;Sds;Sds;Sds;Sds;Sds	L-serine dehydratase/L-threonine deaminase;L-serine dehydratase/L-threonine deaminase;L-serine dehydratase/L-threonine deaminase;L-serine dehydratase/L-threonine deaminase;L-serine dehydratase/L-threonine deaminase;L-serine dehydratase/L-threonine deaminase;L-serine dehydratase/L-threonine deaminase;L-serine dehydratase/L-threonine deaminase	yes;yes;yes;yes;yes;yes;yes;yes	no;no;no;no;no;no;no;no	F1LMK6_RAT;SDHL_RAT
F1LP60;O35763	F1LP60;O35763	Moesin	Msn	19;19	13;13	10;10	>tr|F1LP60|F1LP60_RAT Moesin (Fragment) OS=Rattus norvegicus GN=Msn PE=4 SV=1;>sp|O35763|MOES_RAT Moesin OS=Rattus norvegicus GN=Msn PE=1 SV=3	19	1009	670;1157;1527;4707;5483;5826;7170;8209;9920;10222;10726;11202;11894;12723;17557;17816;18246;21355;23698	True;False;True;True;True;True;True;True;True;False;True;True;True;False;False;True;False;True;False	711;1222;1624;4940;5752;6110;7525;8612;10400;10718;11258;11749;12469;13332;18483;18752;19194;22449;24927	4617;4618;7744;10048;10049;10050;28270;32412;33996;33997;41554;41555;41556;41557;41558;47471;47472;47473;57439;57440;57441;57442;57443;57444;60314;63219;65784;65785;65786;68653;74670;74671;74672;74673;103376;103377;103378;103379;104730;106828;125272;125273;143693;143694	5336;5337;9000;11625;11626;11627;11628;11629;32639;37428;39249;39250;48317;48318;48319;48320;48321;55201;55202;55203;67134;67135;67136;67137;67138;67139;67140;70708;70709;73955;73956;76894;76895;76896;80308;87710;87711;87712;87713;87714;87715;121689;121690;121691;121692;123265;125806;147366;147367;169261;169262	5336;9000;11628;32639;37428;39250;48317;55202;67138;70709;73955;76894;80308;87715;121690;123265;125806;147367;169262			AFSTWLK;ALELEQER;APDFVFYAPR;EGILNDDIYCPPETAVLLASYAVQSK;ERQEAEEAKEALLQASR;EVWFFGLQYQDTK;FYPEDVSEELIQDITQR;GMLREDAVLEYLK;IGFPWSEIR;ILALCMGNHELYMR;IQVWHEEHR;KAPDFVFYAPR;KTQEQLASEMAELTAR;LFFLQVK;QLFDQVVK;QRIDEFESM;RKPDTIEVQQMK;TQEQLASEMAELTAR;VTTMDAELEFAIQPNTTGK	F1LP60;O35763;F1LP60;O35763;E9PT65;P31977;F1LP60;O35763;F1LP60;O35763;F1LP60;O35763;F1LP60;O35763;F1LP60;O35763;F1LP60;O35763;P31977;F1LP60;O35763;F1LP60;O35763;E9PT65;F1LP60;O35763;P31977;F1LP60;O35763;F1LP60;O35763;P31977;F1LP60;O35763;E9PT65;P31977;F1LP60;O35763;E9PT65;F1LP60;O35763;P31977;F1LP60;O35763;E9PT65;F1LP60;O35763;P31977;F1LP60;O35763;E9PT65	Msn;Msn;Rdx;Ezr;Msn;Msn;Msn;Msn;Msn;Msn;Ezr;Msn;Msn;Rdx;Msn;Ezr;Msn;Msn;Ezr;Msn;Rdx;Ezr;Msn;Rdx;Msn;Ezr;Msn;Rdx;Msn;Ezr;Msn;Rdx	Moesin;Moesin;Ezrin;Moesin;Moesin;Moesin;Moesin;Moesin;Moesin;Ezrin;Moesin;Moesin;Moesin;Ezrin;Moesin;Moesin;Ezrin;Moesin;Ezrin;Moesin;Moesin;Ezrin;Moesin;Moesin;Ezrin;Moesin	yes;no;no;yes;yes;yes;yes;yes;no;no;yes;no;yes;no;no;yes;no;yes;no	no;no;no;no;no;no;no;no;no;no;no;no;no;no;no;no;no;no;no	F1LP60_RAT;MOES_RAT
F1LPM4;P19643	F1LPM4;P19643	Amine oxidase [flavin-containing] B	Maob	17;17	17;17	17;17	>tr|F1LPM4|F1LPM4_RAT Amine oxidase [flavin-containing] B OS=Rattus norvegicus GN=Maob PE=4 SV=1;>sp|P19643|AOFB_RAT Amine oxidase [flavin-containing] B OS=Rattus norvegicus GN=Maob PE=1 SV=3	17	1023	1556;5072;6409;9211;10008;10581;11348;12645;13506;13522;17046;21057;21147;23014;23312;25215;25234	True;True;True;True;True;True;True;True;True;True;True;True;True;True;True;True;True	1653;5318;6726;9663;10492;11107;11900;13251;14143;14162;17952;22129;22225;24198;24526;26513;26534	10169;30240;30241;37203;37204;37205;37206;52987;52988;58328;58329;62469;62470;66457;73989;79273;79703;100510;123546;124109;139011;139012;139013;141249;153145;153146;153244;153245;153246;153247	11770;34961;34962;42947;42948;42949;42950;61833;61834;68315;68316;73113;73114;77680;86910;93217;93840;118366;145355;145980;163657;163658;163659;166447;180910;180911;181026;181027;181028;181029	11770;34961;42947;61833;68315;73114;77680;86910;93217;93840;118366;145355;145980;163658;166447;180911;181026			APLAEEWDYMTMK;ELGLETYK;FIGGSGQVSER;HLPSVPGLLK;IHHSPPLPILR;IPEDEIWQPEPESVDVPARPITNTFLER;KFIGGSGQVSER;LERPVIHIDQTGENVVVK;LLGLTTILSATALGFLAHK;LLHDCGLSVVVLEAR;PVIHIDQTGENVVVK;TLNHEIYEAK;TMDEMGQEIPSDAPWK;VLNSQEALQPVHYEEK;VPLGSVIK;YVDLGGSYVGPTQNR;YVISAIPPVLGMK	F1LPM4;P19643;F1LPM4;P19643;F1LPM4;P19643;F1LPM4;P19643;F1LPM4;P19643;F1LPM4;P19643;F1LPM4;P19643;F1LPM4;P19643;F1LPM4;P19643;F1LPM4;P19643;F1LPM4;P19643;F1LPM4;P19643;F1LPM4;P19643;F1LPM4;P19643;F1LPM4;P19643;F1LPM4;P19643;F1LPM4;P19643	Maob;Maob;Maob;Maob;Maob;Maob;Maob;Maob;Maob;Maob;Maob;Maob;Maob;Maob;Maob;Maob;Maob	Amine oxidase [flavin-containing] B;Amine oxidase [flavin-containing] B;Amine oxidase [flavin-containing] B;Amine oxidase [flavin-containing] B;Amine oxidase [flavin-containing] B;Amine oxidase [flavin-containing] B;Amine oxidase [flavin-containing] B;Amine oxidase [flavin-containing] B;Amine oxidase [flavin-containing] B;Amine oxidase [flavin-containing] B;Amine oxidase [flavin-containing] B;Ami…	yes;yes;yes;yes;yes;yes;yes;yes;yes;yes;yes;yes;yes;yes;yes;yes;yes	no;no;no;no;no;no;no;no;no;no;no;no;no;no;no;no;no	AOFB_RAT;F1LPM4_RAT
P86252;F1LPS8	P86252;F1LPS8	Transcriptional activator protein Pur-alpha	Pura	3;3	3;3	3;3	>sp|P86252|PURA_RAT Transcriptional activator protein Pur-alpha (Fragments) OS=Rattus norvegicus GN=Pura PE=1 SV=1;>tr|F1LPS8|F1LPS8_RAT Transcriptional activator protein Pur-alpha OS=Rattus norvegicus GN=Pura PE=4 SV=2	3	1027	6214;8324;9492	True;True;True	6518;8733;9952	36187;48036;54379	41764;55844;63572	41764;55844;63572			FFFDVGSNK;GPGLGSTQGQTIALPAQGLIEFR;IAEVGAGGNK	P86252;F1LPS8;P86252;F1LPS8;P86252;F1LPS8	Pura;Pura;Pura	Transcriptional activator protein Pur-alpha;Transcriptional activator protein Pur-alpha;Transcriptional activator protein Pur-alpha	yes;yes;yes	no;no;no	F1LPS8_RAT;PURA_RAT
F1LQ81;Q9QUL6	F1LQ81;Q9QUL6	Vesicle-fusing ATPase	Nsf	9;9	9;9	9;9	>tr|F1LQ81|F1LQ81_RAT Vesicle-fusing ATPase (Fragment) OS=Rattus norvegicus GN=Nsf PE=4 SV=2;>sp|Q9QUL6|NSF_RAT Vesicle-fusing ATPase OS=Rattus norvegicus GN=Nsf PE=1 SV=1	9	1038	532;9481;12845;13420;15977;17837;19712;21298;22835	True;True;True;True;True;True;True;True;True	566;9940;13457;14056;16829;18773;20726;22385;24009	3472;54322;75193;78651;78652;78653;78654;93051;93052;104818;104819;115326;125047;137838;137839	3925;63514;88342;92545;92546;92547;92548;109305;109306;123364;123365;135747;147118;162256;162257	3925;63514;88342;92547;109306;123364;135747;147118;162256			AENSSLNLIGK;IAEESNFPFIK;LGANSGLHIIIFDEIDAICK;LLDYVPIGPR;NFSGAELEGLVR;QSIINPDWNFEK;SQLSCVVVDDIER;TPLVSVLLEGPPHSGK;VLDDGELLVQQTK	F1LQ81;Q9QUL6;F1LQ81;Q9QUL6;F1LQ81;Q9QUL6;F1LQ81;Q9QUL6;F1LQ81;Q9QUL6;F1LQ81;Q9QUL6;F1LQ81;Q9QUL6;F1LQ81;Q9QUL6;F1LQ81;Q9QUL6	Nsf;Nsf;Nsf;Nsf;Nsf;Nsf;Nsf;Nsf;Nsf	Vesicle-fusing ATPase;Vesicle-fusing ATPase;Vesicle-fusing ATPase;Vesicle-fusing ATPase;Vesicle-fusing ATPase;Vesicle-fusing ATPase;Vesicle-fusing ATPase;Vesicle-fusing ATPase;Vesicle-fusing ATPase	yes;yes;yes;yes;yes;yes;yes;yes;yes	no;no;no;no;no;no;no;no;no	F1LQ81_RAT;NSF_RAT
F1LRI6;Q53UA7;F1M9G6;O88664	F1LRI6;Q53UA7	Serine/threonine-protein kinase TAO3	Taok3	3;3;1;1	3;3;1;1	3;3;1;1	>tr|F1LRI6|F1LRI6_RAT Serine/threonine-protein kinase TAO3 OS=Rattus norvegicus GN=Taok3 PE=4 SV=2;>sp|Q53UA7|TAOK3_RAT Serine/threonine-protein kinase TAO3 OS=Rattus norvegicus GN=Taok3 PE=2 SV=1	3	1073	781;14175;22953	True;True;True	827;14850;24136	5215;83798;138584;138585	6012;98664;163168;163169	6012;98664;163168			AGNILLTEPGQVK;LQHQTELENQLEYNK;VLIDLIQR	F1LRI6;Q53UA7;F1M9G6;O88664;F1LRI6;Q53UA7;F1LRI6;Q53UA7;F1M9G6;O88664	Taok3;Taok1;Taok3;Taok3;Taok1	Serine/threonine-protein kinase TAO3;Serine/threonine-protein kinase TAO1;Serine/threonine-protein kinase TAO3;Serine/threonine-protein kinase TAO3;Serine/threonine-protein kinase TAO1	yes;yes;yes	no;no;no	F1LRI6_RAT;TAOK3_RAT
F1LS02;P37199	F1LS02;P37199	Nuclear pore complex protein Nup155	Nup155	8;7	8;7	8;7	>tr|F1LS02|F1LS02_RAT Nuclear pore complex protein Nup155 OS=Rattus norvegicus GN=Nup155 PE=4 SV=1;>sp|P37199|NU155_RAT Nuclear pore complex protein Nup155 OS=Rattus norvegicus GN=Nup155 PE=1 SV=1	8	1084	3269;4910;5181;8138;9202;10806;13641;15048	True;True;True;True;True;True;True;True	3434;5150;5434;8531;9654;11344;14284;15757	19585;29416;30942;46914;52962;63940;80510;88858	22641;34027;35762;54536;61799;74798;94718;104438	22641;34027;35762;54536;61799;74798;94718;104438			DKEVTGALIASLINCYIR;EITAIESSVPIQLLESVLQELK;ELSDSVTLSSSDR;GLQEFLDR;HLLVSNVGGDGEEIER;ISLQAIQQLVR;LLQIASPFLEPHLVR;LYGEFADPFK	F1LS02;F1LS02;P37199;F1LS02;P37199;F1LS02;P37199;F1LS02;P37199;F1LS02;P37199;F1LS02;P37199;F1LS02;P37199	Nup155;Nup155;Nup155;Nup155;Nup155;Nup155;Nup155;Nup155	Nuclear pore complex protein Nup155;Nuclear pore complex protein Nup155;Nuclear pore complex protein Nup155;Nuclear pore complex protein Nup155;Nuclear pore complex protein Nup155;Nuclear pore complex protein Nup155;Nuclear pore complex protein Nup155	yes;yes;yes;yes;yes;yes;yes;yes	yes;no;no;no;no;no;no;no	F1LS02_RAT;NU155_RAT
F1LS72	F1LS72	Protein Uba2	Uba2	3	3	3	>tr|F1LS72|F1LS72_RAT Protein Uba2 (Fragment) OS=Rattus norvegicus GN=Uba2 PE=3 SV=2	3	1090	14085;17305;23704	True;True;True	14759;18221;24933	83349;102140;143714	98160;120250;169284	98160;120250;169284			LQADDFLQDYTLLINILHSEDLGK;QFILVMNALDNR;VTVLTLQDK	F1LS72;F1LS72;F1LS72	Uba2;Uba2;Uba2		yes;yes;yes	yes;yes;yes	F1LS72_RAT
F1M2P8;P05696;F1LS98;F1LS36;F1LS42;P68403;P68403-2	F1M2P8;P05696;F1LS98	Protein kinase C;Protein kinase C alpha type	Prkca	4;4;4;1;1;1;1	4;4;4;1;1;1;1	4;4;4;1;1;1;1	>tr|F1M2P8|F1M2P8_RAT Protein kinase C OS=Rattus norvegicus GN=Prkca PE=3 SV=2;>sp|P05696|KPCA_RAT Protein kinase C alpha type OS=Rattus norvegicus GN=Prkca PE=1 SV=3;>tr|F1LS98|F1LS98_RAT Protein kinase C OS=Rattus norvegicus GN=Prkca PE=3 SV=2	4	1093	13612;14508;14556;19951	True;True;True;True	14255;15195;15244;20972	80416;85673;85906;85907;116602	94612;100771;101029;101030;137142	94612;100771;101030;137142			LLNQEEGEYYNVPIPEGDEEGNVELR;LSVEIWDWDR;LTDFNFLMVLGK;STLNPQWNESFTFK	F1M2P8;P05696;F1LS98;F1M2P8;P05696;F1LS98;F1M2P8;P05696;F1LS98;F1LS36;F1LS42;P68403;P68403-2;F1M2P8;P05696;F1LS98	Prkca;Prkca;Prkca;Prkcb;Prkca	Protein kinase C;Protein kinase C alpha type;Protein kinase C;Protein kinase C alpha type;Protein kinase C;Protein kinase C alpha type;Protein kinase C beta type;Protein kinase C;Protein kinase C alpha type	yes;yes;yes;yes	no;no;no;no	F1LS98_RAT;F1M2P8_RAT;KPCA_RAT
F1LY19	F1LY19	Protein Upf1	LOC684558	12	12	12	>tr|F1LY19|F1LY19_RAT Protein Upf1 OS=Rattus norvegicus GN=Upf1 PE=4 SV=2	12	1143	697;1362;1471;4256;6686;9497;13502;13785;14235;16334;16727;21691	True;True;True;True;True;True;True;True;True;True;True;True	739;1442;1566;4472;7017;9957;14139;14442;14916;17196;17613;22805	4787;8962;8963;9662;25814;39272;39273;54393;79268;81547;84244;95380;98098;127619	5548;10355;10356;11149;29762;45644;45645;63591;93212;95988;99156;112099;115422;150031	5548;10356;11149;29762;45644;63591;93212;95988;99156;112099;115422;150031			AGAKPDQIGIITPYEGQR;ALVEGPLNNLR;ANEHQGIGFLNDPR;EAIIPGSVYDR;FMTTAMYDAR;IAFFTLPK;LLGHEVEDVVIK;LMQGDEICLR;LQQLKDETGELSSADEKR;NMDSMPELQK;NVFLLGFIPAK;TVLQRPLSLIQGPPGTGK	F1LY19;F1LY19;F1LY19;F1LY19;F1LY19;F1LY19;F1LY19;F1LY19;F1LY19;F1LY19;F1LY19;F1LY19	LOC684558;LOC684558;LOC684558;LOC684558;LOC684558;LOC684558;LOC684558;LOC684558;LOC684558;LOC684558;LOC684558;LOC684558		yes;yes;yes;yes;yes;yes;yes;yes;yes;yes;yes;yes	yes;yes;yes;yes;yes;yes;yes;yes;yes;yes;yes;yes	F1LY19_RAT
O88900;F1LY67	O88900;F1LY67	Growth factor receptor-bound protein 14	Grb14	3;3	3;3	3;3	>sp|O88900|GRB14_RAT Growth factor receptor-bound protein 14 OS=Rattus norvegicus GN=Grb14 PE=1 SV=1;>tr|F1LY67|F1LY67_RAT Growth factor receptor-bound protein 14 OS=Rattus norvegicus GN=Grb14 PE=4 SV=2	3	1144	3965;15665;22646	True;True;True	4166;16491;23804	23424;91744;136303	26887;107831;160386	26887;107831;160386			DVCQLLILK;MTTSLQDGQSAAGR;VIDNPTEALSVAVEEGLAWR	O88900;F1LY67;O88900;F1LY67;O88900;F1LY67	Grb14;Grb14;Grb14	Growth factor receptor-bound protein 14;Growth factor receptor-bound protein 14;Growth factor receptor-bound protein 14	yes;yes;yes	no;no;no	F1LY67_RAT;GRB14_RAT
F1M013;P62425;D3ZU22;D3ZPL5;D3ZWM2;D3ZJH5;D4A6B9;M0RDP4;F1M0S7;F1M4Z6;F1M4C7;D4A8X2;F1M2Q3;M0R3M3;D3ZD15;F1M1M2;M0R9T3;D4A2J1;F1LU72;F1M300;M0R6L1;F1LUI8;F1LV49;F1M394;M0R8F6;F1M0R8;Q7TQ86;M0R995;D4A479;F1LYB8;F1LYF6;M0RCI8;D3ZVY2	F1M013;P62425;D3ZU22;D3ZPL5;D3ZWM2;D3ZJH5;D4A6B9;M0RDP4	60S ribosomal protein L7a	LOC100910109;Rpl7a;RGD1562953;RGD1559149;RGD1562409;LOC680161	20;20;18;16;14;13;11;10;8;7;7;7;7;7;6;6;5;5;5;5;5;4;4;4;4;4;4;3;3;2;2;1;1	20;20;18;16;14;13;11;10;8;7;7;7;7;7;6;6;5;5;5;5;5;4;4;4;4;4;4;3;3;2;2;1;1	15;15;13;11;11;10;7;9;6;4;3;5;6;6;5;3;4;5;5;1;3;4;4;4;3;2;4;0;2;1;2;0;1	>tr|F1M013|F1M013_RAT Protein LOC100910109 (Fragment) OS=Rattus norvegicus GN=LOC100910109 PE=4 SV=2;>sp|P62425|RL7A_RAT 60S ribosomal protein L7a OS=Rattus norvegicus GN=Rpl7a PE=1 SV=2;>tr|D3ZU22|D3ZU22_RAT Protein LOC100910109 OS=Rattus norvegicus GN=LO	20	1159	838;839;1672;9429;11209;11695;11869;11870;11983;13336;15358;15951;17882;18221;20350;20351;21242;21243;23326;23841	True;True;True;True;True;True;True;True;True;True;True;True;True;True;True;True;True;True;True;True	887;888;1778;9886;11756;12258;12259;12444;12445;12561;13969;16108;16803;18819;19169;21397;21398;22329;22330;24541;25080	5560;5561;5562;5563;5564;5565;5566;5567;5568;5569;5570;5571;5572;5573;5574;5575;5576;5577;5578;5579;5580;5581;5582;5583;5584;11009;11010;11011;11012;54005;54006;65795;65796;67831;67832;67833;67834;68604;68605;68606;68607;68608;68609;68610;69085;69086;69087;78139;78140;78141;90213;90214;92821;92822;92823;92824;92825;92826;92827;92828;105435;106776;106777;119054;119055;119056;119057;119058;119059;1…	6402;6403;6404;6405;6406;6407;6408;6409;6410;6411;6412;6413;6414;6415;6416;6417;6418;6419;6420;6421;6422;6423;6424;6425;6426;6427;6428;12789;12790;12791;12792;63149;63150;63151;76905;76906;79311;79312;79313;79314;80253;80254;80255;80256;80257;80258;80259;80809;80810;80811;80812;80813;80814;91960;91961;91962;91963;91964;91965;106033;106034;109056;109057;109058;109059;109060;109061;109062;109063;10…	6405;6426;12791;63149;76906;79311;80254;80256;80814;91964;106033;109057;124155;125749;139971;139975;146765;146766;166569;170541	312	176	AGVNTVTTLVENK;AGVNTVTTLVENKK;AQLVVIAHDVDPIELVVFLPALCR;HWGGNVLGPK;KAQLVVIAHDVDPIELVVFLPALCR;KMGVPYCIIK;KTCTTVAFTQVNSEDK;KTCTTVAFTQVNSEDKGALAK;KVVNPLFEK;LKVPPAINQFTQALDR;MGVPYCIIK;NFGIGQDIQPK;QTATQLLK;RHWGGNVLGPK;TCTTVAFTQVNSEDK;TCTTVAFTQVNSEDKGALAK;TNYNDRYDEIR;TNYNDRYDEIRR;VPPAINQFTQALDR;VVNPLFEK	F1M013;P62425;D3ZU22;D3ZPL5;D3ZWM2;D3ZJH5;D4A6B9;F1M4Z6;F1M4C7;D4A8X2;F1M2Q3;F1M1M2;F1M300;M0R6L1;F1M0R8;M0R995;D3ZVY2;F1M013;P62425;D3ZU22;D3ZPL5;D3ZWM2;D3ZJH5;D4A6B9;F1M4Z6;F1M4C7;D4A8X2;F1M1M2;F1M300;M0R6L1;F1M0R8;M0R995;D3ZVY2;F1M013;P62425;D3ZJH5;M0RDP4;F1M4Z6;F1LYF6;F1M013;P62425;D3ZU22;D3ZPL5;D3ZWM2;D3ZJH5;D4A6B9;M0RDP4;F1M4Z6;F1M4C7;D4A8X2;M0R3M3;D3ZD15;F1M1M2;D4A2J1;M0R8F6;F1M0R8;Q7TQ86;…	LOC100910109;Rpl7a;RGD1562953;RGD1559149;RGD1562409;LOC680161;RGD1563045;RGD1564370;RGD1563220;Gm4877;LOC100910109;Rpl7a;RGD1562953;RGD1559149;RGD1562409;LOC680161;RGD1563045;RGD1563220;Gm4877;LOC100910109;Rpl7a;RGD1562409;LOC100910109;Rpl7a;RGD1562953;RGD1559149;RGD1562409;LOC680161;RGD1563045;RGD1563220;Gm4877;Rsl1d1;LOC100910109;Rpl7a;RGD1562409;LOC100910109;Rpl7a;RGD1559149;RGD1562409;LOC6801…	60S ribosomal protein L7a;60S ribosomal protein L7a;60S ribosomal protein L7a;60S ribosomal protein L7a;60S ribosomal protein L7a;60S ribosomal protein L7a;60S ribosomal protein L7a;60S ribosomal protein L7a;60S ribosomal protein L7a;60S ribosomal protein L7a;60S ribosomal protein L7a;60S ribosomal protein L7a;60S ribosomal protein L7a;60S ribosomal protein L7a;60S ribosomal protein L7a;60S ribos…	no;no;yes;yes;yes;yes;yes;yes;yes;yes;yes;no;no;yes;yes;yes;yes;yes;no;yes	no;no;no;no;no;no;no;no;no;no;no;no;no;no;no;no;no;no;no;no	D3ZJH5_RAT;D3ZPL5_RAT;D3ZU22_RAT;D3ZWM2_RAT;D4A6B9_RAT;F1M013_RAT;M0RDP4_RAT;RL7A_RAT
F1M3E3	F1M3E3	Uncharacterized protein	LOC100361864	9	2	2	>tr|F1M3E3|F1M3E3_RAT Uncharacterized protein OS=Rattus norvegicus GN=LOC100361864 PE=3 SV=2	9	1174	527;1461;2845;7196;10089;13418;18665;18972;21256	False;False;False;False;False;False;True;True;False	560;561;1556;2990;7552;10578;14054;19634;19953;22343	3446;3447;3448;3449;3450;3451;3452;3453;3454;3455;3456;3457;3458;3459;3460;3461;3462;3463;3464;3465;9585;9586;9587;9588;9589;9590;9591;9592;9593;9594;9595;9596;9597;9598;9599;9600;9601;9602;9603;9604;9605;9606;9607;9608;9609;9610;9611;9612;9613;9614;9615;9616;9617;9618;9619;9620;9621;9622;9623;9624;9625;16955;16956;41727;58927;58928;58929;58930;58931;58932;58933;58934;58935;58936;58937;58938;5893…	3897;3898;3899;3900;3901;3902;3903;3904;3905;3906;3907;3908;3909;3910;3911;3912;3913;3914;3915;3916;3917;11064;11065;11066;11067;11068;11069;11070;11071;11072;11073;11074;11075;11076;11077;11078;11079;11080;11081;11082;11083;11084;11085;11086;11087;11088;11089;11090;11091;11092;11093;11094;11095;11096;11097;11098;11099;11100;11101;11102;11103;11104;11105;11106;11107;11108;19549;19550;48517;48518;…	3898;11068;19549;48518;68951;92528;128628;130137;146849	244;318	28;255	AEMWLIR;ANAIAWALAQIPQK;DELQNHFIK;GAAVSLNIR;IILDELVQR;LLDVWTYELPR;SDLLSALEEVIDNPFYK;SGNCGKVLMWPMDFSHWMNIK;TPATLGPNTR	P36511;P19488;F1LLV5;F1M7N8;P08542;D3ZLR6;Q68G19;F1M3E3;P19488;P08542;D3ZLR6;P08541;F1LM22;F1M3E3;P08541;F1LM22;F1M3E3;F1LLV5;P08541;F1LM22;F1M3E3;P08541;F1LM22;F1M3E3;P08541;F1LM22;F1M3E3;F1M3E3;F1M3E3;F1M7N8;P08542;P08541;F1LM22;F1M3E3	Ugt2b15;Ugt2b37;Ugt2b17;Ugt2b35;LOC100361864;Ugt2b37;Ugt2b17;Ugt2b;Ugt2b15;LOC100361864;Ugt2b;Ugt2b15;LOC100361864;Ugt2b;Ugt2b15;LOC100361864;Ugt2b;Ugt2b15;LOC100361864;Ugt2b;Ugt2b15;LOC100361864;LOC100361864;LOC100361864;Ugt2b37;Ugt2b17;Ugt2b;Ugt2b15;LOC100361864	UDP-glucuronosyltransferase 2B15;UDP-glucuronosyltransferase 2B37;UDP-glucuronosyltransferase 2B17;UDP-glucuronosyltransferase 2B37;UDP-glucuronosyltransferase 2B17;UDP-glucuronosyltransferase 2B2;UDP-glucuronosyltransferase 2B2;UDP-glucuronosyltransferase 2B2;UDP-glucuronosyltransferase 2B2;UDP-glucuronosyltransferase 2B2;UDP-glucuronosyltransferase 2B17;UDP-glucuronosyltransferase 2B2	no;no;no;no;no;no;yes;yes;no	no;no;no;no;no;no;yes;yes;no	F1M3E3_RAT
F1MAR6	F1MAR6	Protein Prodh	Prodh	22	22	22	>tr|F1MAR6|F1MAR6_RAT Protein Prodh OS=Rattus norvegicus GN=Prodh PE=4 SV=2	22	1249	1641;2065;2335;2474;2749;6730;6989;6990;7327;7333;9232;12290;12669;13769;14545;15652;17003;17298;17609;20714;24111;25248	True;True;True;True;True;True;True;True;True;True;True;True;True;True;True;True;True;True;True;True;True;True	1744;2183;2463;2607;2890;7064;7334;7335;7692;7698;9685;12879;13276;14424;15232;16473;17909;18214;18537;21775;25360;26549	10803;10804;13089;14332;14957;16492;39461;40605;40606;42304;42326;53255;53256;53257;72199;74179;81461;85808;91620;100337;102045;103663;121143;146003;153279;153280	12538;12539;15141;16568;17269;19066;45859;47269;47270;49202;49230;62204;62205;62206;62207;84910;87128;95895;100914;107665;118181;120134;121997;121998;142349;171983;181065;181066;181067;181068	12539;15141;16568;17269;19066;45859;47269;47270;49202;49230;62206;84910;87128;95895;100914;107665;118181;120134;121997;142349;171983;181066			AQEQPPANPEALR;AVEIGYEDPINPTYEATNAMYHR;CDNYMENLLQCIEASGGASDGGFSAIK;CLNYVLEELK;DAYDNVTIDMELSR;FNVDKPFIFNTFQCYLK;FTEEEEQQMK;FTEEEEQQMKR;GAYMAQER;GCGAAEAVRPPVPAVDFTNTQEAYR;HLVVPNVQTGQLEPLLSR;LCASPVLLAHHEQLFQVAR;LEVAVLQESIAK;LMIDAEQSYFQPAISR;LTALGRPQFLLQFSDVLTR;MTFYGHFVAGEDQESIRPLIR;PQFLLQFSDVLTR;QFFHQMAAEQGQAGR;QLLWQELCR;TGSLFHHPA;WFTPETLGVSGTVDLLDWNSLIDSR;YVPYGPVMEVLPYLSR	F1MAR6;F1MAR6;F1MAR6;F1MAR6;F1MAR6;F1MAR6;F1MAR6;F1MAR6;F1MAR6;F1MAR6;F1MAR6;F1MAR6;F1MAR6;F1MAR6;F1MAR6;F1MAR6;F1MAR6;F1MAR6;F1MAR6;F1MAR6;F1MAR6;F1MAR6	Prodh;Prodh;Prodh;Prodh;Prodh;Prodh;Prodh;Prodh;Prodh;Prodh;Prodh;Prodh;Prodh;Prodh;Prodh;Prodh;Prodh;Prodh;Prodh;Prodh;Prodh;Prodh		yes;yes;yes;yes;yes;yes;yes;yes;yes;yes;yes;yes;yes;yes;yes;yes;yes;yes;yes;yes;yes;yes	yes;yes;yes;yes;yes;yes;yes;yes;yes;yes;yes;yes;yes;yes;yes;yes;yes;yes;yes;yes;yes;yes	F1MAR6_RAT
F8WG91;P37996	F8WG91;P37996	ADP-ribosylation factor-like protein 3	Arl3	8;8	8;8	8;8	>tr|F8WG91|F8WG91_RAT Protein LOC100910869 (Fragment) OS=Rattus norvegicus GN=Arl3 PE=3 SV=1;>sp|P37996|ARL3_RAT ADP-ribosylation factor-like protein 3 OS=Rattus norvegicus GN=Arl3 PE=1 SV=2	8	1295	6150;6151;10343;13923;14343;17198;17523;20155	True;True;True;True;True;True;True;True	6450;6451;10840;14588;15029;18110;18447;21190	35902;35903;60939;60940;82446;84851;101414;103212;103213;103214;117846	41450;41451;71380;71381;97107;99843;119322;121511;121512;121513;138612	41450;41451;71381;97107;99843;119322;121513;138612			FEETGQELTELLEEEK;FEETGQELTELLEEEKLSCVPVLVFANK;ILLLGLDNAGK;LNVWDIGGQR;LSCVPVLVFANK;QDLLTAAPAAEIAEGLNLHTIR;QLASEDISHITPTQGFNIK;SYFENTDILIYVIDSADR	F8WG91;P37996;F8WG91;P37996;F8WG91;P37996;F8WG91;P37996;F8WG91;P37996;F8WG91;P37996;F8WG91;P37996;F8WG91;P37996	Arl3;Arl3;Arl3;Arl3;Arl3;Arl3;Arl3;Arl3	ADP-ribosylation factor-like protein 3;ADP-ribosylation factor-like protein 3;ADP-ribosylation factor-like protein 3;ADP-ribosylation factor-like protein 3;ADP-ribosylation factor-like protein 3;ADP-ribosylation factor-like protein 3;ADP-ribosylation factor-like protein 3;ADP-ribosylation factor-like protein 3	yes;yes;yes;yes;yes;yes;yes;yes	no;no;no;no;no;no;no;no	ARL3_RAT;F8WG91_RAT
P70618;G3V617;Q56A33;P70618-2	P70618;G3V617;Q56A33;P70618-2	Mitogen-activated protein kinase 14	Mapk14	4;4;3;3	4;4;3;3	4;4;3;3	>sp|P70618|MK14_RAT Mitogen-activated protein kinase 14 OS=Rattus norvegicus GN=Mapk14 PE=2 SV=3;>tr|G3V617|G3V617_RAT Mitogen activated protein kinase 14, isoform CRA_a OS=Rattus norvegicus GN=Mapk14 PE=4 SV=1;>tr|Q56A33|Q56A33_RAT Mitogen activated prote	4	1298	3418;14795;19265;19677	True;True;True;True	3586;15495;20264;20691	20275;87200;113012;113013;115087;115088	23397;102484;132994;132995;135467;135468	23397;102484;132995;135468			DLKPSNLAVNEDCELK;LVGTPGAELLK;SLEEFNDVYLVTHLMGADLNNIVK;SQERPTFYR	P70618;G3V617;Q56A33;P70618-2;P70618;G3V617;P70618;G3V617;Q56A33;P70618-2;P70618;G3V617;Q56A33;P70618-2	Mapk14;Mapk14;Mapk14;Mapk14	Mitogen-activated protein kinase 14;Mitogen-activated protein kinase 14;Mitogen-activated protein kinase 14;Mitogen-activated protein kinase 14	yes;yes;yes;yes	no;no;no;no	G3V617_RAT;MK14_RAT;Q56A33_RAT
Q64581;G3V635	Q64581;G3V635	Cytochrome P450 3A18	Cyp3a18	6;6	5;5	4;4	>sp|Q64581|CP3AI_RAT Cytochrome P450 3A18 OS=Rattus norvegicus GN=Cyp3a18 PE=2 SV=1;>tr|G3V635|G3V635_RAT Cytochrome P450 3A18 OS=Rattus norvegicus GN=Cyp3a18 PE=3 SV=1	6	1301	1611;3992;8504;8669;12273;16445	True;True;False;True;True;True	1714;4195;8925;9100;12861;17319	10713;23824;23825;48977;48978;48979;48980;48981;48982;48983;50223;50224;50225;72096;96472	12442;27378;27379;56940;56941;56942;56943;56944;56945;56946;58495;58496;58497;84800;113484	12442;27378;56945;58496;84800;113484			APVTYDALMEMEYLDMVVNESLR;DVEINGVFIPK;GSIDPYVYLPFGNGPR;GTVVTIPIYPLHR;LAVIGVLQNFNIQPCEK;NPEYWLEPEEFNPER	Q64581;G3V635;Q64581;G3V635;Q64581;G3V635;P05183;M0RDI0;Q64581;G3V635;Q64581;G3V635;Q64581;G3V635	Cyp3a18;Cyp3a18;Cyp3a18;Cyp3a2;Cyp3a18;Cyp3a18;Cyp3a18	Cytochrome P450 3A18;Cytochrome P450 3A18;Cytochrome P450 3A18;Cytochrome P450 3A2;Cytochrome P450 3A18;Cytochrome P450 3A18;Cytochrome P450 3A18	yes;no;no;yes;yes;yes	no;no;no;no;no;no	CP3AI_RAT;G3V635_RAT
P56558;G3V6F4	P56558;G3V6F4	UDP-N-acetylglucosamine--peptide N-acetylglucosaminyltransferase 110 kDa subunit	Ogt	2;2	2;2	2;2	>sp|P56558|OGT1_RAT UDP-N-acetylglucosamine--peptide N-acetylglucosaminyltransferase 110 kDa subunit OS=Rattus norvegicus GN=Ogt PE=1 SV=1;>tr|G3V6F4|G3V6F4_RAT O-linked N-acetylglucosamine (GlcNAc) transferase (UDP-N-acetylglucosamine:polypeptide-N-acetyl	2	1320	916;2191	True;True	969;2316	6230;13828	7220;16003	7220;16003			AIELQPHFPDAYCNLANALK;AVTLDPNFLDAYINLGNVLK	P56558;G3V6F4;P56558;G3V6F4	Ogt;Ogt	UDP-N-acetylglucosamine--peptide N-acetylglucosaminyltransferase 110 kDa subunit;UDP-N-acetylglucosamine--peptide N-acetylglucosaminyltransferase 110 kDa subunit	yes;yes	no;no	G3V6F4_RAT;OGT1_RAT
Q09137;G3V715;Q09137-2	Q09137;G3V715	5-AMP-activated protein kinase catalytic subunit alpha-2	Prkaa2	7;7;1	7;7;1	6;6;1	>sp|Q09137|AAPK2_RAT 5-AMP-activated protein kinase catalytic subunit alpha-2 OS=Rattus norvegicus GN=Prkaa2 PE=1 SV=1;>tr|G3V715|G3V715_RAT 5-AMP-activated protein kinase catalytic subunit alpha-2 OS=Rattus norvegicus GN=Prkaa2 PE=4 SV=1	7	1349	6128;9928;15564;19077;19723;20170;21418	True;True;True;True;True;True;True	6427;10408;16364;20067;20738;21206;22516	35767;57755;91119;111507;111508;111509;115402;117891;125655	41308;67599;107045;131141;131142;131143;135826;138666;147800	41308;67599;107045;131141;135826;138666;147800			FECTESEVMNSLYSGDPQDQLAVAYHLIIDNR;IGHYVLGDTLGVGTFGK;MPPLIADSPK;SIDDEVVEQR;SQSKPYDIMAEVYR;SYLLDFK;TSCGSPNYAAPEVISGR	Q09137;G3V715;Q09137;G3V715;Q09137-2;Q09137;G3V715;Q09137;G3V715;Q09137;G3V715;Q09137;G3V715;Q09137;G3V715	Prkaa2;Prkaa2;Prkaa2;Prkaa2;Prkaa2;Prkaa2;Prkaa2	5-AMP-activated protein kinase catalytic subunit alpha-2;5-AMP-activated protein kinase catalytic subunit alpha-2;5-AMP-activated protein kinase catalytic subunit alpha-2;5-AMP-activated protein kinase catalytic subunit alpha-2;5-AMP-activated protein kinase catalytic subunit alpha-2;5-AMP-activated protein kinase catalytic subunit alpha-2;5-AMP-activated protein kinase catalytic subunit alpha-2	yes;yes;yes;yes;yes;yes;no	no;no;no;no;no;no;no	AAPK2_RAT;G3V715_RAT
G3V7I5;Q66HF8	G3V7I5;Q66HF8	Aldehyde dehydrogenase X, mitochondrial	Aldh1b1	13;12	12;11	11;11	>tr|G3V7I5|G3V7I5_RAT Aldehyde dehydrogenase X, mitochondrial OS=Rattus norvegicus GN=Aldh1b1 PE=3 SV=1;>sp|Q66HF8|AL1B1_RAT Aldehyde dehydrogenase X, mitochondrial OS=Rattus norvegicus GN=Aldh1b1 PE=1 SV=1	13	1369	4498;9018;9561;12191;20593;20620;21890;21903;22541;23654;24566;24660;24991	True;True;True;True;True;True;True;True;True;False;True;True;True	4722;9462;10028;12778;21651;21679;23015;23028;23695;24879;25831;25930;26277	27091;27092;52076;55052;71735;120363;120439;129215;129216;129217;129326;135765;143487;149027;149028;150016;151978	31200;31201;60571;64376;84402;141443;141526;151939;151940;151941;152069;159715;169039;175909;175910;177266;179514	31201;60571;64376;84402;141443;141526;151939;152069;159715;169039;175910;177266;179514			EEIFGPVQPLFK;HEPVGVCGQIIPWNFPLVMQGWK;IAREEIFGPVQPLFK;LAPALATGNTVVMK;TFPTVNPTTGEVIGHVAEGDR;TFVEESIYHEFLER;VAEQTPLSALYLASLIK;VAFTGSTEVGHLIQK;VGNPFELDTQQGPQVDKEQFEK;VTLELGGK;YFAGWADK;YGLAAAVFTR;YNQLFINNEWHDAVSK	G3V7I5;Q66HF8;G3V7I5;Q66HF8;G3V7I5;Q66HF8;G3V7I5;Q66HF8;G3V7I5;Q66HF8;G3V7I5;Q66HF8;G3V7I5;Q66HF8;G3V7I5;Q66HF8;G3V7I5;Q66HF8;P11884;Q63639;F1LN88;P51647;G3V7I5;Q66HF8;G3V7I5;G3V7I5;Q66HF8;G3V7I5;Q66HF8	Aldh1b1;Aldh1b1;Aldh1b1;Aldh1b1;Aldh1b1;Aldh1b1;Aldh1b1;Aldh1b1;Aldh1b1;Aldh2;Aldh1a2;Aldh1a1;Aldh1b1;Aldh1b1;Aldh1b1;Aldh1b1	Aldehyde dehydrogenase X, mitochondrial;Aldehyde dehydrogenase X, mitochondrial;Aldehyde dehydrogenase X, mitochondrial;Aldehyde dehydrogenase X, mitochondrial;Aldehyde dehydrogenase X, mitochondrial;Aldehyde dehydrogenase X, mitochondrial;Aldehyde dehydrogenase X, mitochondrial;Aldehyde dehydrogenase X, mitochondrial;Aldehyde dehydrogenase X, mitochondrial;Aldehyde dehydrogenase, mitochondrial;R…	yes;yes;yes;yes;yes;yes;yes;yes;yes;no;no;yes;yes	no;no;no;no;no;no;no;no;no;no;no;no;no	AL1B1_RAT;G3V7I5_RAT
G3V7P1	G3V7P1	Syntaxin-12	Stx12	2	2	2	>sp|G3V7P1|STX12_RAT Syntaxin-12 OS=Rattus norvegicus GN=Stx12 PE=1 SV=1	2	1384	5075;5582	True;True	5321;5856	30249;32794	34970;37849	34970;37849			ELGSLPLPLSASEQR;ETAIQQLEADILDVNQIFK	G3V7P1;G3V7P1	Stx12;Stx12	Syntaxin-12;Syntaxin-12	yes;yes	yes;yes	STX12_RAT
Q6PEC3;G3V8R9;Q6PEC3-2;G3V9N6	Q6PEC3;G3V8R9;Q6PEC3-2;G3V9N6	Protein YIF1B	Yif1b	3;3;2;2	3;3;2;2	3;3;2;2	>sp|Q6PEC3|YIF1B_RAT Protein YIF1B OS=Rattus norvegicus GN=Yif1b PE=2 SV=2;>tr|G3V8R9|G3V8R9_RAT Protein YIF1B OS=Rattus norvegicus GN=Yif1b PE=4 SV=1;>sp|Q6PEC3-2|YIF1B_RAT Isoform 2 of Protein YIF1B OS=Rattus norvegicus GN=Yif1b;>tr|G3V9N6|G3V9N6_RAT Pro	3	1443	10223;15362;18433	True;True;True	10719;16112;16113;19387	60315;60316;90222;90223;107576	70710;70711;106042;106043;126718	70710;106043;126718	421	1	ILAQAAAEGVPVR;MHATGLAAPAGTPR;RVPVSQPGMADPHQFFDDTSSAPSR	Q6PEC3;G3V8R9;Q6PEC3-2;G3V9N6;Q6PEC3;G3V8R9;Q6PEC3;G3V8R9;Q6PEC3-2;G3V9N6	Yif1b;Yif1b;Yif1b	Protein YIF1B;Protein YIF1B;Protein YIF1B	yes;yes;yes	no;no;no	G3V8R9_RAT;G3V9N6_RAT;YIF1B_RAT
P10868;G3V960	P10868;G3V960	Guanidinoacetate N-methyltransferase	Gamt	14;14	14;14	14;14	>sp|P10868|GAMT_RAT Guanidinoacetate N-methyltransferase OS=Rattus norvegicus GN=Gamt PE=1 SV=2;>tr|G3V960|G3V960_RAT Guanidinoacetate N-methyltransferase OS=Rattus norvegicus GN=Gamt PE=4 SV=1	14	1460	154;155;4819;5312;13559;14217;19218;19865;22898;23426;24087;25166;25299;25300	True;True;True;True;True;True;True;True;True;True;True;True;True;True	161;162;5058;5571;5572;14200;14896;20213;20884;24077;24646;25336;26459;26460;26600;26601;26602	971;972;973;974;975;976;977;28904;28905;31560;31561;31562;31563;31564;31565;79911;79912;79913;79914;79915;84123;84124;84125;112387;112388;112389;112390;112391;112392;116144;116145;116146;116147;138234;138235;138236;138237;138238;138239;138240;138241;138242;138243;142258;142259;142260;142261;142262;142263;142264;142265;142266;145939;145940;145941;145942;145943;145944;152921;152922;152923;152924;15…	1150;1151;1152;1153;1154;1155;1156;33405;33406;36475;36476;36477;36478;36479;36480;36481;36482;36483;94063;94064;94065;94066;94067;94068;94069;94070;99008;99009;99010;132213;132214;132215;132216;132217;132218;132219;132220;132221;136649;136650;136651;136652;136653;136654;162783;162784;162785;162786;162787;162788;162789;162790;162791;162792;162793;162794;162795;162796;167632;167633;167634;167635;1…	1151;1155;33405;36480;94064;99008;132220;136649;162789;167639;171918;180641;181542;181553	431;432;433	188;212;228	AAPAAYDTSDTHLQILGK;AAPAAYDTSDTHLQILGKPVMER;EHWIIECNDGVFQR;ENICTEVMALVPPADCR;LLKPGGILTYCNLTSWGELMK;LQNWALK;SKYTDITAMFEETQVPALLEAGFQR;SSSAASPLFAPGEDCGPAWR;VLEVGFGMAIAASR;VQQAPIKEHWIIECNDGVFQR;WETPYMHSLAAAAASR;YTDITAMFEETQVPALLEAGFQR;YYAFPQMITPLVTK;YYAFPQMITPLVTKH	P10868;G3V960;P10868;G3V960;P10868;G3V960;P10868;G3V960;P10868;G3V960;P10868;G3V960;P10868;G3V960;P10868;G3V960;P10868;G3V960;P10868;G3V960;P10868;G3V960;P10868;G3V960;P10868;G3V960;P10868;G3V960	Gamt;Gamt;Gamt;Gamt;Gamt;Gamt;Gamt;Gamt;Gamt;Gamt;Gamt;Gamt;Gamt;Gamt	Guanidinoacetate N-methyltransferase;Guanidinoacetate N-methyltransferase;Guanidinoacetate N-methyltransferase;Guanidinoacetate N-methyltransferase;Guanidinoacetate N-methyltransferase;Guanidinoacetate N-methyltransferase;Guanidinoacetate N-methyltransferase;Guanidinoacetate N-methyltransferase;Guanidinoacetate N-methyltransferase;Guanidinoacetate N-methyltransferase;Guanidinoacetate N-methyltran…	yes;yes;yes;yes;yes;yes;yes;yes;yes;yes;yes;yes;yes;yes	no;no;no;no;no;no;no;no;no;no;no;no;no;no	G3V960_RAT;GAMT_RAT
G3V969	G3V969	Protein Tfcp2	Tfcp2	2	2	2	>tr|G3V969|G3V969_RAT Protein Tfcp2 OS=Rattus norvegicus GN=Tfcp2 PE=2 SV=2	2	1461	2820;12803	True;True	2964;13413	16804;75053	19395;88187	19395;88187			DDVIQICGPADGIR;LFTNFSGADLLK	G3V969;G3V969	Tfcp2;Tfcp2		yes;yes	yes;yes	G3V969_RAT
G3V998	G3V998	Lanosterol synthase	Lss	13	2	2	>tr|G3V998|G3V998_RAT Lanosterol synthase OS=Rattus norvegicus GN=Lss PE=4 SV=2	13	1465	2533;6945;10302;14336;15071;16068;18324;18585;19983;20075;20215;24027;24302	True;False;False;False;True;False;False;False;False;False;False;False;False	2669;7288;10799;15022;15780;16923;19276;19548;21005;21104;21253;25272;25553	15252;40381;40382;60716;60717;60718;84801;89063;89064;93568;93569;107215;108414;108415;116725;116726;116727;117239;118307;118308;145605;147155	17586;47020;47021;71150;71151;71152;99773;104689;104690;109983;109984;109985;126293;127633;127634;137274;137275;137276;137853;139127;139128;171482;173482	17586;47021;71152;99773;104689;109983;126293;127634;137275;137853;139128;171482;173482			CPSITEHVPQER;FSSLYPDNTLAGHI;ILGIGPDDPDLVR;LSASEDPLVQSLR;LYNAVAVLLSMR;NIFPIWALGR;RPEFLPCLQK;SCAISYTNYR;STVFGTALSYVSLR;SVQLPDGGWGLHIEDK;TACAEVAQACHFLLSR;WAIQLLYEHVAADDR;WTYYQAEEDPGREQTGLEAHSLGLDTTSYFK	G3V998;P48450;G3V998;P48450;G3V998;P48450;G3V998;G3V998;P48450;G3V998;P48450;G3V998;P48450;G3V998;P48450;G3V998;P48450;G3V998;P48450;G3V998;P48450;G3V998;P48450;G3V998	Lss;Lss;Lss;Lss;Lss;Lss;Lss;Lss;Lss;Lss;Lss;Lss;Lss	Lanosterol synthase;Lanosterol synthase;Lanosterol synthase;Lanosterol synthase;Lanosterol synthase;Lanosterol synthase;Lanosterol synthase;Lanosterol synthase;Lanosterol synthase;Lanosterol synthase;Lanosterol synthase	yes;no;no;no;yes;no;no;no;no;no;no;no;no	yes;no;no;no;yes;no;no;no;no;no;no;no;no	G3V998_RAT
G3V9T9;P81718	G3V9T9;P81718	Tyrosine-protein phosphatase non-receptor type 6	Ptpn6	3;2	3;2	3;2	>tr|G3V9T9|G3V9T9_RAT Tyrosine-protein phosphatase non-receptor type OS=Rattus norvegicus GN=Ptpn6 PE=3 SV=1;>sp|P81718|PTN6_RAT Tyrosine-protein phosphatase non-receptor type 6 OS=Rattus norvegicus GN=Ptpn6 PE=1 SV=1	3	1489	6011;20721;25022	True;True;True	6305;21783;26309	35226;35227;35228;121194;152222	40714;40715;40716;142402;179836	40714;142402;179836			FATLTELVEYYTQQQGILQDR;TGTIIVIDMLMESVSTK;YPLNCSDPTSER	G3V9T9;G3V9T9;P81718;G3V9T9;P81718	Ptpn6;Ptpn6;Ptpn6	Tyrosine-protein phosphatase non-receptor type 6;Tyrosine-protein phosphatase non-receptor type 6	yes;yes;yes	yes;no;no	G3V9T9_RAT;PTN6_RAT
G3V9W0	G3V9W0	Centrin 2, isoform CRA_a	Cetn2	6	6	6	>tr|G3V9W0|G3V9W0_RAT Centrin 2, isoform CRA_a OS=Rattus norvegicus GN=Cetn2 PE=4 SV=1	6	1493	2992;5064;5065;15516;15607;15625	True;True;True;True;True;True	3142;5310;5311;16304;16415;16441	17907;30218;30219;30220;90782;90783;91265;91506	20632;34937;34938;34939;106687;106688;107218;107533	20632;34937;34938;106687;107218;107533			DGDGEVNEQEFLR;ELGENLTDEELQEMIDEADR;ELGENLTDEELQEMIDEADRDGDGEVNEQEFLR;MNFSDFLTVMTQK;MSEKDTKEEILK;MSPKPELTEEQKQEIR	G3V9W0;G3V9W0;G3V9W0;G3V9W0;G3V9W0;G3V9W0	Cetn2;Cetn2;Cetn2;Cetn2;Cetn2;Cetn2		yes;yes;yes;yes;yes;yes	yes;yes;yes;yes;yes;yes	G3V9W0_RAT
M0R4L3;Q2M2R8	M0R4L3;Q2M2R8	Peroxisomal targeting signal 1 receptor	Pex5	14;14	14;14	14;14	>tr|M0R4L3|M0R4L3_RAT Peroxisomal targeting signal 1 receptor OS=Rattus norvegicus GN=Pex5 PE=4 SV=1;>sp|Q2M2R8|PEX5_RAT Peroxisomal targeting signal 1 receptor OS=Rattus norvegicus GN=Pex5 PE=1 SV=2	14	1512	1158;2641;3476;4347;5046;5216;7483;12056;14995;18260;18510;22936;24981;25125	True;True;True;True;True;True;True;True;True;True;True;True;True;True	1223;2777;3647;4566;5292;5469;7851;12638;15702;19210;19470;24118;26267;26418	7745;15476;20517;20518;26326;30175;31234;43065;69368;88621;106863;107947;138368;151918;152725	9001;17821;23658;23659;30327;34893;36128;50092;81141;104170;125849;127114;162938;179446;180420	9001;17821;23659;30327;34893;36128;50092;81141;104170;125849;127114;162938;179446;180420			ALELQPGYIR;DAEAHPWLSDYDDLTSASYDK;DLPALLTMFGLPQ;EAVEHFLEALNMQR;ELFLAAVR;ELVESECGGANPLMK;GEGGAMSENIWSTLR;LAALQVEFER;LWLGDPEGTSTTDR;RLEEGDLPNAVLLFEAAVQQDPK;SAIESDVDFWDKLQAELEEMAK;VLGSLLSDSLFLEVK;YNLGISCINLGAHR;YSPAYAHLVAPGEEGASGAGLGPSK	M0R4L3;Q2M2R8;M0R4L3;Q2M2R8;M0R4L3;Q2M2R8;M0R4L3;Q2M2R8;M0R4L3;Q2M2R8;M0R4L3;Q2M2R8;M0R4L3;Q2M2R8;M0R4L3;Q2M2R8;M0R4L3;Q2M2R8;M0R4L3;Q2M2R8;M0R4L3;Q2M2R8;M0R4L3;Q2M2R8;M0R4L3;Q2M2R8;M0R4L3;Q2M2R8	Pex5;Pex5;Pex5;Pex5;Pex5;Pex5;Pex5;Pex5;Pex5;Pex5;Pex5;Pex5;Pex5;Pex5	Peroxisomal targeting signal 1 receptor;Peroxisomal targeting signal 1 receptor;Peroxisomal targeting signal 1 receptor;Peroxisomal targeting signal 1 receptor;Peroxisomal targeting signal 1 receptor;Peroxisomal targeting signal 1 receptor;Peroxisomal targeting signal 1 receptor;Peroxisomal targeting signal 1 receptor;Peroxisomal targeting signal 1 receptor;Peroxisomal targeting signal 1 receptor…	yes;yes;yes;yes;yes;yes;yes;yes;yes;yes;yes;yes;yes;yes	no;no;no;no;no;no;no;no;no;no;no;no;no;no	M0R4L3_RAT;PEX5_RAT
M0R5H9	M0R5H9	Uncharacterized protein		2	2	2	>tr|M0R5H9|M0R5H9_RAT Uncharacterized protein OS=Rattus norvegicus PE=4 SV=1	2	1518	12476;20982	True;True	13073;22051	73168;123049;123050	85968;144762;144763	85968;144763			LDVVSYEEVVR;TLESGSGVGDGGDSGSGLR	M0R5H9;M0R5H9			yes;yes	yes;yes	M0R5H9_RAT
M0R9D5	M0R9D5	Uncharacterized protein	Ahnak	10	10	10	>tr|M0R9D5|M0R9D5_RAT Uncharacterized protein OS=Rattus norvegicus GN=Ahnak PE=4 SV=1	10	1555	479;480;5119;8353;10810;10811;22143;22148;22254;23499	True;True;True;True;True;True;True;True;True;True	508;509;5366;8765;11348;11349;23278;23283;23394;24723	3197;3198;30626;48234;64002;64003;133099;133133;133839;142569	3619;3620;35394;56082;74865;74866;156704;156741;157536;167996	3619;3620;35394;56082;74865;74866;156704;156741;157536;167996			AEGPEVDVNLPK;AEGPEVDVSLPK;ELLLPNWQGSGSHGLTIAQR;GPQVCGELQGSGTDVNLK;ISMPDFDLHLK;ISMPDVDLHLK;VDIDVPDVNIEGPDAK;VDINAPDVDVQGPDWHLK;VEGDLKGPEVDIK;VSGPDLDLNLKGPSLK	M0R9D5;M0R9D5;M0R9D5;M0R9D5;M0R9D5;M0R9D5;M0R9D5;M0R9D5;M0R9D5;M0R9D5	Ahnak;Ahnak;Ahnak;Ahnak;Ahnak;Ahnak;Ahnak;Ahnak;Ahnak;Ahnak		yes;yes;yes;yes;yes;yes;yes;yes;yes;yes	yes;no;yes;yes;yes;no;no;no;no;yes	M0R9D5_RAT
M0R9D9;Q4KLZ3	M0R9D9;Q4KLZ3		Dazap1	2;2	2;2	2;2	>tr|M0R9D9|M0R9D9_RAT Uncharacterized protein (Fragment) OS=Rattus norvegicus PE=4 SV=1;>tr|Q4KLZ3|Q4KLZ3_RAT DAZ associated protein 1 OS=Rattus norvegicus GN=Dazap1 PE=2 SV=1	2	1556	9880;12816	True;True	10358;13426	57132;75087	66804;88224	66804;88224			IFVGGIPHNCGETELR;LFVGGLDWSTTQETLR	M0R9D9;Q4KLZ3;M0R9D9;Q4KLZ3	Dazap1;Dazap1		yes;yes	no;no	M0R9D9_RAT;Q4KLZ3_RAT
M0RAD5	M0RAD5	ATP-dependent Clp protease proteolytic subunit	Clpp	7	7	7	>tr|M0RAD5|M0RAD5_RAT ATP-dependent Clp protease proteolytic subunit OS=Rattus norvegicus GN=Clpp PE=3 SV=1	7	1563	3791;5647;8375;10987;17844;23108;24949	True;True;True;True;True;True;True	3983;5924;8787;11531;18780;24297;26231;26232	22686;33110;33111;48288;48289;48290;48291;64873;104988;139593;139594;139595;151702;151703	26053;38208;38209;38210;56140;56141;56142;56143;75836;123628;164316;164317;164318;164319;179208;179209	26053;38209;56141;75836;123628;164316;179208	462	229	DRYMSPMEAQEFGILDK;ETTTAPADPPAPAGT;GQATDIAIQAEEIMK;IVCVMGPIDDSVASLVIAQLLFLQSESNK;QSLQVIESAMER;VLVHPPQDGEDEPELVQK;YMSPMEAQEFGILDK	M0RAD5;M0RAD5;M0RAD5;M0RAD5;M0RAD5;M0RAD5;M0RAD5	Clpp;Clpp;Clpp;Clpp;Clpp;Clpp;Clpp	ATP-dependent Clp protease proteolytic subunit;ATP-dependent Clp protease proteolytic subunit;ATP-dependent Clp protease proteolytic subunit;ATP-dependent Clp protease proteolytic subunit;ATP-dependent Clp protease proteolytic subunit;ATP-dependent Clp protease proteolytic subunit;ATP-dependent Clp protease proteolytic subunit	yes;yes;yes;yes;yes;yes;yes	yes;yes;yes;yes;yes;yes;yes	M0RAD5_RAT
M0RBL9;M0RB18	M0RBL9;M0RB18		Vwa8	10;7	8;7	8;7	>tr|M0RBL9|M0RBL9_RAT Protein Vwa8 (Fragment) OS=Rattus norvegicus GN=Vwa8 PE=4 SV=1;>tr|M0RB18|M0RB18_RAT Protein Vwa8 (Fragment) OS=Rattus norvegicus GN=Vwa8 PE=4 SV=1	10	1571	3129;3258;3432;5278;6597;16752;22635;23186;24224;25112	True;True;True;False;False;True;True;True;True;True	3290;3423;3600;5534;6922;17638;23793;24390;25474;26403	18772;19555;19556;19557;19558;20383;31368;38725;98155;136281;140289;146865;152670	21697;22610;22611;22612;22613;23515;36270;45015;115484;160361;165206;173126;180359	21697;22611;23515;36270;45015;115484;160361;165206;173126;180359			DICLIGGK;DIYFLPFQDQLK;DLLGQDVFLIGPPGPLR;EMVPNVPQEALEK;FLPSLAQSALEK;NVLPVLNNLLENR;VIALGLPVPR;VNAGTLAVLQR;WMYPYTVLLGHEGK;YSGNPLDPPLR	M0RBL9;M0RB18;M0RBL9;M0RB18;M0RBL9;M0RB18;D3ZIN5;M0RBL9;D3ZIN5;M0RBL9;M0RBL9;M0RB18;M0RBL9;M0RB18;M0RBL9;M0RBL9;M0RB18;M0RBL9;M0RB18	Vwa8;Vwa8;Vwa8;Vwa8;Vwa8;Vwa8;Vwa8;Vwa8;Vwa8;Vwa8		yes;yes;yes;no;no;yes;yes;yes;yes;yes	no;no;no;no;no;no;no;yes;no;no	M0RB18_RAT;M0RBL9_RAT
P09875;M3ZCP2;P36510	P09875;M3ZCP2	UDP-glucuronosyltransferase 2B1	Ugt2b1	9;9;1	9;9;1	7;7;0	>sp|P09875|UD2B1_RAT UDP-glucuronosyltransferase 2B1 OS=Rattus norvegicus GN=Ugt2b1 PE=2 SV=1;>tr|M3ZCP2|M3ZCP2_RAT UDP-glucuronosyltransferase 2B17 OS=Rattus norvegicus GN=Ugt2b17 PE=3 SV=1	9	1601	347;1514;10007;10099;11042;18661;21300;22127;22402	True;True;True;True;True;True;True;True;True	363;1610;10491;10588;11588;19630;22387;23262;23547	1872;1873;1874;9965;58327;59018;65225;109254;125056;133013;133014;133015;133016;134882	2149;2150;2151;11518;68313;68314;69049;76260;128597;147128;156610;156611;156612;156613;158759	2150;11518;68314;69049;76260;128597;147128;156610;158759			ADIWLIR;ANVVASALAQIPQK;IHHDQPVKPLDR;IILNELAQR;IVMNDPSYKENAMR;SDLEYSFAK;TPLVYSLR;VDFSILSTTGLLTALK;VFNEYSDVVENLCK	P09875;M3ZCP2;D4A132;F1LTB8;P09875;M3ZCP2;P09875;M3ZCP2;P36510;D4A132;F1LTB8;P09875;M3ZCP2;P09875;M3ZCP2;P09875;M3ZCP2;P09875;M3ZCP2;P09875;M3ZCP2;P09875;M3ZCP2	Ugt2b1;Ugt2b10;RGD1559459;Ugt2b1;Ugt2b1;Ugt2a1;Ugt2b10;RGD1559459;Ugt2b1;Ugt2b1;Ugt2b1;Ugt2b1;Ugt2b1;Ugt2b1	UDP-glucuronosyltransferase 2B1;UDP-glucuronosyltransferase 2B1;UDP-glucuronosyltransferase 2B1;UDP-glucuronosyltransferase 2A1;UDP-glucuronosyltransferase 2B1;UDP-glucuronosyltransferase 2B1;UDP-glucuronosyltransferase 2B1;UDP-glucuronosyltransferase 2B1;UDP-glucuronosyltransferase 2B1;UDP-glucuronosyltransferase 2B1	no;yes;no;yes;yes;yes;yes;yes;yes	no;no;no;no;no;no;no;no;no	M3ZCP2_RAT;UD2B1_RAT
O35532	O35532	Methylsterol monooxygenase 1	Msmo1	4	4	4	>sp|O35532|MSMO1_RAT Methylsterol monooxygenase 1 OS=Rattus norvegicus GN=Msmo1 PE=2 SV=1	4	1623	3284;9828;15819;20038	True;True;True;True	3449;10304;16664;21064	19610;19611;56783;56784;56785;92269;117121	22670;22671;66390;66391;66392;108433;137722	22670;66391;108433;137722			DKPETFEGQWK;IFGTDVQYHAYTEK;NAWVYMLDNYTK;SVGLFSSASLAVDYVDSLLPENPLQEPFK	O35532;O35532;O35532;O35532	Msmo1;Msmo1;Msmo1;Msmo1	Methylsterol monooxygenase 1;Methylsterol monooxygenase 1;Methylsterol monooxygenase 1;Methylsterol monooxygenase 1	yes;yes;yes;yes	yes;yes;yes;yes	MSMO1_RAT
O54753;F1LYR5;F1LP50	O54753;F1LYR5;F1LP50	17-beta-hydroxysteroid dehydrogenase type 6	Hsd17b6;LOC100362350	13;12;12	11;10;10	11;10;10	>sp|O54753|H17B6_RAT 17-beta-hydroxysteroid dehydrogenase type 6 OS=Rattus norvegicus GN=Hsd17b6 PE=1 SV=2;>tr|F1LYR5|F1LYR5_RAT Protein LOC100362350 OS=Rattus norvegicus GN=Hsd17b6 PE=3 SV=2;>tr|F1LP50|F1LP50_RAT Protein LOC100362350 (Fragment) OS=Rattus	13	1637	2566;5569;11047;11234;11906;12722;15642;21430;21756;21954;22808;23508;25224	True;True;True;True;True;True;True;True;True;True;False;True;False	2702;5843;11593;11782;12482;13331;16460;22528;22875;23082;23982;24732;26522	15332;15333;15334;32736;32737;32738;32739;65243;65244;65245;65246;65880;65881;68687;68688;74668;74669;91595;125742;128419;129595;137710;142642;142643;153173;153174;153175;153176;153177;153178;153179;153180;153181;153182;153183;153184;153185;153186;153187;153188;153189;153190;153191;153192;153193;153194;153195;153196;153197;153198;153199;153200	17670;17671;17672;37780;37781;37782;37783;76286;76287;76288;76289;77008;77009;80345;80346;80347;87708;87709;107638;147894;150995;152366;162117;168077;168078;180940;180941;180942;180943;180944;180945;180946;180947;180948;180949;180950;180951;180952;180953;180954;180955;180956;180957;180958;180959;180960;180961;180962;180963;180964;180965;180966;180967;180968;180969;180970;180971;180972;180973;1809…	17670;37780;76287;77008;80347;87709;107638;147894;150995;152366;162117;168077;180953			CSTNLSLVTDCMEHALTSK;ESYGQQFFDDFCNTTR;IVNVSSVLGR;KCSTNLSLVTDCMEHALTSK;KTWEATPEHIR;LFFIPLSYLPTSLVDCLLAISR;MTDAELIIEK;TSDRLETVILDVTNTDSISAATQWVK;TWEATPEHIR;VALFGGFYSCSK;VLAACLTEK;VSIIEPGSFK;YVFITGCDSGFGNLLAR	O54753;F1LYR5;F1LP50;O54753;F1LYR5;F1LP50;O54753;F1LYR5;F1LP50;O54753;F1LYR5;F1LP50;O54753;F1LYR5;F1LP50;O54753;F1LYR5;F1LP50;O54753;O54753;F1LYR5;F1LP50;O54753;F1LYR5;F1LP50;O54753;F1LYR5;F1LP50;P50169;D3ZJP5;P55006;P50170;F1LM78;F7FHR5;O54753;F1LYR5;F1LP50;O54753;F1LYR5;F1LP50;P50169;D3ZJP5;F1MAS7;P55006;P50170;F1LM78;F7FHR5;O54753;F1LYR5;F1LP50	Hsd17b6;LOC100362350;Hsd17b6;LOC100362350;Hsd17b6;LOC100362350;Hsd17b6;LOC100362350;Hsd17b6;LOC100362350;Hsd17b6;LOC100362350;Hsd17b6;Hsd17b6;LOC100362350;Hsd17b6;LOC100362350;Hsd17b6;LOC100362350;Rdh3;LOC681366;Rdh7;Rdh2;LOC100365958;Rdh16;Hsd17b6;LOC100362350;Hsd17b6;LOC100362350;Rdh3;LOC681366;Sdr9c7;Rdh7;Rdh2;LOC100365958;Rdh16;Hsd17b6;LOC100362350	17-beta-hydroxysteroid dehydrogenase type 6;17-beta-hydroxysteroid dehydrogenase type 6;17-beta-hydroxysteroid dehydrogenase type 6;17-beta-hydroxysteroid dehydrogenase type 6;17-beta-hydroxysteroid dehydrogenase type 6;17-beta-hydroxysteroid dehydrogenase type 6;17-beta-hydroxysteroid dehydrogenase type 6;17-beta-hydroxysteroid dehydrogenase type 6;17-beta-hydroxysteroid dehydrogenase type 6;17-…	yes;yes;yes;yes;yes;yes;yes;yes;yes;yes;no;yes;no	no;no;no;no;no;no;yes;no;no;no;no;no;no	F1LP50_RAT;F1LYR5_RAT;H17B6_RAT
O88321	O88321	Proteasome (Prosome, macropain) 26S subunit, non-ATPase, 4, isoform CRA_a	Psmd4	6	6	6	>tr|O88321|O88321_RAT Antisecretory factor OS=Rattus norvegicus GN=Psmd4 PE=2 SV=1	6	1654	4972;10037;10038;14100;15657;23256	True;True;True;True;True;True	5215;10524;10525;14775;16479;24466	29783;58597;58598;58599;83535;83536;91632;140951;140952	34480;68608;68609;68610;98378;98379;107678;166083;166084	34480;68609;68610;98379;107678;166083			EKVNVDIINFGEEEVNTEK;IIAFVGSPVEDNEK;IIAFVGSPVEDNEKDLVK;LQAQQDAVNIVCHSK;MTISQQEFGR;VNVDIINFGEEEVNTEK	O88321;O88321;O88321;O88321;O88321;O88321	Psmd4;Psmd4;Psmd4;Psmd4;Psmd4;Psmd4		yes;yes;yes;yes;yes;yes	yes;yes;yes;yes;yes;yes	O88321_RAT
O88867	O88867	Kynurenine 3-monooxygenase	Kmo	4	4	4	>sp|O88867|KMO_RAT Kynurenine 3-monooxygenase OS=Rattus norvegicus GN=Kmo PE=1 SV=1	4	1667	2086;2891;3452;14060	True;True;True;True	2204;3037;3621;14734	13240;17107;20450;83210;83211	15313;19718;23585;98014;98015	15313;19718;23585;98014			AVGLEDQIVSK;DFFLLPAQPMISVK;DLLTAVESYPNAK;LPTHSDVLDFFQK	O88867;O88867;O88867;O88867	Kmo;Kmo;Kmo;Kmo	Kynurenine 3-monooxygenase;Kynurenine 3-monooxygenase;Kynurenine 3-monooxygenase;Kynurenine 3-monooxygenase	yes;yes;yes;yes	yes;yes;yes;yes	KMO_RAT
Q8HIC6;Q7HKW3;P05508	Q8HIC6;Q7HKW3;P05508	NADH-ubiquinone oxidoreductase chain 4	Mt-nd4;Mtnd4	1;1;1	1;1;1	1;1;1	>tr|Q8HIC6|Q8HIC6_RAT NADH-ubiquinone oxidoreductase chain 4 OS=Rattus norvegicus GN=Mt-nd4 PE=3 SV=1;>tr|Q7HKW3|Q7HKW3_RAT NADH-ubiquinone oxidoreductase chain 4 (Fragment) OS=Rattus norvegicus GN=NADH4 PE=3 SV=1;>sp|P05508|NU4M_RAT NADH-ubiquinone oxidor	1	1729	23509	TRUE	24733	142644;142645	168079;168080	168079			VSIILDPLTK	Q8HIC6;Q7HKW3;P05508	Mt-nd4;Mtnd4	NADH-ubiquinone oxidoreductase chain 4	yes	no	NU4M_RAT;Q7HKW3_RAT;Q8HIC6_RAT
P08430	P08430	UDP-glucuronosyltransferase 1-6	Ugt1a6	12	8	1	>sp|P08430|UD16_RAT UDP-glucuronosyltransferase 1-6 OS=Rattus norvegicus GN=Ugt1a6 PE=2 SV=1	12	1772	1418;3785;4054;6871;7228;7767;13726;14051;18836;18875;24201;24522	False;False;True;True;False;True;True;True;True;True;False;True	1503;1504;3977;4261;7208;7587;7588;8149;14376;14725;19811;19850;25451;25785	9347;9348;9349;9350;22678;22679;24429;40032;41916;41917;41918;41919;41920;41921;41922;41923;41924;41925;41926;41927;41928;41929;41930;41931;41932;41933;41934;41935;44829;44830;44831;80941;83176;83177;83178;109921;109922;110101;146725;146726;146727;146728;146729;146730;146731;146732;146733;146734;146735;146736;146737;146738;146739;146740;146741;146742;146743;146744;146745;146746;146747;146748;1467…	10772;10773;10774;10775;10776;26044;26045;28104;46573;48743;48744;48745;48746;48747;48748;48749;48750;48751;48752;48753;48754;48755;48756;48757;48758;48759;48760;48761;48762;52139;52140;52141;95195;97976;97977;97978;129299;129300;129496;172967;172968;172969;172970;172971;172972;172973;172974;172975;172976;172977;172978;172979;172980;172981;172982;172983;172984;172985;172986;172987;172988;172989;1…	10775;26044;28104;46573;48759;52139;95195;97976;129299;129496;172975;175577	648;649	316;414	AMEIAEALGR;DRPIEPLDLAVFWVEYVMR;DVSLPALHQNSLWLLR;FSDHMTFPQR;GAGVTLNVLEMTADDLENALK;GHDIVVLVPEVNLLLGESK;LLVVPQDGSHWLSMK;LPSIYLFR;SFGNNHFAASSPLMAPLR;SFPVPYNLEELR;WLPQNDLLGHPK;YEILASDLLK	Q64638;P20720;Q64634;Q64637;Q64633;P08430;Q64550;Q64638;P20720;Q64634;Q64637;Q64633;P08430;Q64550;P08430;P08430;Q64638;P20720;Q64634;Q64637;Q64633;P08430;Q64550;P08430;P08430;P08430;P08430;P08430;P36511;P19488;F1LLV5;F1M7N8;Q64638;P20720;Q64634;Q64637;Q64633;P08542;P08430;P08541;Q64550;Q68G19;P08430	Ugt1a5;Ugt1a2;Ugt1a8;Ugt1a3;Ugt1a7c;Ugt1a6;Ugt1a1;Ugt1a5;Ugt1a2;Ugt1a8;Ugt1a3;Ugt1a7c;Ugt1a6;Ugt1a1;Ugt1a6;Ugt1a6;Ugt1a5;Ugt1a2;Ugt1a8;Ugt1a3;Ugt1a7c;Ugt1a6;Ugt1a1;Ugt1a6;Ugt1a6;Ugt1a6;Ugt1a6;Ugt1a6;Ugt2b15;Ugt2b37;Ugt1a5;Ugt1a2;Ugt1a8;Ugt1a3;Ugt1a7c;Ugt2b17;Ugt1a6;Ugt2b;Ugt1a1;Ugt2b35;Ugt1a6	UDP-glucuronosyltransferase 1-5;UDP-glucuronosyltransferase 1-2;UDP-glucuronosyltransferase 1-8;UDP-glucuronosyltransferase 1-3;UDP-glucuronosyltransferase 1-7;UDP-glucuronosyltransferase 1-6;UDP-glucuronosyltransferase 1-1;UDP-glucuronosyltransferase 1-5;UDP-glucuronosyltransferase 1-2;UDP-glucuronosyltransferase 1-8;UDP-glucuronosyltransferase 1-3;UDP-glucuronosyltransferase 1-7;UDP-glucuronosy…	no;no;no;no;no;no;no;yes;no;no;no;no	no;no;no;no;no;no;no;yes;no;no;no;no	UD16_RAT
P08661;Q7TMC0	P08661;Q7TMC0	Mannose-binding protein C	Mbl2	4;4	4;4	4;4	>sp|P08661|MBL2_RAT Mannose-binding protein C OS=Rattus norvegicus GN=Mbl2 PE=1 SV=2;>tr|Q7TMC0|Q7TMC0_RAT Ab2-001 OS=Rattus norvegicus GN=Mbl2 PE=2 SV=1	4	1778	1114;3956;20504;24318	True;True;True;True	1179;4156;21558;25569	7276;7277;7278;23381;23382;23383;119962;119963;147202	8399;8400;8401;26844;26845;26846;141007;141008;173534	8400;26844;141008;173534			ALCSELQGTVATPR;DVAFLGITDQR;TENVFEDLTGNR;WVLLSMSENVGK	P08661;Q7TMC0;P08661;Q7TMC0;P08661;Q7TMC0;P08661;Q7TMC0	Mbl2;Mbl2;Mbl2;Mbl2	Mannose-binding protein C;Mannose-binding protein C;Mannose-binding protein C;Mannose-binding protein C	yes;yes;yes;yes	no;no;no;no	MBL2_RAT;Q7TMC0_RAT
P08753;P59215-2;P10824;D4ABT0;P59215;F1LZ83;P63095-3;D3ZSS5;P29348;D4AA42;P38406;G3V8E8	P08753;P59215-2;P10824;D4ABT0	Guanine nucleotide-binding protein G(k) subunit alpha;Guanine nucleotide-binding protein G(i) subunit alpha-1	Gnai3;Gnai1;Gnao1	5;3;3;3;2;2;1;1;1;1;1;1	2;0;0;0;0;0;0;0;0;0;0;0	2;0;0;0;0;0;0;0;0;0;0;0	>sp|P08753|GNAI3_RAT Guanine nucleotide-binding protein G(k) subunit alpha OS=Rattus norvegicus GN=Gnai3 PE=1 SV=3;>sp|P59215-2|GNAO_RAT Isoform Alpha-2 of Guanine nucleotide-binding protein G(o) subunit alpha OS=Rattus norvegicus GN=Gnao1;>sp|P10824|GNAI1	5	1781	5833;10826;12703;13582;21534	True;True;False;False;False	6118;11364;13311;14223;22641	34014;64022;74602;80130;80131;80132;80133;126480	39270;74885;87635;94313;94314;94315;94316;148694	39270;74885;87635;94313;148694			EVYTHFTCATDTK;ISQTNYIPTQQDVLR;LFDSICNNK;LLLLGAGESGK;TTGIVETHFTFK	P08753;P08753;P08753;P59215-2;P10824;D4ABT0;P59215;F1LZ83;P04897;P08753;P59215-2;P10824;D4ABT0;P59215;P63095-3;D3ZSS5;P29348;D4AA42;P38406;G3V8E8;P04897;P63095;Q63803;P08753;P59215-2;P10824;D4ABT0;P59215;F1LZ83;P04897	Gnai3;Gnai3;Gnai3;Gnai1;Gnao1;Gnai2;Gnai3;Gnai1;Gnao1;Gnat1;Gnat3;Gnat2;Gnal;Gnai2;Gnas;Gnai3;Gnai1;Gnao1;Gnai2	Guanine nucleotide-binding protein G(k) subunit alpha;Guanine nucleotide-binding protein G(k) subunit alpha;Guanine nucleotide-binding protein G(k) subunit alpha;Guanine nucleotide-binding protein G(i) subunit alpha-1;Guanine nucleotide-binding protein G(o) subunit alpha;Guanine nucleotide-binding protein G(i) subunit alpha-2;Guanine nucleotide-binding protein G(k) subunit alpha;Guanine nucleotid…	yes;yes;no;no;no	yes;yes;no;no;no	D4ABT0_RAT;GNAI1_RAT;GNAI3_RAT
P09139-2;P09139	P09139-2;P09139	Serine--pyruvate aminotransferase, mitochondrial	Agxt	2;2	2;2	2;2	>sp|P09139-2|SPYA_RAT Isoform Peroxisomal of Serine--pyruvate aminotransferase, mitochondrial OS=Rattus norvegicus GN=Agxt;>sp|P09139|SPYA_RAT Serine--pyruvate aminotransferase, mitochondrial OS=Rattus norvegicus GN=Agxt PE=1 SV=1	2	1787	9951;13575	True;True	10431;14216	57851;80035;80036	67699;94216;94217	67699;94216			IGLLGYNATTENADR;LLLGPGPSNLAPR	P09139-2;P09139;P09139-2;P09139	Agxt;Agxt	Serine--pyruvate aminotransferase, mitochondrial;Serine--pyruvate aminotransferase, mitochondrial	yes;yes	no;no	SPYA_RAT
P17712-2;P17712-3;P17712	P17712-2;P17712-3;P17712	Glucokinase	Gck	3;3;3	3;3;3	3;3;3	>sp|P17712-2|HXK4_RAT Isoform 2 of Glucokinase OS=Rattus norvegicus GN=Gck;>sp|P17712-3|HXK4_RAT Isoform 3 of Glucokinase OS=Rattus norvegicus GN=Gck;>sp|P17712|HXK4_RAT Glucokinase OS=Rattus norvegicus GN=Gck PE=1 SV=2	3	1882	95;19965;22477	True;True;True	98;20986;23626	679;116646;135269	834;137188;159184	834;137188;159184			AAHMCSAGLAGVINR;STPEGSEVGDFLSLDLGGTNFR;VGEGEAGQWSVK	P17712-2;P17712-3;P17712;P17712-2;P17712-3;P17712;P17712-2;P17712-3;P17712	Gck;Gck;Gck	Glucokinase;Glucokinase;Glucokinase	yes;yes;yes	no;no;no	HXK4_RAT
P18395	P18395	Cold shock domain-containing protein E1	Csde1	5	5	5	>sp|P18395|CSDE1_RAT Cold shock domain-containing protein E1 OS=Rattus norvegicus GN=Csde1 PE=2 SV=1	5	1887	3731;14606;16110;19544;22458	True;True;True;True;True	3923;15296;16966;20555;23605	22373;86145;93741;93742;114551;135173	25713;101293;110185;110186;134881;159082	25713;101293;110185;134881;159082			DQFGFINYEVGDSKK;LTIAFQAK;NITLDDASAPR;SPAAPGQSPTGSVCYER;VGDDVEFEVSSDRR	P18395;P18395;P18395;P18395;P18395	Csde1;Csde1;Csde1;Csde1;Csde1	Cold shock domain-containing protein E1;Cold shock domain-containing protein E1;Cold shock domain-containing protein E1;Cold shock domain-containing protein E1;Cold shock domain-containing protein E1	yes;yes;yes;yes;yes	yes;yes;yes;yes;yes	CSDE1_RAT
P18484;Q66HM2	P18484;Q66HM2	AP-2 complex subunit alpha-2	Ap2a2	27;26	27;26	23;22	>sp|P18484|AP2A2_RAT AP-2 complex subunit alpha-2 OS=Rattus norvegicus GN=Ap2a2 PE=1 SV=3;>tr|Q66HM2|Q66HM2_RAT AP-2 complex subunit alpha-2 OS=Rattus norvegicus GN=Ap2a2 PE=1 SV=1	27	1891	1248;1941;2046;5242;6247;6375;7081;7994;10075;10423;11076;12629;13635;14499;14563;15303;15812;16484;17647;19853;20752;21636;22504;22733;23801;24645;24811	True;True;True;True;True;True;True;True;True;True;True;True;True;True;True;True;True;True;True;True;True;True;True;True;True;True;True	1323;2051;2164;5495;6552;6691;7433;8382;10562;10928;11622;13233;14278;15186;15251;16043;16656;17359;18578;20871;21815;22747;23655;23900;25032;25915;26086	8293;12452;13013;31276;36277;36278;37116;41155;45961;45962;58805;58806;61509;61510;61511;65371;73859;80485;85657;85915;85916;90072;92239;96672;104030;104031;116000;116001;121327;121328;127121;135413;137263;144453;149958;149959;150844	9637;9638;14440;15058;36175;41864;41865;42853;47862;47863;53406;53407;68821;68822;72022;72023;72024;76433;86752;94692;100755;101040;101041;105868;108398;113701;122409;122410;136488;136489;142547;142548;142549;149504;159340;161596;170145;177197;177198;178191	9638;14440;15058;36175;41865;42853;47862;53407;68822;72022;76433;86752;94692;100755;101041;105868;108398;113701;122410;136489;142549;149504;159340;161596;170145;177198;178191			ALLLSTYIK;ATIQDVLR;AVDLLYAMCDR;EMAEAFAGEIPK;FFQPTEMASQDFFQR;FHLCSVPTR;FVNLFPEVK;GLAVFISDIR;IIGFGSALLEEVDPNPANFVGAGIIHTK;ILVAGDTMDSVK;IVTSASTDLQDYTYYFVPAPWLSVK;LEPNLQAQMYR;LLQCYPPPDPAVR;LSTVASTDILATVLEEMPPFPER;LTECLETILNK;MFIFYGNK;NAVLFEAISLIIHHDSEPNLLVR;NPTFMGLALHCIANVGSR;QLSNPQQEVQNIFK;SSPLIQFNLLHSK;THIETVINALK;TVFEALQAPACHENLVK;VGGYILGEFGNLIAGDPR;VIQIVINR;VVHLLNDQHLGVVTAATSLITTLAQK;YGGTFQNVSVK;…	D3ZUY8;P18484;Q66HM2;P18484;Q66HM2;P18484;Q66HM2;P18484;Q66HM2;P18484;Q66HM2;P18484;Q66HM2;P18484;Q66HM2;D3ZUY8;P18484;Q66HM2;P18484;Q66HM2;P18484;Q66HM2;P18484;Q66HM2;P18484;Q66HM2;P18484;P18484;Q66HM2;P18484;Q66HM2;P18484;Q66HM2;P18484;Q66HM2;P18484;Q66HM2;P18484;Q66HM2;P18484;Q66HM2;P18484;Q66HM2;P18484;Q66HM2;D3ZUY8;P18484;Q66HM2;P18484;Q66HM2;P18484;Q66HM2;P18484;Q66HM2;D3ZUY8;P18484;Q66HM2	Ap2a1;Ap2a2;Ap2a2;Ap2a2;Ap2a2;Ap2a2;Ap2a2;Ap2a2;Ap2a1;Ap2a2;Ap2a2;Ap2a2;Ap2a2;Ap2a2;Ap2a2;Ap2a2;Ap2a2;Ap2a2;Ap2a2;Ap2a2;Ap2a2;Ap2a2;Ap2a2;Ap2a2;Ap2a1;Ap2a2;Ap2a2;Ap2a2;Ap2a2;Ap2a1;Ap2a2	AP-2 complex subunit alpha-2;AP-2 complex subunit alpha-2;AP-2 complex subunit alpha-2;AP-2 complex subunit alpha-2;AP-2 complex subunit alpha-2;AP-2 complex subunit alpha-2;AP-2 complex subunit alpha-2;AP-2 complex subunit alpha-2;AP-2 complex subunit alpha-2;AP-2 complex subunit alpha-2;AP-2 complex subunit alpha-2;AP-2 complex subunit alpha-2;AP-2 complex subunit alpha-2;AP-2 complex subunit a…	no;yes;yes;yes;yes;yes;yes;no;yes;yes;yes;yes;yes;yes;yes;yes;yes;yes;yes;yes;yes;yes;no;yes;yes;yes;no	no;no;no;no;no;no;no;no;no;no;no;no;yes;no;no;no;no;no;no;no;no;no;no;no;no;no;no	AP2A2_RAT;Q66HM2_RAT
P21213	P21213	Histidine ammonia-lyase	Hal	23	23	23	>sp|P21213|HUTH_RAT Histidine ammonia-lyase OS=Rattus norvegicus GN=Hal PE=1 SV=1	23	1917	602;1138;2319;3174;3775;4717;5742;6665;7536;8403;8943;11733;14143;14512;17076;17971;19059;19336;21743;23377;23923;24725;25237	True;True;True;True;True;True;True;True;True;True;True;True;True;True;True;True;True;True;True;True;True;True;True	641;1203;2447;3336;3337;3967;4950;4951;6023;6995;7906;8818;9386;12300;14818;15199;17983;18912;20049;20338;22862;24594;25164;26000;26537	4322;7366;7367;7368;7369;14297;14298;19087;19088;19089;19090;19091;22664;28306;28307;33699;33700;39142;39143;39144;43239;43240;43241;43242;48382;48383;51787;51788;67949;67950;83717;83718;83719;83720;85713;85714;85715;85716;100778;100779;100780;105889;105890;105891;111466;113574;113575;113576;113577;113578;113579;113580;128379;128380;128381;141923;141924;145150;145151;145152;145153;150308;150309;1…	4998;8492;8493;8494;8495;8496;8497;16529;16530;22089;22090;22091;22092;22093;26030;32678;32679;38928;38929;45507;45508;45509;50285;50286;50287;50288;50289;50290;56249;56250;56251;60209;60210;79450;79451;98570;98571;98572;98573;98574;100814;100815;100816;100817;118639;118640;118641;118642;124687;124688;124689;131092;133690;133691;133692;133693;133694;133695;133696;133697;150952;150953;150954;16726…	4998;8496;16529;22093;26030;32678;38929;45509;50289;56251;60210;79450;98572;100816;118640;124687;131092;133694;150952;167267;170959;177600;181034	787;788	311;430	AFDTDIHAVRPHR;ALDYLAIGVHELAAISER;CCPQVHGVVNDTIAFVK;DIITTELNSATDNPMVFASR;DRFMAPDIEAAHR;EGLALINGTQMITSLGCEAVER;EVIDSIIK;FMAPDIEAAHR;GETISGGNFHGEYPAK;GQIEVAFR;GYSGISLETLK;KNSATIPESDDL;LQELQVNLVR;LSVGWLGR;QADIVAALTLEVLK;QVIEVFNASCLSYVPEK;SHSSGVGKPLSPER;SLLDSDHHPSEIAESHR;TVVYGITTGFGK;VQDAYTLR;VWEVAAPYIEK;YIALDGDSLSTEDLVNLGK;YVLEAHGLKPIVLKPK	P21213;P21213;P21213;P21213;P21213;P21213;P21213;P21213;P21213;P21213;P21213;P21213;P21213;P21213;P21213;P21213;P21213;P21213;P21213;P21213;P21213;P21213;P21213	Hal;Hal;Hal;Hal;Hal;Hal;Hal;Hal;Hal;Hal;Hal;Hal;Hal;Hal;Hal;Hal;Hal;Hal;Hal;Hal;Hal;Hal;Hal	Histidine ammonia-lyase;Histidine ammonia-lyase;Histidine ammonia-lyase;Histidine ammonia-lyase;Histidine ammonia-lyase;Histidine ammonia-lyase;Histidine ammonia-lyase;Histidine ammonia-lyase;Histidine ammonia-lyase;Histidine ammonia-lyase;Histidine ammonia-lyase;Histidine ammonia-lyase;Histidine ammonia-lyase;Histidine ammonia-lyase;Histidine ammonia-lyase;Histidine ammonia-lyase;Histidine ammon…	yes;yes;yes;yes;yes;yes;yes;yes;yes;yes;yes;yes;yes;yes;yes;yes;yes;yes;yes;yes;yes;yes;yes	yes;yes;yes;yes;yes;yes;yes;yes;yes;yes;yes;yes;yes;yes;yes;yes;yes;yes;yes;yes;yes;yes;yes	HUTH_RAT
P23606	P23606	Protein-glutamine gamma-glutamyltransferase K	Tgm1	3	3	3	>sp|P23606|TGM1_RAT Protein-glutamine gamma-glutamyltransferase K OS=Rattus norvegicus GN=Tgm1 PE=2 SV=1	3	1934	8635;11173;24485	True;True;True	9066;11720;25744	50031;65716;148170	58263;76818;174602	58263;76818;174602			GTNPSAWVGSVEILLSYLR;IYYGTEAQIGER;YDTPFIFAEVNSDK	P23606;P23606;P23606	Tgm1;Tgm1;Tgm1	Protein-glutamine gamma-glutamyltransferase K;Protein-glutamine gamma-glutamyltransferase K;Protein-glutamine gamma-glutamyltransferase K	yes;yes;yes	yes;yes;yes	TGM1_RAT
P27008	P27008	Poly [ADP-ribose] polymerase 1	Parp1	5	5	5	>sp|P27008|PARP1_RAT Poly [ADP-ribose] polymerase 1 OS=Rattus norvegicus GN=Parp1 PE=1 SV=4	5	1960	1365;20998;21559;23741;24341	True;True;True;True;True	1445;22067;22667;24971;25592	8966;123101;126646;143952;147324	10359;144814;148891;169573;173681	10359;144814;148891;169573;173681			ALVEYEIDLQK;TLGDFAAEYAK;TTNFAGILSQGLR;VVCEDFLQDVSASAK;WYHPTCFVK	P27008;P27008;P27008;P27008;P27008	Parp1;Parp1;Parp1;Parp1;Parp1	Poly [ADP-ribose] polymerase 1;Poly [ADP-ribose] polymerase 1;Poly [ADP-ribose] polymerase 1;Poly [ADP-ribose] polymerase 1;Poly [ADP-ribose] polymerase 1	yes;yes;yes;yes;yes	yes;yes;yes;yes;yes	PARP1_RAT
P32232-2;P32232;P32232-3	P32232-2;P32232;P32232-3	Cystathionine beta-synthase	Cbs	18;18;15	18;18;15	18;18;15	>sp|P32232-2|CBS_RAT Isoform III of Cystathionine beta-synthase OS=Rattus norvegicus GN=Cbs;>sp|P32232|CBS_RAT Cystathionine beta-synthase OS=Rattus norvegicus GN=Cbs PE=1 SV=3;>sp|P32232-3|CBS_RAT Isoform IV of Cystathionine beta-synthase OS=Rattus norveg	18	1995	823;2604;4945;6102;6611;7564;7626;10081;13314;15451;15801;16992;17015;17016;17616;19495;23390;23928	True;True;True;True;True;True;True;True;True;True;True;True;True;True;True;True;True;True	871;2740;5187;6398;6937;7934;7997;10569;13946;16221;16644;17892;17921;17922;18547;20501;24607;25169	5471;5472;15424;29677;29678;35660;35661;35662;38792;43390;43391;43858;58903;58904;58905;58906;78004;78005;90482;90483;92205;100281;100368;100369;103918;103919;114239;114240;142042;142043;142044;142045;145159;145160	6301;6302;6303;17767;34360;34361;34362;41194;41195;41196;41197;45105;50449;50450;50933;68921;68922;68923;68924;91784;91785;106334;106335;108353;108354;118107;118214;118215;122284;122285;134497;134498;134499;167385;167386;167387;167388;170967;170968	6303;17767;34362;41194;45105;50450;50933;68921;91785;106335;108354;118107;118214;118215;122284;134498;167388;170967			AGTLKPGDTIIEPTSGNTGIGLALAAAVK;CVVILPDSVR;EKGFDQAPVVNESGAILGMVTLGNMLSSLLAGK;FDSPESHVGVAWR;FLSDKWMLQK;GFDQAPVVNESGAILGMVTLGNMLSSLLAGK;GFMKEELSVK;IIGVDPEGSILAEPEELNQTEQTAYEVEGIGYDFIPTVLDR;LKNEIPNSHILDQYR;MLISQEGLLCGGSSGSAMAVAVK;NASNPLAHYDDTAEEILQQCDGK;PMADSPHYHTVPTK;PSGTSQCEDGSAGCPQDLEVQPEK;PSGTSQCEDGSAGCPQDLEVQPEKGQLEK;QLMVFGVVTAIDLLNFVAAR;SNDDDSFAFAR;VQELSLSAPLTVLPTVTCEHTIAILR;VWISPDTPSR	P32232-2;P32232;P32232-3;P32232-2;P32232;P32232-3;P32232-2;P32232;P32232-2;P32232;P32232-3;P32232-2;P32232;P32232-3;P32232-2;P32232;P32232-2;P32232;P32232-3;P32232-2;P32232;P32232-3;P32232-2;P32232;P32232-3;P32232-2;P32232;P32232-3;P32232-2;P32232;P32232-3;P32232-2;P32232;P32232-3;P32232-2;P32232;P32232-3;P32232-2;P32232;P32232-3;P32232-2;P32232;P32232-2;P32232;P32232-3;P32232-2;P32232;P32232-3;P…	Cbs;Cbs;Cbs;Cbs;Cbs;Cbs;Cbs;Cbs;Cbs;Cbs;Cbs;Cbs;Cbs;Cbs;Cbs;Cbs;Cbs;Cbs	Cystathionine beta-synthase;Cystathionine beta-synthase;Cystathionine beta-synthase;Cystathionine beta-synthase;Cystathionine beta-synthase;Cystathionine beta-synthase;Cystathionine beta-synthase;Cystathionine beta-synthase;Cystathionine beta-synthase;Cystathionine beta-synthase;Cystathionine beta-synthase;Cystathionine beta-synthase;Cystathionine beta-synthase;Cystathionine beta-synthase;Cystath…	yes;yes;yes;yes;yes;yes;yes;yes;yes;yes;yes;yes;yes;yes;yes;yes;yes;yes	no;no;no;no;no;no;no;no;no;no;no;no;no;no;no;no;no;no	CBS_RAT
P45380;Q5RKK1	P45380;Q5RKK1	Sulfate anion transporter 1	Slc26a1	5;4	5;4	5;4	>sp|P45380|S26A1_RAT Sulfate anion transporter 1 OS=Rattus norvegicus GN=Slc26a1 PE=2 SV=1;>tr|Q5RKK1|Q5RKK1_RAT Solute carrier family 26 (Sulfate transporter), member 1 OS=Rattus norvegicus GN=Slc26a1 PE=2 SV=1	5	2043	6346;6997;7688;9906;18137	True;True;True;True;True	6662;7343;8065;10386;19082	36995;40654;40655;40656;40657;44239;57362;106462;106463	42708;47321;47322;47323;47324;51348;67044;125366;125367	42708;47321;51348;67044;125366			FGSSVAGNIPTGFVAPQIPDPK;FTGPLYYANK;GGFLGEDQGTAEELLFPSVHSAVETACAR;IGDSTFYEDAAEFEGLLPPPEVR;REELMAADSAL	P45380;Q5RKK1;P45380;Q5RKK1;P45380;P45380;Q5RKK1;P45380;Q5RKK1	Slc26a1;Slc26a1;Slc26a1;Slc26a1;Slc26a1	Sulfate anion transporter 1;Sulfate anion transporter 1;Sulfate anion transporter 1;Sulfate anion transporter 1;Sulfate anion transporter 1	yes;yes;yes;yes;yes	no;no;yes;no;no	Q5RKK1_RAT;S26A1_RAT
P50475	P50475	Alanine--tRNA ligase, cytoplasmic	Aars	31	31	31	>sp|P50475|SYAC_RAT Alanine--tRNA ligase, cytoplasmic OS=Rattus norvegicus GN=Aars PE=1 SV=3	31	2081	1778;2072;2627;3171;3611;3673;4821;6433;7219;7580;7762;8012;8176;10867;10985;11256;14921;15113;15145;15622;16609;16730;17489;17579;19081;20774;20879;22107;22445;23866;25002	True;True;True;True;True;True;True;True;True;True;True;True;True;True;True;True;True;True;True;True;True;True;True;True;True;True;True;True;True;True;True	1884;2190;2763;3333;3798;3862;5060;6753;7578;7950;8144;8401;8571;11407;11529;11806;15627;15823;15859;16436;17493;17616;18413;18506;20071;20072;21837;21946;23240;23592;25107;26288	11568;11569;13105;13106;15455;15456;19077;19078;19079;21798;22089;28922;28923;28924;28925;37359;37360;41892;41893;41894;43421;43422;44820;46099;47315;47316;47317;64227;64228;64868;64869;66034;88240;89291;89362;91477;97570;98106;98107;98108;103111;103112;103516;111513;111514;111515;111516;121693;121694;122537;122538;132894;135129;135130;144890;152082	13435;13436;15160;15161;17799;17800;22077;22078;22079;25068;25388;33428;33429;33430;33431;43118;43119;43120;48715;48716;48717;50484;50485;52130;53586;55023;55024;55025;75118;75119;75831;75832;77185;103766;104948;105028;107500;114835;115431;115432;115433;121402;121403;121837;131147;131148;131149;131150;143204;143205;144179;144180;156465;159034;159035;170632;179678	13436;15160;17799;22077;25068;25388;33429;43118;48716;50484;52130;53586;55024;75119;75831;77185;103766;104948;105028;107500;114835;115431;121402;121837;131149;143204;144180;156465;159035;170632;179678	905	242	ASEWVQQVSGLMDGK;AVFDETYPDPVR;DAAHLVNQDDPNVLEIWNLVFIQYNR;DIINEEEVQFLK;DNFWEMGDTGPCGPCSEIHYDR;DPDMVKDIINEEEVQFLK;EIADLGEVLATAVIPQWQK;FINYFK;GAGGEDLIMLDIYAIEELR;GFFATLVDVVVQSLGDAFPELK;GGYVLHIGTIYGNLR;GLEATDDSPK;GLVVDMDGFEEER;ITCLCQVPQNAANR;IVAVTGAEAQK;KDPDMVKDIINEEEVQFLK;LVSVLQNK;LYVTYFGGDEAAGLEPDLECR;MALELLTQEFGIPVER;MSNYDTDLFVPYFEAIQK;NSSHAGAFVIVTEEAIAK;NVGCLQEALQLATSFAQLR;QIWQNLGLDEAK;QLIDSNPNQPL…	P50475;P50475;P50475;P50475;P50475;P50475;P50475;P50475;P50475;P50475;P50475;P50475;P50475;P50475;P50475;P50475;P50475;P50475;P50475;P50475;P50475;P50475;P50475;P50475;P50475;P50475;P50475;P50475;P50475;P50475;P50475	Aars;Aars;Aars;Aars;Aars;Aars;Aars;Aars;Aars;Aars;Aars;Aars;Aars;Aars;Aars;Aars;Aars;Aars;Aars;Aars;Aars;Aars;Aars;Aars;Aars;Aars;Aars;Aars;Aars;Aars;Aars	Alanine--tRNA ligase, cytoplasmic;Alanine--tRNA ligase, cytoplasmic;Alanine--tRNA ligase, cytoplasmic;Alanine--tRNA ligase, cytoplasmic;Alanine--tRNA ligase, cytoplasmic;Alanine--tRNA ligase, cytoplasmic;Alanine--tRNA ligase, cytoplasmic;Alanine--tRNA ligase, cytoplasmic;Alanine--tRNA ligase, cytoplasmic;Alanine--tRNA ligase, cytoplasmic;Alanine--tRNA ligase, cytoplasmic;Alanine--tRNA ligase, cyt…	yes;yes;yes;yes;yes;yes;yes;yes;yes;yes;yes;yes;yes;yes;yes;yes;yes;yes;yes;yes;yes;yes;yes;yes;yes;yes;yes;yes;yes;yes;yes	yes;yes;yes;yes;yes;yes;yes;yes;yes;yes;yes;yes;yes;yes;yes;yes;yes;yes;yes;yes;yes;yes;yes;yes;yes;yes;yes;yes;yes;yes;yes	SYAC_RAT
P61212	P61212	ADP-ribosylation factor-like protein 1	Arl1	10	10	10	>sp|P61212|ARL1_RAT ADP-ribosylation factor-like protein 1 OS=Rattus norvegicus GN=Arl1 PE=1 SV=1	10	2128	966;2621;2622;6845;6846;8608;10324;14278;17210;18769	True;True;True;True;True;True;True;True;True;True	1023;2757;2758;7182;7183;9035;9036;10821;14961;18124;19742	6551;6552;6553;6554;6555;15446;15447;15448;39952;39953;49917;49918;49919;49920;60803;60804;60805;60806;60807;84472;84473;84474;84475;101459;101460;101461;101462;109655;109656;109657;109658;109659;109660	7574;7575;7576;7577;7578;7579;17790;17791;17792;46479;46480;58145;58146;58147;58148;71241;71242;71243;71244;71245;99400;99401;99402;99403;99404;99405;119371;119372;119373;119374;119375;129016;129017;129018;129019;129020;129021;129022	7576;17790;17791;46479;46480;58147;71242;99400;119374;129016	941	170	AILVVFANK;CYYSNTDAVIYVVDSCDR;CYYSNTDAVIYVVDSCDRDR;FQVWDLGGQTSIR;FQVWDLGGQTSIRPYWR;GTGLDEAMEWLVETLK;ILILGLDGAGK;LQVGEVVTTIPTIGFNVETVTYK;QDMEQAMTPSEMANALGLPALK;SELVAMLEEEELRK	P61212;P61212;P61212;P61212;P61212;P61212;P61212;P61212;P61212;P61212	Arl1;Arl1;Arl1;Arl1;Arl1;Arl1;Arl1;Arl1;Arl1;Arl1	ADP-ribosylation factor-like protein 1;ADP-ribosylation factor-like protein 1;ADP-ribosylation factor-like protein 1;ADP-ribosylation factor-like protein 1;ADP-ribosylation factor-like protein 1;ADP-ribosylation factor-like protein 1;ADP-ribosylation factor-like protein 1;ADP-ribosylation factor-like protein 1;ADP-ribosylation factor-like protein 1;ADP-ribosylation factor-like protein 1	yes;yes;yes;yes;yes;yes;yes;yes;yes;yes	yes;yes;yes;yes;yes;yes;yes;yes;yes;yes	ARL1_RAT
P62198	P62198	26S protease regulatory subunit 8	Psmc5	4	4	4	>sp|P62198|PRS8_RAT 26S protease regulatory subunit 8 OS=Rattus norvegicus GN=Psmc5 PE=1 SV=1	4	2148	9738;13658;21163;23282	True;True;True;True	10210;14303;22243;24494	56101;80629;124164;124165;141119	65563;94849;146040;146041;166295	65563;94849;146040;166295			IEELQLIVNDK;LLREELQLLQEQGSYVGEVVR;TMLELLNQLDGFEATK;VPDSTYEMIGGLDK	P62198;P62198;P62198;P62198	Psmc5;Psmc5;Psmc5;Psmc5	26S protease regulatory subunit 8;26S protease regulatory subunit 8;26S protease regulatory subunit 8;26S protease regulatory subunit 8	yes;yes;yes;yes	yes;yes;yes;yes	PRS8_RAT
P63095;P63095-2;Q63803;M0R9J4	P63095;P63095-2;Q63803	Guanine nucleotide-binding protein G(s) subunit alpha isoforms short;Guanine nucleotide-binding protein G(s) subunit alpha isoforms XLas	Gnas	4;3;3;1	3;3;2;1	3;3;2;1	>sp|P63095|GNAS2_RAT Guanine nucleotide-binding protein G(s) subunit alpha isoforms short OS=Rattus norvegicus GN=Gnas PE=1 SV=1;>sp|P63095-2|GNAS2_RAT Isoform Gnas-2 of Guanine nucleotide-binding protein G(s) subunit alpha isoforms short OS=Rattus norvegi	4	2198	13582;17081;23095;25199	False;True;True;True	14223;17989;24284;26496	80130;80131;80132;80133;100796;100797;139527;153082	94313;94314;94315;94316;118661;118662;164247;180823	94313;118662;164247;180823			LLLLGAGESGK;QADYVPSDQDLLR;VLTSGIFETK;YTTPEDATPEPGEDPR	P08753;P59215-2;P10824;D4ABT0;P59215;P63095-3;D3ZSS5;P29348;D4AA42;P38406;G3V8E8;P04897;P63095;Q63803;P63095;P63095-2;P63095;P63095-2;Q63803;P63095;P63095-2;Q63803;M0R9J4	Gnai3;Gnai1;Gnao1;Gnat1;Gnat3;Gnat2;Gnal;Gnai2;Gnas;Gnas;Gnas;Gnas	Guanine nucleotide-binding protein G(k) subunit alpha;Guanine nucleotide-binding protein G(i) subunit alpha-1;Guanine nucleotide-binding protein G(o) subunit alpha;Guanine nucleotide-binding protein G(t) subunit alpha-3;Guanine nucleotide-binding protein G(olf) subunit alpha;Guanine nucleotide-binding protein G(i) subunit alpha-2;Guanine nucleotide-binding protein G(s) subunit alpha isoforms shor…	no;yes;yes;yes	no;no;no;no	GNAS1_RAT;GNAS2_RAT
P81827	P81827	Urinary protein 1		1	1	1	>sp|P81827|UP1_RAT Urinary protein 1 OS=Rattus norvegicus PE=1 SV=1	1	2237	2366	TRUE	2495	14481;14482;14483	16730;16731;16732	16730			CESLDSTGLCR	P81827		Urinary protein 1	yes	yes	UP1_RAT
P97536;Q9R0L4-3;Q9R0L4-2;D4AAI5;Q9R0L4;G3V7E8	P97536	Cullin-associated NEDD8-dissociated protein 1	Cand1	35;1;1;1;1;1	35;1;1;1;1;1	35;1;1;1;1;1	>sp|P97536|CAND1_RAT Cullin-associated NEDD8-dissociated protein 1 OS=Rattus norvegicus GN=Cand1 PE=1 SV=1	35	2266	35;405;1342;1759;2010;3421;3865;4744;5711;5858;5884;6035;6036;6666;7002;9015;9675;9915;10777;10948;13035;13257;14492;14618;15486;15831;17236;17877;20045;20971;20972;21801;22787;22788;23997	True;True;True;True;True;True;True;True;True;True;True;True;True;True;True;True;True;True;True;True;True;True;True;True;True;True;True;True;True;True;True;True;True;True;True	35;430;1422;1865;2127;3589;4061;4980;5989;6145;6173;6329;6330;6996;7349;9459;10145;10395;11315;11490;13654;13888;15179;15308;16267;16677;18152;18814;21072;22040;22041;22922;23958;23959;25242	280;2683;2684;2685;8890;11453;12886;20347;20348;22995;28505;28506;33622;34110;34327;35337;35338;35339;39145;39146;40699;52070;55400;57379;63727;64636;64637;76602;76603;77744;85645;86169;86170;90631;92296;101564;101565;105326;117154;123000;123001;128866;137626;137627;145470	367;3043;3044;3045;10276;13309;14923;14924;23475;23476;26397;32946;32947;32948;38843;39424;39699;40839;40840;40841;45510;45511;47366;60565;64758;67062;74566;75555;75556;90136;90137;90138;91450;100743;101319;101320;101321;106514;108465;108466;119484;119485;124031;137758;144713;144714;151558;162008;162009;171332	367;3045;10276;13309;14924;23476;26397;32947;38843;39424;39699;40840;40841;45510;47366;60565;64758;67062;74566;75555;90138;91450;100743;101320;106514;108465;119484;124031;137758;144713;144714;151558;162008;162009;171332			AADIDQEVK;ADVFHAYLSLLK;ALTLIAGSPLK;ASASYHISNLLEK;AVAALLTIPEAEK;DLLDSVLPHLYNETK;DSSSTNLESMDTS;EGPAVVGQFIQDVK;EVEMGPFK;EYCIQAFESFVR;EYQVETIVDTLCTNMLSDKEQLR;FCNVDDDELR;FCNVDDDELREYCIQAFESFVR;FMATNDLMTELQK;FTISDHPQPIDPLLK;HEMLPEFYK;IDLRPVLGEGVPILASFLR;IGEYLEK;ISGSILNELIGLVR;ITSEALLVTQQLVK;LGTLSALDILIK;LKAADIDQEVKER;LSTLCPSAVLQR;LTLIDPETLLPR;MLTGPVYSQSTALTHK;NCIGDFLK;QEDVSVQLEALDIMADMLSR;QSYYSIAK;SVIL…	P97536;P97536;P97536;P97536;P97536;P97536;P97536;P97536;P97536;Q9R0L4-3;Q9R0L4-2;D4AAI5;Q9R0L4;G3V7E8;P97536;P97536;P97536;P97536;P97536;P97536;P97536;P97536;P97536;P97536;P97536;P97536;P97536;P97536;P97536;P97536;P97536;P97536;P97536;P97536;P97536;P97536;P97536;P97536;P97536;P97536	Cand1;Cand1;Cand1;Cand1;Cand1;Cand1;Cand1;Cand1;Cand1;Cand2;Cand1;Cand1;Cand1;Cand1;Cand1;Cand1;Cand1;Cand1;Cand1;Cand1;Cand1;Cand1;Cand1;Cand1;Cand1;Cand1;Cand1;Cand1;Cand1;Cand1;Cand1;Cand1;Cand1;Cand1;Cand1;Cand1	Cullin-associated NEDD8-dissociated protein 1;Cullin-associated NEDD8-dissociated protein 1;Cullin-associated NEDD8-dissociated protein 1;Cullin-associated NEDD8-dissociated protein 1;Cullin-associated NEDD8-dissociated protein 1;Cullin-associated NEDD8-dissociated protein 1;Cullin-associated NEDD8-dissociated protein 1;Cullin-associated NEDD8-dissociated protein 1;Cullin-associated NEDD8-dissoci…	yes;yes;yes;yes;yes;yes;yes;yes;yes;yes;yes;yes;yes;yes;yes;yes;yes;yes;yes;yes;yes;yes;yes;yes;yes;yes;yes;yes;yes;yes;yes;yes;yes;yes;yes	yes;yes;yes;yes;yes;yes;yes;yes;no;yes;yes;yes;yes;yes;yes;yes;yes;yes;yes;yes;yes;yes;yes;yes;yes;yes;yes;yes;yes;yes;yes;yes;yes;yes;yes	CAND1_RAT
Q02769	Q02769	Squalene synthase	Fdft1	4	4	4	>sp|Q02769|FDFT_RAT Squalene synthase OS=Rattus norvegicus GN=Fdft1 PE=2 SV=1	4	2285	948;15955;18813;23814	True;True;True;True	1003;16807;19788;25048	6467;92849;109838;109839;144585	7476;109090;129214;129215;170303	7476;109090;129214;170303			AIIYQYIEEIYHR;NFHTFLYEPEWR;SFAAVIQALDGDIR;VVLEDFPTISLEFR	Q02769;Q02769;Q02769;Q02769	Fdft1;Fdft1;Fdft1;Fdft1	Squalene synthase;Squalene synthase;Squalene synthase;Squalene synthase	yes;yes;yes;yes	yes;yes;yes;yes	FDFT_RAT
Q32PY9	Q32PY9	Probable gluconokinase	Idnk	6	6	6	>sp|Q32PY9|GNTK_RAT Probable gluconokinase OS=Rattus norvegicus GN=Idnk PE=2 SV=1	6	2332	3959;7140;7773;8127;15283;19984	True;True;True;True;True;True	4159;7493;8155;8519;16020;21006	23394;23395;41464;41465;41466;44842;46887;46888;46889;89778;116728;116729	26857;26858;48213;48214;48215;52154;54509;54510;54511;105492;137277;137278	26857;48213;52154;54510;105492;137278			DVASGQSVVLACSALK;FYDADDYHSEENR;GHFMPPELLQSQFSILEPPSAPENFIHISVDK;GLPEIAAAVLEALK;METPGVLLVMGVSGSGK;STVGALLANK	Q32PY9;Q32PY9;Q32PY9;Q32PY9;Q32PY9;Q32PY9	Idnk;Idnk;Idnk;Idnk;Idnk;Idnk	Probable gluconokinase;Probable gluconokinase;Probable gluconokinase;Probable gluconokinase;Probable gluconokinase;Probable gluconokinase	yes;yes;yes;yes;yes;yes	yes;yes;yes;yes;yes;yes	GNTK_RAT
Q3B8Q1;M0R965	Q3B8Q1;M0R965	Nucleolar RNA helicase 2	Ddx21	10;8	10;8	10;8	>sp|Q3B8Q1|DDX21_RAT Nucleolar RNA helicase 2 OS=Rattus norvegicus GN=Ddx21 PE=2 SV=1;>tr|M0R965|M0R965_RAT Uncharacterized protein OS=Rattus norvegicus PE=4 SV=1	10	2344	230;1588;3996;4556;4645;7305;18953;19995;20372;20601	True;True;True;True;True;True;True;True;True;True	240;1689;4200;4783;4875;7670;19934;21018;21419;21659	1183;1184;1185;10482;23839;27412;27907;42228;110582;116782;116783;119125;120376	1405;1406;1407;12159;27394;31563;32180;49117;130050;137337;137338;140050;141457	1406;12159;27394;31563;32180;49117;130050;137338;140050;141457			AAVIGDVIR;APQVLVLAPTR;DVESYIHR;EEYQLAQVEQK;EGAFSNFPISEETVK;GAVEALAAALAHISGATSVDQR;SGIDILVGTPGR;STYEQVDLIGK;TDEATEGVEEAASSK;TFSFAIPLIEK	Q3B8Q1;M0R965;Q3B8Q1;M0R965;Q3B8Q1;M0R965;Q3B8Q1;M0R965;Q3B8Q1;M0R965;Q3B8Q1;M0R965;Q3B8Q1;M0R965;Q3B8Q1;Q3B8Q1;Q3B8Q1;M0R965	Ddx21;Ddx21;Ddx21;Ddx21;Ddx21;Ddx21;Ddx21;Ddx21;Ddx21;Ddx21	Nucleolar RNA helicase 2;Nucleolar RNA helicase 2;Nucleolar RNA helicase 2;Nucleolar RNA helicase 2;Nucleolar RNA helicase 2;Nucleolar RNA helicase 2;Nucleolar RNA helicase 2;Nucleolar RNA helicase 2;Nucleolar RNA helicase 2;Nucleolar RNA helicase 2	yes;yes;yes;yes;yes;yes;yes;yes;yes;yes	no;no;no;no;no;no;no;yes;yes;no	DDX21_RAT;M0R965_RAT
Q3KRE0	Q3KRE0	ATPase family AAA domain-containing protein 3	Atad3	9	9	9	>sp|Q3KRE0|ATAD3_RAT ATPase family AAA domain-containing protein 3 OS=Rattus norvegicus GN=Atad3 PE=1 SV=1	9	2354	3298;6677;8098;10849;14916;17800;20125;20247;22351	True;True;True;True;True;True;True;True;True	3463;7008;8489;11388;15622;18735;21159;21287;23494	19636;39259;46625;46626;64178;88152;104694;117639;118490;134565	22699;45631;54196;54197;75058;103671;123226;138325;139325;158387;158388	22699;45631;54196;75058;103671;123226;138325;139325;158388			DKWSNFDPTGLER;FMLVLASNQPEQFDWAINDR;GLLLFVDEADAFLR;ISVLEALR;LVSRPQDALEGVILSPSLEAR;QQQLLNEENLR;SWLFGIK;TAGTLFGEGFR;VFDWASTSR	Q3KRE0;Q3KRE0;Q3KRE0;Q3KRE0;Q3KRE0;Q3KRE0;Q3KRE0;Q3KRE0;Q3KRE0	Atad3;Atad3;Atad3;Atad3;Atad3;Atad3;Atad3;Atad3;Atad3	ATPase family AAA domain-containing protein 3;ATPase family AAA domain-containing protein 3;ATPase family AAA domain-containing protein 3;ATPase family AAA domain-containing protein 3;ATPase family AAA domain-containing protein 3;ATPase family AAA domain-containing protein 3;ATPase family AAA domain-containing protein 3;ATPase family AAA domain-containing protein 3;ATPase family AAA domain-contai…	yes;yes;yes;yes;yes;yes;yes;yes;yes	yes;yes;yes;yes;yes;yes;yes;yes;yes	ATAD3_RAT
Q3KRE2	Q3KRE2	Methyltransferase like 7A, isoform CRA_b	Mettl7a	6	6	6	>tr|Q3KRE2|Q3KRE2_RAT Methyltransferase like 7A OS=Rattus norvegicus GN=Mettl7a PE=2 SV=1	6	2355	5051;7028;14435;20941;23052;23604	True;True;True;True;True;True	5297;7377;15121;22009;24238;24828	30181;30182;30183;40922;85336;85337;85338;85339;122831;139231;139232;139233;143222;143223;143224;143225;143226;143227;143228	34899;34900;34901;47610;100383;100384;100385;100386;144521;163903;163904;163905;168733;168734;168735;168736;168737;168738;168739	34901;47610;100383;144521;163904;168734			ELFSNLQEFAGPSGK;FTVMYNEQMATR;LSLLEVGCGTGANFK;TLAILALR;VLRPGGAFYFMEHVADER;VTCIDPNPNFEK	Q3KRE2;Q3KRE2;Q3KRE2;Q3KRE2;Q3KRE2;Q3KRE2	Mettl7a;Mettl7a;Mettl7a;Mettl7a;Mettl7a;Mettl7a		yes;yes;yes;yes;yes;yes	yes;yes;yes;yes;yes;yes	Q3KRE2_RAT
Q4G069	Q4G069	Regulator of microtubule dynamics protein 1	Rmdn1	7	7	7	>sp|Q4G069|RMD1_RAT Regulator of microtubule dynamics protein 1 OS=Rattus norvegicus GN=Rmdn1 PE=2 SV=1	7	2407	467;9495;12051;15085;22243;23006;24338	True;True;True;True;True;True;True	495;9955;12633;15794;23383;24190;25589	3155;3156;54387;54388;69331;69332;89098;133776;133777;133778;133779;138993;138994;147313;147314;147315	3573;3574;3575;63582;63583;63584;63585;81103;81104;104730;157471;157472;157473;157474;163639;163640;173667;173668;173669	3575;63582;81104;104730;157473;163640;173667			AEEVDPNFYSK;IAEVLFANPPSSTYEEALK;LAAFWLVK;LYQLLTQYK;VEEILEQADYLYESGETEK;VLLYEALEYAK;WYAICISDVGDYEGIK	Q4G069;Q4G069;Q4G069;Q4G069;Q4G069;Q4G069;Q4G069	Rmdn1;Rmdn1;Rmdn1;Rmdn1;Rmdn1;Rmdn1;Rmdn1	Regulator of microtubule dynamics protein 1;Regulator of microtubule dynamics protein 1;Regulator of microtubule dynamics protein 1;Regulator of microtubule dynamics protein 1;Regulator of microtubule dynamics protein 1;Regulator of microtubule dynamics protein 1;Regulator of microtubule dynamics protein 1	yes;yes;yes;yes;yes;yes;yes	yes;yes;yes;yes;yes;yes;yes	RMD1_RAT
Q4KM64	Q4KM64	Protein jagunal homolog 1	Jagn1	3	3	3	>sp|Q4KM64|JAGN1_RAT Protein jagunal homolog 1 OS=Rattus norvegicus GN=Jagn1 PE=2 SV=1	3	2425	11620;13410;16380	True;True;True	12182;14046;17249	67612;78618;78619;96037	79069;92511;92512;112988	79069;92511;112988			KLLDSWFTSTQEK;LLDSWFTSTQEK;NNISYLVLSMISMGLFSIAPLIYGSMEMFPAAQQLYR	Q4KM64;Q4KM64;Q4KM64	Jagn1;Jagn1;Jagn1	Protein jagunal homolog 1;Protein jagunal homolog 1;Protein jagunal homolog 1	yes;yes;yes	yes;yes;yes	JAGN1_RAT
Q4KM74	Q4KM74	Vesicle-trafficking protein SEC22b	Sec22b	13	13	13	>sp|Q4KM74|SC22B_RAT Vesicle-trafficking protein SEC22b OS=Rattus norvegicus GN=Sec22b PE=1 SV=3	13	2429	2579;3489;10491;11547;11627;11972;12113;16209;17060;18307;21863;23000;23353	True;True;True;True;True;True;True;True;True;True;True;True;True	2715;3660;11013;12107;12189;12550;12697;17065;17967;19259;22986;22987;24183;24184;24569	15366;20578;61997;61998;61999;62000;62001;62002;67266;67267;67268;67269;67270;67271;67631;69066;69067;69068;69616;69617;69618;94667;94668;94669;94670;94671;94672;94673;94674;100614;106983;106984;129106;129107;129108;129109;129110;138974;138975;138976;141674;141675	17707;23730;72585;72586;72587;72588;72589;72590;72591;78671;78672;78673;78674;78675;78676;78677;78678;78679;79091;80785;80786;80787;80788;81404;81405;81406;81407;81408;111308;111309;111310;111311;111312;111313;111314;111315;118474;125988;125989;151815;151816;151817;151818;151819;151820;151821;163619;163620;163621;163622;166936;166937	17707;23730;72587;78673;79091;80786;81404;111310;118474;125988;151818;163620;166936	1080;1081	6;20	CTLEAGAMTFHYIIEQGVCYLVLCEAAFPK;DLQQYQSQAK;IMVANIEEVLQR;KLAFAYLEDLHSEFDEQHGK;KLNEQSPTR;KVPTVSRPYSFIEFDTFIQK;LAFAYLEDLHSEFDEQHGK;NLGSINTELQDVQR;PYSFIEFDTFIQK;RNLGSINTELQDVQR;VADGLPLAASMQEDEQSGR;VLLTMIAR;VPTVSRPYSFIEFDTFIQK	Q4KM74;Q4KM74;Q4KM74;Q4KM74;Q4KM74;Q4KM74;Q4KM74;Q4KM74;Q4KM74;Q4KM74;Q4KM74;Q4KM74;Q4KM74	Sec22b;Sec22b;Sec22b;Sec22b;Sec22b;Sec22b;Sec22b;Sec22b;Sec22b;Sec22b;Sec22b;Sec22b;Sec22b	Vesicle-trafficking protein SEC22b;Vesicle-trafficking protein SEC22b;Vesicle-trafficking protein SEC22b;Vesicle-trafficking protein SEC22b;Vesicle-trafficking protein SEC22b;Vesicle-trafficking protein SEC22b;Vesicle-trafficking protein SEC22b;Vesicle-trafficking protein SEC22b;Vesicle-trafficking protein SEC22b;Vesicle-trafficking protein SEC22b;Vesicle-trafficking protein SEC22b;Vesicle-traffi…	yes;yes;yes;yes;yes;yes;yes;yes;yes;yes;yes;yes;yes	yes;yes;yes;yes;yes;yes;yes;yes;yes;yes;yes;yes;yes	SC22B_RAT
Q53B90	Q53B90	Ras-related protein Rab-43	Rab43	5	5	5	>sp|Q53B90|RAB43_RAT Ras-related protein Rab-43 OS=Rattus norvegicus GN=Rab43 PE=2 SV=1	5	2470	789;3861;5789;19918;24373	True;True;True;True;True	835;4057;6072;20937;25624	5237;22987;22988;33837;116421;147432	6036;26385;26386;26387;39076;136955;173810	6036;26385;39076;136955;173810			AGPGPGDQDEHYDFLFK;DSSNVEEAFTR;EVPLAEAQSLAEHYDILCAIETSAK;STFLSVPHWIEDVRK;YAGSNIVQLLIGNK	Q53B90;Q53B90;Q53B90;Q53B90;Q53B90	Rab43;Rab43;Rab43;Rab43;Rab43	Ras-related protein Rab-43;Ras-related protein Rab-43;Ras-related protein Rab-43;Ras-related protein Rab-43;Ras-related protein Rab-43	yes;yes;yes;yes;yes	yes;yes;yes;yes;yes	RAB43_RAT
Q568Z8	Q568Z8	Ddx17 protein	Ddx17	2	2	2	>tr|Q568Z8|Q568Z8_RAT Ddx17 protein OS=Rattus norvegicus GN=Ddx17 PE=2 SV=1	2	2479	8578;22870	True;True	9003;24047	49572;138120;138121;138122;138123;138124;138125	57720;162659;162660;162661;162662;162663;162664	57720;162663			GTAYTFFTPGNLK;VLEEANQAINPK	Q568Z8;Q568Z8	Ddx17;Ddx17		yes;yes	yes;yes	Q568Z8_RAT
Q5FVN1	Q5FVN1	Starch-binding domain-containing protein 1	Stbd1	5	5	5	>sp|Q5FVN1|STBD1_RAT Starch-binding domain-containing protein 1 OS=Rattus norvegicus GN=Stbd1 PE=2 SV=1	5	2529	424;3007;3039;3396;14437	True;True;True;True;True	450;3158;3191;3564;15123	2822;2823;2824;2825;2826;2827;2828;17935;17936;17937;18063;18064;18065;18066;18067;20198;20199;20200;20201;85346	3196;3197;3198;3199;3200;3201;3202;20661;20662;20663;20664;20665;20807;20808;20809;20810;20811;23316;23317;23318;23319;100393	3198;20662;20809;23317;100393			AEAASLAQSAGHEDWEVVSR;DGGAEPLKDAPPGEAAAPGGGPGGGGSGGLSPEPSDR;DGLWSHSVFLPADTVVEWK;DLGNLTEAQR;LSLNQGMDESR	Q5FVN1;Q5FVN1;Q5FVN1;Q5FVN1;Q5FVN1	Stbd1;Stbd1;Stbd1;Stbd1;Stbd1	Starch-binding domain-containing protein 1;Starch-binding domain-containing protein 1;Starch-binding domain-containing protein 1;Starch-binding domain-containing protein 1;Starch-binding domain-containing protein 1	yes;yes;yes;yes;yes	yes;yes;yes;yes;yes	STBD1_RAT
Q5HZE4	Q5HZE4	Methylthioribose-1-phosphate isomerase	Mri1	3	3	3	>sp|Q5HZE4|MTNA_RAT Methylthioribose-1-phosphate isomerase OS=Rattus norvegicus GN=Mri1 PE=2 SV=1	3	2540	4216;12592;14543	True;True;True	4432;13195;15230	25605;25606;25607;25608;73704;73705;85804;85805;85806	29509;29510;29511;29512;86558;86559;100910;100911;100912	29509;86558;100910			EAELEGATEETVR;LEHTFCTETRPYNQGAR;LTAFELVYEK	Q5HZE4;Q5HZE4;Q5HZE4	Mri1;Mri1;Mri1	Methylthioribose-1-phosphate isomerase;Methylthioribose-1-phosphate isomerase;Methylthioribose-1-phosphate isomerase	yes;yes;yes	yes;yes;yes	MTNA_RAT
Q5I0H4	Q5I0H4	Transmembrane and coiled-coil domains protein 1	Tmco1	3	3	3	>sp|Q5I0H4|TMCO1_RAT Transmembrane and coiled-coil domains protein 1 OS=Rattus norvegicus GN=Tmco1 PE=2 SV=1	3	2549	10305;13992;17102	True;True;True	10802;14661;18012	60729;60730;82861;82862;82863;82864;100924;100925	71163;71164;97602;97603;97604;97605;97606;118795;118796;118797;118798	71164;97605;118797			ILGLAPSR;LPFTPLSYIQGLSHR;QAGGFLGPPPPSGK	Q5I0H4;Q5I0H4;Q5I0H4	Tmco1;Tmco1;Tmco1	Transmembrane and coiled-coil domains protein 1;Transmembrane and coiled-coil domains protein 1;Transmembrane and coiled-coil domains protein 1	yes;yes;yes	yes;yes;yes	TMCO1_RAT
Q62730;Q5I0N4;REV__Q5BJX0	Q62730;Q5I0N4	Estradiol 17-beta-dehydrogenase 2	Hsd17b2	11;11;1	11;11;1	11;11;1	>sp|Q62730|DHB2_RAT Estradiol 17-beta-dehydrogenase 2 OS=Rattus norvegicus GN=Hsd17b2 PE=2 SV=1;>tr|Q5I0N4|Q5I0N4_RAT Estradiol 17-beta-dehydrogenase 2 OS=Rattus norvegicus GN=Hsd17b2 PE=2 SV=1	11	2561	108;2134;4748;4900;5273;8180;12169;12904;14516;22395;23879	True;True;True;True;True;True;True;True;True;True;True	111;2254;4984;5140;5528;5529;8575;12754;13518;15203;23539;25120	722;13411;13412;13413;13414;13415;28510;29375;29376;29377;29378;29379;29380;29381;29382;29383;29384;29385;29386;29387;29388;31358;31359;31360;47338;71609;75901;75902;75903;85723;85724;134853;134854;134855;144997	885;15506;15507;15508;15509;15510;32952;33985;33986;33987;33988;33989;33990;33991;33992;33993;33994;33995;33996;33997;33998;36260;36261;36262;55048;84241;89347;89348;89349;100826;100827;158714;158715;158716;158717;170751	885;15508;32952;33986;36261;55048;84241;89348;100826;158714;170751	1113	314	AAISMFSAVIR;AVLVTGADSGFGHALAK;EGPGAEELR;EIQENYGQEYVHTQK;EMSNPDITPVLR;GLWAVVNNAGVLHFPIDGELIPMTVYR;LALPVMR;LGFTVFAGVLDK;LSVLQMDVTKPEQIKDVHSEVAEK;VFLPLLR;VVTIHPGGFQTNIVGSQDSWDK	Q62730;Q5I0N4;Q62730;Q5I0N4;Q62730;Q5I0N4;Q62730;Q5I0N4;Q62730;Q5I0N4;Q62730;Q5I0N4;Q62730;Q5I0N4;Q62730;Q5I0N4;Q62730;Q5I0N4;Q62730;Q5I0N4;Q62730;Q5I0N4	Hsd17b2;Hsd17b2;Hsd17b2;Hsd17b2;Hsd17b2;Hsd17b2;Hsd17b2;Hsd17b2;Hsd17b2;Hsd17b2;Hsd17b2	Estradiol 17-beta-dehydrogenase 2;Estradiol 17-beta-dehydrogenase 2;Estradiol 17-beta-dehydrogenase 2;Estradiol 17-beta-dehydrogenase 2;Estradiol 17-beta-dehydrogenase 2;Estradiol 17-beta-dehydrogenase 2;Estradiol 17-beta-dehydrogenase 2;Estradiol 17-beta-dehydrogenase 2;Estradiol 17-beta-dehydrogenase 2;Estradiol 17-beta-dehydrogenase 2;Estradiol 17-beta-dehydrogenase 2	yes;yes;yes;yes;yes;yes;yes;yes;yes;yes;yes	no;no;no;no;no;no;no;no;no;no;no	DHB2_RAT;Q5I0N4_RAT
Q5PQX1-3;Q5PQX1;Q5PQX1-2;D3ZGQ1	Q5PQX1-3;Q5PQX1;Q5PQX1-2;D3ZGQ1	Torsin-1A-interacting protein 1	Tor1aip1	4;4;3;3	4;4;3;3	4;4;3;3	>sp|Q5PQX1-3|TOIP1_RAT Isoform 3 of Torsin-1A-interacting protein 1 OS=Rattus norvegicus GN=Tor1aip1;>sp|Q5PQX1|TOIP1_RAT Torsin-1A-interacting protein 1 OS=Rattus norvegicus GN=Tor1aip1 PE=1 SV=1;>sp|Q5PQX1-2|TOIP1_RAT Isoform 2 of Torsin-1A-interacting p	4	2608	2719;6185;10780;17005	True;True;True;True	2860;6487;11318;17911	16386;36061;63732;100339	18950;41618;74571;118183	18950;41618;74571;118183			DAQSLSEDRGEDEPSSQPVTSQTVSK;FESLPAGSTLIFYK;ISHLVLPVQPENALK;PQPAILLLTAAQDAAEVLK	Q5PQX1-3;Q5PQX1;Q5PQX1-2;D3ZGQ1;Q5PQX1-3;Q5PQX1;Q5PQX1-2;D3ZGQ1;Q5PQX1-3;Q5PQX1;Q5PQX1-2;D3ZGQ1;Q5PQX1-3;Q5PQX1	Tor1aip1;Tor1aip1;Tor1aip1;Tor1aip1	Torsin-1A-interacting protein 1;Torsin-1A-interacting protein 1;Torsin-1A-interacting protein 1;Torsin-1A-interacting protein 1	yes;yes;yes;yes	no;no;no;no	D3ZGQ1_RAT;TOIP1_RAT
Q5RJN0	Q5RJN0	NADH dehydrogenase (Ubiquinone) Fe-S protein 7	Ndufs7	8	8	8	>tr|Q5RJN0|Q5RJN0_RAT NADH dehydrogenase (Ubiquinone) Fe-S protein 7 OS=Rattus norvegicus GN=Ndufs7 PE=2 SV=1	8	2615	574;694;11052;11991;12358;17080;19840;23956	True;True;True;True;True;True;True;True	610;735;11598;12569;12949;17987;17988;20856;25197	3948;4752;4753;4754;4755;4756;65257;65258;65259;65260;65261;69097;69098;69099;72503;72504;72505;72506;100788;100789;100790;100791;100792;100793;100794;100795;115961;145274;145275	4493;5506;5507;5508;5509;5510;5511;5512;76300;76301;76302;76303;76304;80825;80826;80827;80828;80829;80830;85259;85260;85261;85262;85263;118650;118651;118652;118653;118654;118655;118656;118657;118658;118659;118660;136445;171099;171100;171101	4493;5508;76303;80827;85262;118654;136445;171099	1117	125	AEYVVTK;AGAGAVVPKPSHLPR;IVPVDIYVPGCPPTAEALLYGILQLQR;KVYDQMPEPR;LDDLINWAR;QADVMIVAGTLTNK;SSLWPMTFGLACCAVEMMHMAAPR;VYDQMPEPR	Q5RJN0;Q5RJN0;Q5RJN0;Q5RJN0;Q5RJN0;Q5RJN0;Q5RJN0;Q5RJN0	Ndufs7;Ndufs7;Ndufs7;Ndufs7;Ndufs7;Ndufs7;Ndufs7;Ndufs7		yes;yes;yes;yes;yes;yes;yes;yes	yes;yes;yes;yes;yes;yes;yes;yes	Q5RJN0_RAT
Q5RK24	Q5RK24	Phosphomevalonate kinase	Pmvk	8	8	8	>tr|Q5RK24|Q5RK24_RAT Phosphomevalonate kinase OS=Rattus norvegicus GN=Pmvk PE=2 SV=1	8	2627	3569;10996;10997;11519;12917;14399;15606;17079	True;True;True;True;True;True;True;True	3750;11540;11541;12078;13531;15085;16414;17986	21316;64888;64889;67173;75937;75938;85165;91260;91261;91262;91263;91264;100787	24505;75853;75854;78562;89385;89386;100193;107213;107214;107215;107216;107217;118649	24505;75853;75854;78562;89386;100193;107214;118649			DMICWGEEKR;IVEGVSQPIWLVSDTR;IVEGVSQPIWLVSDTRR;KIVEGVSQPIWLVSDTR;LGGNICAVLR;LSGPLKEQYAR;MSDIQWFQEAYGALTQTVR;QADPGFFCR	Q5RK24;Q5RK24;Q5RK24;Q5RK24;Q5RK24;Q5RK24;Q5RK24;Q5RK24	Pmvk;Pmvk;Pmvk;Pmvk;Pmvk;Pmvk;Pmvk;Pmvk		yes;yes;yes;yes;yes;yes;yes;yes	yes;yes;yes;yes;yes;yes;yes;yes	Q5RK24_RAT
Q5U2R9	Q5U2R9	Protein Scfd2	Scfd2	3	3	3	>tr|Q5U2R9|Q5U2R9_RAT Protein Scfd2 OS=Rattus norvegicus GN=Scfd2 PE=2 SV=1	3	2660	18563;22638;24059	True;True;True	19524;23796;25305	108231;108232;136287;145705	127427;127428;160367;171589	127427;160367;171589			SAVGVLSFAQQGWEQVLAK;VIATDLANYAPAK;WDNFLAFER	Q5U2R9;Q5U2R9;Q5U2R9	Scfd2;Scfd2;Scfd2		yes;yes;yes	yes;yes;yes	Q5U2R9_RAT
Q5XI55-2;Q5XI55	Q5XI55-2;Q5XI55	Peptide-N(4)-(N-acetyl-beta-glucosaminyl)asparagine amidase	Ngly1	4;4	4;4	4;4	>sp|Q5XI55-2|NGLY1_RAT Isoform 2 of Peptide-N(4)-(N-acetyl-beta-glucosaminyl)asparagine amidase OS=Rattus norvegicus GN=Ngly1;>sp|Q5XI55|NGLY1_RAT Peptide-N(4)-(N-acetyl-beta-glucosaminyl)asparagine amidase OS=Rattus norvegicus GN=Ngly1 PE=2 SV=2	4	2705	7306;10153;13599;16713	True;True;True;True	7671;10644;14240;17598	42229;59721;80276;80277;98012	49118;69942;94467;94468;115314	49118;69942;94468;115314			GAVECLFEMGFEEGETHLIFPK;IIVELVEFISPK;LLLTYADNILR;NVEDHYCDACQLSNR	Q5XI55-2;Q5XI55;Q5XI55-2;Q5XI55;Q5XI55-2;Q5XI55;Q5XI55-2;Q5XI55	Ngly1;Ngly1;Ngly1;Ngly1	Peptide-N(4)-(N-acetyl-beta-glucosaminyl)asparagine amidase;Peptide-N(4)-(N-acetyl-beta-glucosaminyl)asparagine amidase;Peptide-N(4)-(N-acetyl-beta-glucosaminyl)asparagine amidase;Peptide-N(4)-(N-acetyl-beta-glucosaminyl)asparagine amidase	yes;yes;yes;yes	no;no;no;no	NGLY1_RAT
Q5XI78;D3ZQD3	Q5XI78	2-oxoglutarate dehydrogenase, mitochondrial	Ogdh	36;6	36;6	36;6	>sp|Q5XI78|ODO1_RAT 2-oxoglutarate dehydrogenase, mitochondrial OS=Rattus norvegicus GN=Ogdh PE=1 SV=1	36	2711	1075;3549;4079;5036;6139;6313;6512;6513;7778;9430;9609;9786;11311;12489;13482;13920;14400;14753;16007;16111;16510;16673;17456;19824;19860;20117;20829;20895;21440;21613;22379;22723;23834;24016;24365;24465	True;True;True;True;True;True;True;True;True;True;True;True;True;True;True;True;True;True;True;True;True;True;True;True;True;True;True;True;True;True;True;True;True;True;True;True	1138;3723;4286;5281;6438;6624;6834;6835;8160;9887;10077;10261;11862;13088;14119;14585;15086;15450;16860;16967;17385;17558;18380;20840;20878;21151;21895;21963;22538;22724;23522;23890;25071;25261;25616;25724	7047;21072;24571;24572;30124;30125;35832;36780;36781;36782;38041;38042;38043;38044;44856;44857;54007;55216;56540;56541;56542;66293;73207;79208;82442;82443;85166;87044;87045;93214;93743;96770;97878;97879;102848;102849;115913;116132;117629;122155;122641;125825;125826;125827;127050;127051;127052;127053;127054;134734;134735;134736;137166;144712;144713;145584;145585;147414;148131	8145;24251;24252;28255;28256;34842;34843;41377;42452;42453;42454;44165;44166;44167;44168;52170;52171;63152;63153;64552;66135;66136;66137;77488;86010;93148;97102;97103;97104;100194;102312;102313;109488;110187;113803;115173;115174;121057;121058;136394;136633;138314;138315;143722;144299;147979;147980;147981;147982;149424;149425;149426;149427;149428;158579;158580;158581;161497;170445;170446;171460;17…	8145;24252;28255;34843;41377;42452;44165;44167;52171;63152;64552;66136;77488;86010;93148;97103;100194;102312;109488;110187;113803;115173;121057;136394;136633;138314;143722;144299;147981;149426;158579;161497;170445;171460;173791;174562			AKPVWYAGRDPAAAPATGNK;DMAEEVAITR;DVVVDLVCYR;ELEQIFCQFDSK;FEEFLQR;FGLEGCEVLIPALK;FLDTAFDLDAFK;FLDTAFDLDAFKK;GHHVAQLDPLGILDADLDSSVPADIISSTDK;HWLDSPWPGFFTLDGQPR;ICEEAFTR;IEQLSPFPFDLLLK;KELEQIFCQFDSK;LEAADEGSGDMK;LLFCTGK;LNVLANVIR;LSGQDVER;LVEDHLAVQSLIR;NGHNEMDEPMFTQPLMYK;NITLSLVANPSHLEAADPVVMGK;NQGYYDYVKPR;NTNAGAPPGTAYQSPLSLSR;QILLPFR;SSLATMAHAQSLVEAQPNVDK;SSPYPTDVAR;SWDIFFR;TIIDMSSANGVDYVIMGMPHR;TKA…	Q5XI78;Q5XI78;Q5XI78;D3ZQD3;Q5XI78;Q5XI78;Q5XI78;Q5XI78;Q5XI78;Q5XI78;Q5XI78;Q5XI78;Q5XI78;Q5XI78;Q5XI78;Q5XI78;Q5XI78;D3ZQD3;Q5XI78;D3ZQD3;Q5XI78;D3ZQD3;Q5XI78;Q5XI78;Q5XI78;Q5XI78;Q5XI78;Q5XI78;Q5XI78;D3ZQD3;Q5XI78;Q5XI78;Q5XI78;Q5XI78;Q5XI78;D3ZQD3;Q5XI78;Q5XI78;Q5XI78;Q5XI78;Q5XI78;Q5XI78	Ogdh;Ogdh;Ogdh;Ogdhl;Ogdh;Ogdh;Ogdh;Ogdh;Ogdh;Ogdh;Ogdh;Ogdh;Ogdh;Ogdh;Ogdh;Ogdh;Ogdh;Ogdhl;Ogdh;Ogdhl;Ogdh;Ogdhl;Ogdh;Ogdh;Ogdh;Ogdh;Ogdh;Ogdh;Ogdh;Ogdhl;Ogdh;Ogdh;Ogdh;Ogdh;Ogdh;Ogdhl;Ogdh;Ogdh;Ogdh;Ogdh;Ogdh;Ogdh	2-oxoglutarate dehydrogenase, mitochondrial;2-oxoglutarate dehydrogenase, mitochondrial;2-oxoglutarate dehydrogenase, mitochondrial;2-oxoglutarate dehydrogenase, mitochondrial;2-oxoglutarate dehydrogenase, mitochondrial;2-oxoglutarate dehydrogenase, mitochondrial;2-oxoglutarate dehydrogenase, mitochondrial;2-oxoglutarate dehydrogenase, mitochondrial;2-oxoglutarate dehydrogenase, mitochondrial;2-o…	yes;yes;yes;yes;yes;yes;yes;yes;yes;yes;yes;yes;yes;yes;yes;yes;yes;yes;yes;yes;yes;yes;yes;yes;yes;yes;yes;yes;yes;yes;yes;yes;yes;yes;yes;yes	yes;yes;no;yes;yes;yes;yes;yes;yes;yes;yes;yes;yes;yes;yes;no;no;no;yes;yes;yes;yes;yes;yes;no;yes;yes;yes;yes;no;yes;yes;yes;yes;yes;yes	ODO1_RAT
Q5XIE0	Q5XIE0	Acidic leucine-rich nuclear phosphoprotein 32 family member E	Anp32e	4	4	4	>sp|Q5XIE0|AN32E_RAT Acidic leucine-rich nuclear phosphoprotein 32 family member E OS=Rattus norvegicus GN=Anp32e PE=2 SV=1	4	2725	3508;4503;10171;19243	True;True;True;True	3680;4727;10664;20240	20642;20643;27121;59884;59885;59886;112800;112801;112802;112803;112804;112805	23800;23801;31232;70126;70127;70128;132766;132767;132768;132769;132770;132771	23801;31232;70126;132770			DLSTVEALQNLK;EEIQDEEDDDDYVDEGEEEEEEEEEGPRGEK;IKDLSTVEALQNLK;SLDLFNCEITNLEDYR	Q5XIE0;Q5XIE0;Q5XIE0;Q5XIE0	Anp32e;Anp32e;Anp32e;Anp32e	Acidic leucine-rich nuclear phosphoprotein 32 family member E;Acidic leucine-rich nuclear phosphoprotein 32 family member E;Acidic leucine-rich nuclear phosphoprotein 32 family member E;Acidic leucine-rich nuclear phosphoprotein 32 family member E	yes;yes;yes;yes	yes;yes;yes;yes	AN32E_RAT
Q5XIH3	Q5XIH3	NADH dehydrogenase (Ubiquinone) flavoprotein 1	Ndufv1	12	12	12	>tr|Q5XIH3|Q5XIH3_RAT NADH dehydrogenase (Ubiquinone) flavoprotein 1 OS=Rattus norvegicus GN=Ndufv1 PE=2 SV=1	12	2736	257;4365;7356;7669;7751;8307;9057;9870;14757;15738;16875;24920	True;True;True;True;True;True;True;True;True;True;True;True	267;4584;7721;8043;8132;8715;9502;10348;15454;16579;17769;26196	1443;26378;26379;42394;44091;44788;44789;47982;52171;52172;57070;57071;57072;87059;91951;99552;99553;151500	1684;30386;30387;49306;51179;52098;52099;55783;60697;60698;66737;66738;66739;102327;108066;117265;117266;178955	1684;30387;49306;51179;52099;55783;60697;66737;102327;108066;117265;178955			AAYIYIR;EAYEAGLIGK;GDARPAEIDSLWEISK;GGAGFPTGLK;GGTWFAGFGR;GPDWILGEMK;HFRPELEDR;IFTNLYGR;LVEGCLVGGR;NACDSDYDFDVFVVR;PAEIDSLWEISK;YLVVNADEGEPGTCKDR	Q5XIH3;Q5XIH3;Q5XIH3;Q5XIH3;Q5XIH3;Q5XIH3;Q5XIH3;Q5XIH3;Q5XIH3;Q5XIH3;Q5XIH3;Q5XIH3	Ndufv1;Ndufv1;Ndufv1;Ndufv1;Ndufv1;Ndufv1;Ndufv1;Ndufv1;Ndufv1;Ndufv1;Ndufv1;Ndufv1		yes;yes;yes;yes;yes;yes;yes;yes;yes;yes;yes;yes	yes;yes;yes;yes;yes;yes;yes;yes;yes;yes;yes;yes	Q5XIH3_RAT
Q62639;M0R3K1	Q62639;M0R3K1	GTP-binding protein Rheb	Rheb	3;2	3;2	3;2	>sp|Q62639|RHEB_RAT GTP-binding protein Rheb OS=Rattus norvegicus GN=Rheb PE=1 SV=1;>tr|M0R3K1|M0R3K1_RAT GTP-binding protein Rheb OS=Rattus norvegicus GN=Rheb PE=4 SV=1	3	2754	1088;19837;23406	True;True;True	1152;20853;24623	7132;115952;115953;142099	8245;136436;136437;167449	8245;136437;167449			ALAESWNAAFLESSAK;SSLTIQFVEGQFVDSYDPTIENTFTK;VQIPIMLVGNK	Q62639;Q62639;M0R3K1;Q62639;M0R3K1	Rheb;Rheb;Rheb	GTP-binding protein Rheb;GTP-binding protein Rheb;GTP-binding protein Rheb	yes;yes;yes	yes;no;no	M0R3K1_RAT;RHEB_RAT
Q9JLH7;Q642E3	Q9JLH7;Q642E3	CDK5 regulatory subunit-associated protein 3	Cdk5rap3	8;8	8;8	7;7	>sp|Q9JLH7|CK5P3_RAT CDK5 regulatory subunit-associated protein 3 OS=Rattus norvegicus GN=Cdk5rap3 PE=1 SV=1;>tr|Q642E3|Q642E3_RAT CDK5 regulatory subunit associated protein 3, isoform CRA_b OS=Rattus norvegicus GN=Cdk5rap3 PE=2 SV=1	8	2835	2672;3657;8466;12417;13419;16505;17769;24259	True;True;True;True;True;True;True;True	2809;3846;8886;13010;14055;17380;18704;25510	15942;22023;22024;48840;48841;72716;78650;96760;96761;96762;104604;146957	18465;25315;25316;56793;56794;85483;92544;113793;113794;113795;123127;173228	18465;25315;56794;85483;92544;113795;123127;173228			DAGADKIDWGDNAVASEITVLETGTEAPEGVAR;DNTYLVELSSLLVR;GSDALTLLEYPETR;LDLLLEK;LLDWLVDR;NQFIDELMELEIFLSQR;QQEALQEQAALEPK;WQSLVLTIR	Q9JLH7;Q642E3;Q9JLH7;Q642E3;Q9JLH7;Q642E3;Q9JLH7;Q642E3;Q9JLH7;Q642E3;Q9JLH7;Q642E3;Q9JLH7;Q642E3;Q9JLH7;Q642E3	Cdk5rap3;Cdk5rap3;Cdk5rap3;Cdk5rap3;Cdk5rap3;Cdk5rap3;Cdk5rap3;Cdk5rap3	CDK5 regulatory subunit-associated protein 3;CDK5 regulatory subunit-associated protein 3;CDK5 regulatory subunit-associated protein 3;CDK5 regulatory subunit-associated protein 3;CDK5 regulatory subunit-associated protein 3;CDK5 regulatory subunit-associated protein 3;CDK5 regulatory subunit-associated protein 3;CDK5 regulatory subunit-associated protein 3	yes;yes;yes;no;yes;yes;yes;yes	no;no;no;no;no;no;no;no	CK5P3_RAT;Q642E3_RAT
Q64602	Q64602	Kynurenine/alpha-aminoadipate aminotransferase, mitochondrial	Aadat	12	12	12	>sp|Q64602|AADAT_RAT Kynurenine/alpha-aminoadipate aminotransferase, mitochondrial OS=Rattus norvegicus GN=Aadat PE=1 SV=1	12	2846	776;1315;1790;1994;2907;3173;4884;4926;6153;6632;7978;18560	True;True;True;True;True;True;True;True;True;True;True;True	822;1395;1896;2111;3054;3335;5123;5168;6453;6454;6961;8366;19521	5198;8747;8748;11615;11616;11617;11618;12812;17267;17268;19084;19085;19086;29251;29252;29253;29254;29255;29256;29563;35905;35906;35907;38922;38923;45904;108228	5995;10131;10132;13484;13485;13486;13487;14842;19886;19887;22085;22086;22087;22088;33848;33849;33850;33851;33852;33853;34210;41453;41454;41455;45253;45254;53341;127424	5995;10131;13484;14842;19886;22085;33850;34210;41453;45253;53341;127424	1174	67	AGMFLWIK;ALQYSSSYGIPELLSWLK;ASFSQVTPAQMDLVFQR;ATVEIMSR;DFILAAADK;DIISLAPGSPNPK;EILLVPGNSFFVDNSAPSSFFR;EIYELAR;FEGEMFQR;FLTATSLAR;GLAEWHVPK;SAVFTVENGSTIR	Q64602;Q64602;Q64602;Q64602;Q64602;Q64602;Q64602;Q64602;Q64602;Q64602;Q64602;Q64602	Aadat;Aadat;Aadat;Aadat;Aadat;Aadat;Aadat;Aadat;Aadat;Aadat;Aadat;Aadat	Kynurenine/alpha-aminoadipate aminotransferase, mitochondrial;Kynurenine/alpha-aminoadipate aminotransferase, mitochondrial;Kynurenine/alpha-aminoadipate aminotransferase, mitochondrial;Kynurenine/alpha-aminoadipate aminotransferase, mitochondrial;Kynurenine/alpha-aminoadipate aminotransferase, mitochondrial;Kynurenine/alpha-aminoadipate aminotransferase, mitochondrial;Kynurenine/alpha-aminoadipa…	yes;yes;yes;yes;yes;yes;yes;yes;yes;yes;yes;yes	yes;yes;yes;yes;yes;yes;yes;yes;yes;yes;yes;yes	AADAT_RAT
Q6AXR6;Q9Z339;Q6AXV9	Q6AXR6;Q9Z339	Glutathione S-transferase omega-1	Gsto1	15;14;1	15;14;1	15;14;1	>tr|Q6AXR6|Q6AXR6_RAT Glutathione S-transferase omega 1 OS=Rattus norvegicus GN=Gsto1 PE=2 SV=1;>sp|Q9Z339|GSTO1_RAT Glutathione S-transferase omega-1 OS=Rattus norvegicus GN=Gsto1 PE=1 SV=2	15	2909	4136;4617;7894;8463;9003;11600;12502;12770;13312;14997;15651;16142;16448;16449;23342	True;True;True;True;True;True;True;True;True;True;True;True;True;True;True	4345;4847;8279;8883;9447;12161;13101;13379;13944;15704;15705;16471;16472;16998;17322;17323;24558	24965;24966;27635;45588;48818;48819;52048;67560;73276;73277;73278;73279;73280;74900;78000;88623;88624;88625;88626;91618;91619;94099;94100;96477;96478;96479;96480;96481;96482;96483;141621;141622	28717;28718;28719;31837;52965;56768;56769;60539;79005;86085;86086;86087;86088;86089;86090;87960;87961;91780;104172;104173;104174;104175;104176;104177;107663;107664;110595;110596;113489;113490;113491;113492;113493;113494;113495;113496;113497;113498;166878;166879;166880	28717;31837;52965;56769;60539;79005;86085;87960;91780;104173;107664;110595;113490;113495;166879	1199;1200;1201	115;203;206	DYLSLYLQDSPEACDYGL;EFSKLEEAMAK;GIRHEIININLK;GSAPPGPVPEGQIR;HEIININLK;KLFPDDPYEK;LEALELNECIDHTPK;LFPDDPYEK;LKLWMATMQEDPVASSHFIDAK;LWMATMQEDPVASSHFIDAK;MTFELFSK;NKPEWFFEK;NPFGLVPVLENTQGHLITESVITCEYLDEAYPEK;NPFGLVPVLENTQGHLITESVITCEYLDEAYPEKK;VPSLVTSFIR	Q6AXR6;Q9Z339;Q6AXR6;Q6AXR6;Q9Z339;Q6AXR6;Q9Z339;Q6AXR6;Q9Z339;Q6AXV9;Q6AXR6;Q9Z339;Q6AXR6;Q9Z339;Q6AXR6;Q9Z339;Q6AXR6;Q9Z339;Q6AXR6;Q9Z339;Q6AXR6;Q9Z339;Q6AXR6;Q9Z339;Q6AXR6;Q9Z339;Q6AXR6;Q9Z339;Q6AXR6;Q9Z339	Gsto1;Gsto1;Gsto1;Gsto1;Gsto1;Gsto2;Gsto1;Gsto1;Gsto1;Gsto1;Gsto1;Gsto1;Gsto1;Gsto1;Gsto1;Gsto1	Glutathione S-transferase omega-1;Glutathione S-transferase omega-1;Glutathione S-transferase omega-1;Glutathione S-transferase omega-1;Glutathione S-transferase omega-2;Glutathione S-transferase omega-1;Glutathione S-transferase omega-1;Glutathione S-transferase omega-1;Glutathione S-transferase omega-1;Glutathione S-transferase omega-1;Glutathione S-transferase omega-1;Glutathione S-transferase…	yes;yes;yes;yes;yes;yes;yes;yes;yes;yes;yes;yes;yes;yes;yes	no;yes;no;no;no;no;no;no;no;no;no;no;no;no;no	GSTO1_RAT;Q6AXR6_RAT
Q6AXS5-2;Q6AXS5	Q6AXS5-2;Q6AXS5	Plasminogen activator inhibitor 1 RNA-binding protein;Plasminogen activator inhibitor 1 RNA-binding protein, N-terminally processed	Serbp1	4;4	4;4	4;4	>sp|Q6AXS5-2|PAIRB_RAT Isoform 2 of Plasminogen activator inhibitor 1 RNA-binding protein OS=Rattus norvegicus GN=Serbp1;>sp|Q6AXS5|PAIRB_RAT Plasminogen activator inhibitor 1 RNA-binding protein OS=Rattus norvegicus GN=Serbp1 PE=1 SV=2	4	2910	6098;16932;18718;19213	True;True;True;True	6394;17830;19688;20208	35627;35628;99803;109449;109450;112378	41161;41162;117562;128804;128805;132202	41162;117562;128805;132202			FDQLFDDESDPFEVLK;PGHLQEGFGCVVTNR;SEEAHAEDSVMDHHFR;SKSEEAHAEDSVMDHHFR	Q6AXS5-2;Q6AXS5;Q6AXS5-2;Q6AXS5;Q6AXS5-2;Q6AXS5;Q6AXS5-2;Q6AXS5	Serbp1;Serbp1;Serbp1;Serbp1	Plasminogen activator inhibitor 1 RNA-binding protein;Plasminogen activator inhibitor 1 RNA-binding protein, N-terminally processed;Plasminogen activator inhibitor 1 RNA-binding protein;Plasminogen activator inhibitor 1 RNA-binding protein, N-terminally processed;Plasminogen activator inhibitor 1 RNA-binding protein;Plasminogen activator inhibitor 1 RNA-binding protein, N-terminally processed;Pla…	yes;yes;yes;yes	no;no;no;no	PAIRB_RAT
Q6AXX5;Q6TUD3	Q6AXX5;Q6TUD3		Rdh11	12;11	12;11	12;11	>tr|Q6AXX5|Q6AXX5_RAT Protein Rdh11 OS=Rattus norvegicus GN=Rdh11 PE=2 SV=1;>tr|Q6TUD3|Q6TUD3_RAT LRRGT00111 OS=Rattus norvegicus GN=Rdh11 PE=2 SV=1	12	2915	581;3582;7175;7506;9998;11698;12186;15315;15478;21947;23700;23847	True;True;True;True;True;True;True;True;True;True;True;True	617;3765;7530;7874;10481;12262;12263;12772;16056;16254;23075;24929;25086	3960;3961;3962;3963;3964;3965;3966;21504;21505;41567;41568;43139;43140;43141;43142;58276;67839;67840;71712;71713;90097;90098;90099;90602;129583;143697;143698;143699;143700;144812	4506;4507;4508;4509;4510;4511;4512;4513;24714;24715;48332;48333;50177;50178;50179;50180;68250;68251;79319;79320;84378;84379;105893;105894;105895;106476;152353;169265;169266;169267;169268;170549	4508;24715;48333;50178;68250;79320;84379;105893;106476;152353;169266;170549	1202	24	AFAEGFLAEEK;DMQKGELVASEIQATTGNSQVLVR;FYSGGLAYCHSK;GELVASEIQATTGNSQVLVR;IHFHNLHGEK;KMLSCGVCTSNVQLSGK;LANILFTK;MFWFPLLLSLPFILFLVTPK;MLSCGVCTSNVQLSGK;VAIVTGANTGIGK;VTTYSVHPGTVHSELIR;VVNVSSLAHHLGR	Q6AXX5;Q6TUD3;Q6AXX5;Q6TUD3;Q6AXX5;Q6TUD3;Q6AXX5;Q6TUD3;Q6AXX5;Q6TUD3;Q6AXX5;Q6TUD3;Q6AXX5;Q6TUD3;Q6AXX5;Q6AXX5;Q6TUD3;Q6AXX5;Q6TUD3;Q6AXX5;Q6TUD3;Q6AXX5;Q6TUD3	Rdh11;Rdh11;Rdh11;Rdh11;Rdh11;Rdh11;Rdh11;Rdh11;Rdh11;Rdh11;Rdh11;Rdh11		yes;yes;yes;yes;yes;yes;yes;yes;yes;yes;yes;yes	no;no;no;no;no;no;no;yes;no;no;no;no	Q6AXX5_RAT;Q6TUD3_RAT
Q6AYG5	Q6AYG5	Ethylmalonyl-CoA decarboxylase	Echdc1	9	9	9	>sp|Q6AYG5|ECHD1_RAT Ethylmalonyl-CoA decarboxylase OS=Rattus norvegicus GN=Echdc1 PE=1 SV=1	9	2947	4021;5237;5256;9938;10278;10389;16643;19332;22656	True;True;True;True;True;True;True;True;True	4226;5490;5511;10418;10775;10894;17528;20334;23815	24261;24262;24263;31268;31331;57783;57784;57785;57786;60576;60577;60578;61132;97778;97779;97780;113569;136325	27915;27916;27917;36167;36231;67628;67629;67630;67631;70998;70999;71000;71001;71602;115066;115067;115068;133685;160409	27916;36167;36231;67631;71000;71602;115067;133685;160409			DVLETLWGGPANLEAIAK;ELYLEEALQNER;EMGIVPSWGGASR;IGLADEVLQPSDEATALEQAQEWLEQFVSGPAQVIR;ILEQFPGGSIDLQK;ILQTGVSLYNTTHGFHEEEVKK;NTFCSGSDLNAVK;SLLASSLSVR;VIELENWTEGK	Q6AYG5;Q6AYG5;Q6AYG5;Q6AYG5;Q6AYG5;Q6AYG5;Q6AYG5;Q6AYG5;Q6AYG5	Echdc1;Echdc1;Echdc1;Echdc1;Echdc1;Echdc1;Echdc1;Echdc1;Echdc1	Ethylmalonyl-CoA decarboxylase;Ethylmalonyl-CoA decarboxylase;Ethylmalonyl-CoA decarboxylase;Ethylmalonyl-CoA decarboxylase;Ethylmalonyl-CoA decarboxylase;Ethylmalonyl-CoA decarboxylase;Ethylmalonyl-CoA decarboxylase;Ethylmalonyl-CoA decarboxylase;Ethylmalonyl-CoA decarboxylase	yes;yes;yes;yes;yes;yes;yes;yes;yes	yes;yes;yes;yes;yes;yes;yes;yes;yes	ECHD1_RAT
Q6AYT3;M0R643	Q6AYT3;M0R643	tRNA-splicing ligase RtcB homolog		12;8	12;8	12;8	>sp|Q6AYT3|RTCB_RAT tRNA-splicing ligase RtcB homolog OS=Rattus norvegicus GN=Rtcb PE=2 SV=1;>tr|M0R643|M0R643_RAT tRNA-splicing ligase RtcB homolog OS=Rattus norvegicus GN=Rtcb PE=3 SV=1	12	2969	3344;8051;8189;8435;9565;12079;14839;16173;16779;16843;19845;21213	True;True;True;True;True;True;True;True;True;True;True;True	3511;8440;8586;8854;10033;12661;15540;17029;17667;17735;20862;22300	19824;46346;47384;48673;55071;69446;87359;94385;99069;99341;115975;124599;124600	22901;53876;55100;56607;64397;81224;102663;110985;116734;117037;136460;146596;146597	22901;53876;55100;56607;64397;81224;102663;110985;116734;117037;136460;146596			DLEEALEMGVDWSLR;GLGHQVATDALVAMEK;GMAAAGNYAWVNR;GQVCVMIHSGSR;IASPEGQDYLK;LADMGIAIR;LVMEEAPESYK;NLDFQDVLDK;NVTDVVNTCHDAGISKK;NYNDELQFLDK;SSMTFLTR;TNLDESDVQPVK	Q6AYT3;M0R643;Q6AYT3;Q6AYT3;M0R643;Q6AYT3;M0R643;Q6AYT3;M0R643;Q6AYT3;Q6AYT3;M0R643;Q6AYT3;M0R643;Q6AYT3;Q6AYT3;Q6AYT3;M0R643;Q6AYT3;M0R643		tRNA-splicing ligase RtcB homolog;tRNA-splicing ligase RtcB homolog;tRNA-splicing ligase RtcB homolog;tRNA-splicing ligase RtcB homolog;tRNA-splicing ligase RtcB homolog;tRNA-splicing ligase RtcB homolog;tRNA-splicing ligase RtcB homolog;tRNA-splicing ligase RtcB homolog;tRNA-splicing ligase RtcB homolog;tRNA-splicing ligase RtcB homolog;tRNA-splicing ligase RtcB homolog;tRNA-splicing ligase RtcB…	yes;yes;yes;yes;yes;yes;yes;yes;yes;yes;yes;yes	no;yes;no;no;no;yes;no;no;yes;yes;no;no	M0R643_RAT;RTCB_RAT
Q6AZ50	Q6AZ50	Ubiquitin-like-conjugating enzyme ATG3	Atg3	4	4	4	>sp|Q6AZ50|ATG3_RAT Ubiquitin-like-conjugating enzyme ATG3 OS=Rattus norvegicus GN=Atg3 PE=2 SV=1	4	2974	296;1041;14994;21777	True;True;True;True	307;1102;15701;22896	1640;1641;1642;6980;6981;88619;88620;128467	1894;1895;1896;8070;8071;104168;104169;151050	1894;8071;104169;151050			ADAGGEDAILQTR;AKADAGGEDAILQTR;LWLFGYDEQR;TYDLYITYDK	Q6AZ50;Q6AZ50;Q6AZ50;Q6AZ50	Atg3;Atg3;Atg3;Atg3	Ubiquitin-like-conjugating enzyme ATG3;Ubiquitin-like-conjugating enzyme ATG3;Ubiquitin-like-conjugating enzyme ATG3;Ubiquitin-like-conjugating enzyme ATG3	yes;yes;yes;yes	yes;yes;yes;yes	ATG3_RAT
Q6P7R8;D3ZPU3	Q6P7R8;D3ZPU3	Estradiol 17-beta-dehydrogenase 12	Hsd17b12	11;10	11;10	11;10	>sp|Q6P7R8|DHB12_RAT Estradiol 17-beta-dehydrogenase 12 OS=Rattus norvegicus GN=Hsd17b12 PE=2 SV=1;>tr|D3ZPU3|D3ZPU3_RAT Estradiol 17-beta-dehydrogenase 12 OS=Rattus norvegicus GN=Hsd17b12 PE=3 SV=1	11	3035	665;679;7835;8735;12888;13199;14829;19199;20787;20788;21539	True;True;True;True;True;True;True;True;True;True;True	706;720;8217;9170;13501;13825;15530;20194;21851;21852;22647	4602;4603;4604;4633;4634;4635;45059;45060;45061;45062;45063;50591;75715;75716;75717;75718;77423;77424;87325;112357;121857;121858;121859;126587;126588	5319;5320;5321;5322;5352;5353;5354;5355;52394;52395;52396;52397;52398;58899;89108;89109;89110;89111;89112;89113;91082;91083;102627;132179;132180;143388;143389;143390;143391;148820;148821;148822	5322;5353;52395;58899;89110;91082;102627;132180;143388;143391;148822			AFQVWCVGNQAFVGPR;AFVDFFSQCLHEEYK;GIFVQSVLPFFVATK;GVILNISSASGMLPVPLLTVYSATK;LGEWAVVTGGTDGIGK;LININVLSICK;LVLPGMVER;SKGVILNISSASGMLPVPLLTVYSATK;TIAVDFSLDDIYDK;TIAVDFSLDDIYDKIK;TTGYVIHAIMGSINSILPR	Q6P7R8;D3ZPU3;Q6P7R8;D3ZPU3;Q6P7R8;D3ZPU3;Q6P7R8;D3ZPU3;Q6P7R8;D3ZPU3;Q6P7R8;D3ZPU3;Q6P7R8;D3ZPU3;Q6P7R8;D3ZPU3;Q6P7R8;D3ZPU3;Q6P7R8;D3ZPU3;Q6P7R8	Hsd17b12;Hsd17b12;Hsd17b12;Hsd17b12;Hsd17b12;Hsd17b12;Hsd17b12;Hsd17b12;Hsd17b12;Hsd17b12;Hsd17b12	Estradiol 17-beta-dehydrogenase 12;Estradiol 17-beta-dehydrogenase 12;Estradiol 17-beta-dehydrogenase 12;Estradiol 17-beta-dehydrogenase 12;Estradiol 17-beta-dehydrogenase 12;Estradiol 17-beta-dehydrogenase 12;Estradiol 17-beta-dehydrogenase 12;Estradiol 17-beta-dehydrogenase 12;Estradiol 17-beta-dehydrogenase 12;Estradiol 17-beta-dehydrogenase 12;Estradiol 17-beta-dehydrogenase 12	yes;yes;yes;yes;yes;yes;yes;yes;yes;yes;yes	no;no;no;no;no;no;no;no;no;no;yes	D3ZPU3_RAT;DHB12_RAT
Q7TQ85	Q7TQ85	Ac1164	Pdhx	2	2	2	>tr|Q7TQ85|Q7TQ85_RAT Ac1164 OS=Rattus norvegicus GN=Pdhx PE=2 SV=1	2	3106	8075;13023	True;True	8466;13642	46580;76514	54149;90046	54149;90046			GLITPIIK;LGSLIALMVEEGEDWK	Q7TQ85;Q7TQ85	Pdhx;Pdhx		yes;yes	yes;yes	Q7TQ85_RAT
Q8CF97	Q8CF97	Deubiquitinating protein VCIP135	Vcpip1	6	6	6	>sp|Q8CF97|VCIP1_RAT Deubiquitinating protein VCIP135 OS=Rattus norvegicus GN=Vcpip1 PE=1 SV=2	6	3117	4605;5860;13671;19801;20508;20734	True;True;True;True;True;True	4834;6147;14318;20816;21562;21797	27593;34112;80689;115743;119969;121256	31793;39426;94916;136194;141014;142470	31793;39426;94916;136194;141014;142470			EFNIPPYLQCIRYGFPPK;EYDNLPEAFPITLEWGGR;LLSPILAR;SSGDYSATFLPGLIPAEK;TEPPVFTAASSNSELIR;TGVIGVQPEEVTAAAK	Q8CF97;Q8CF97;Q8CF97;Q8CF97;Q8CF97;Q8CF97	Vcpip1;Vcpip1;Vcpip1;Vcpip1;Vcpip1;Vcpip1	Deubiquitinating protein VCIP135;Deubiquitinating protein VCIP135;Deubiquitinating protein VCIP135;Deubiquitinating protein VCIP135;Deubiquitinating protein VCIP135;Deubiquitinating protein VCIP135	yes;yes;yes;yes;yes;yes	yes;yes;yes;yes;yes;yes	VCIP1_RAT
Q8SEZ0	Q8SEZ0	NADH-ubiquinone oxidoreductase chain 5	Mt-nd5	2	2	2	>tr|Q8SEZ0|Q8SEZ0_RAT NADH-ubiquinone oxidoreductase chain 5 OS=Rattus norvegicus GN=Mt-nd5 PE=3 SV=1	2	3140	14436;14476	True;True	15122;15163	85340;85341;85342;85343;85344;85345;85532;85533;85534;85535	100387;100388;100389;100390;100391;100392;100604;100605;100606;100607	100388;100607			LSLNLLDLIWLEK;LSSFSTSLGYYPPIMHR	Q8SEZ0;Q8SEZ0	Mt-nd5;Mt-nd5	NADH-ubiquinone oxidoreductase chain 5;NADH-ubiquinone oxidoreductase chain 5	yes;yes	yes;yes	Q8SEZ0_RAT
Q920R3	Q920R3	Fatty acid desaturase 1	Fads1	4	4	4	>sp|Q920R3|FADS1_RAT Fatty acid desaturase 1 OS=Rattus norvegicus GN=Fads1 PE=2 SV=1	4	3159	1531;21989;23992;24612	True;True;True;True	1628;23117;25236;25881	10078;129913;145439;149849	11660;152712;171288;177058	11660;152712;171288;177058			APDPVQTPDPASAQLR;VAPLVQSLCAK;VYNISDFSR;YFTWEEVAQR	Q920R3;Q920R3;Q920R3;Q920R3	Fads1;Fads1;Fads1;Fads1	Fatty acid desaturase 1;Fatty acid desaturase 1;Fatty acid desaturase 1;Fatty acid desaturase 1	yes;yes;yes;yes	yes;yes;yes;yes	FADS1_RAT
Q923M1;Q923M1-3;Q923M1-2;F1LSJ6;M0RCC8;M0RCJ2;Q923M1-4	Q923M1;Q923M1-3;Q923M1-2;F1LSJ6;M0RCC8;M0RCJ2	Mitochondrial peptide methionine sulfoxide reductase	Msra	11;10;9;8;7;6;1	11;10;9;8;7;6;1	11;10;9;8;7;6;1	>sp|Q923M1|MSRA_RAT Mitochondrial peptide methionine sulfoxide reductase OS=Rattus norvegicus GN=Msra PE=1 SV=1;>sp|Q923M1-3|MSRA_RAT Isoform 2 of Mitochondrial peptide methionine sulfoxide reductase OS=Rattus norvegicus GN=Msra;>sp|Q923M1-2|MSRA_RAT Isofo	11	3161	4755;8836;16426;16427;17382;18569;21629;22439;22739;22740;23905	True;True;True;True;True;True;True;True;True;True;True	4991;9275;17300;17301;18300;19530;19531;22740;23585;23586;23907;23908;25146	28524;28525;28526;28527;51054;51055;96437;96438;96439;96440;96441;102503;108284;108285;108286;108287;108288;108289;108290;127101;127102;135111;135112;135113;135114;135115;137286;137287;137288;137289;145120;145121;145122;145123	32972;32973;32974;32975;32976;59424;59425;59426;113446;113447;113448;113449;113450;120662;127482;127483;127484;127485;127486;127487;127488;127489;149482;149483;149484;159012;159013;159014;159015;159016;161624;161625;161626;161627;161628;170923;170924;170925;170926;170927	32972;59426;113446;113448;120662;127486;149482;159012;161625;161628;170923	1283;1284	145;167	EGQVFYYAEDYHQQYLSK;GVYSTQVGFAGGYTR;NPDGYCGLGGTGVSCPTAIK;NPDGYCGLGGTGVSCPTAIKK;QGNDCGTQYR;SAVYPTSAVQMEAALK;TVEPFPEGTQMAVFGMGCFWGAER;VFWENHDPTQGMR;VISAEEALPGR;VISAEEALPGRTESIPVAAK;VVYRPEHVSFEELLK	Q923M1;Q923M1-3;Q923M1-2;Q923M1;Q923M1-3;Q923M1-2;F1LSJ6;M0RCC8;M0RCJ2;Q923M1;Q923M1-3;Q923M1-2;Q923M1;Q923M1-3;Q923M1-2;Q923M1;Q923M1-3;Q923M1-2;F1LSJ6;M0RCC8;M0RCJ2;Q923M1;Q923M1-3;Q923M1-2;F1LSJ6;M0RCC8;M0RCJ2;Q923M1;Q923M1-3;Q923M1-2;F1LSJ6;M0RCC8;M0RCJ2;Q923M1;Q923M1-3;Q923M1-2;F1LSJ6;M0RCC8;M0RCJ2;Q923M1;Q923M1-3;F1LSJ6;M0RCC8;Q923M1-4;Q923M1;F1LSJ6;Q923M1;Q923M1-3;Q923M1-2;F1LSJ6;M0RCC8;M0…	Msra;Msra;Msra;Msra;Msra;Msra;Msra;Msra;Msra;Msra;Msra	Mitochondrial peptide methionine sulfoxide reductase;Mitochondrial peptide methionine sulfoxide reductase;Mitochondrial peptide methionine sulfoxide reductase;Mitochondrial peptide methionine sulfoxide reductase;Mitochondrial peptide methionine sulfoxide reductase;Mitochondrial peptide methionine sulfoxide reductase;Mitochondrial peptide methionine sulfoxide reductase;Mitochondrial peptide methio…	yes;yes;yes;yes;yes;yes;yes;yes;yes;yes;yes	no;no;no;no;no;no;no;no;no;no;no	F1LSJ6_RAT;M0RCC8_RAT;M0RCJ2_RAT;MSRA_RAT
Q9JHL4-4;Q9JHL4-3;Q9JHL4-2;Q9JHL4	Q9JHL4-4;Q9JHL4-3;Q9JHL4-2;Q9JHL4	Drebrin-like protein	Dbnl	2;2;2;2	2;2;2;2	2;2;2;2	>sp|Q9JHL4-4|DBNL_RAT Isoform 4 of Drebrin-like protein OS=Rattus norvegicus GN=Dbnl;>sp|Q9JHL4-3|DBNL_RAT Isoform 3 of Drebrin-like protein OS=Rattus norvegicus GN=Dbnl;>sp|Q9JHL4-2|DBNL_RAT Isoform 2 of Drebrin-like protein OS=Rattus norvegicus GN=Dbnl;>	2	3206	17328;21922	True;True	18244;23049	102200;129433	120318;152196	120318;152196			QFTQPEASYGR;VAGTGEGGLEELVEELNSGK	Q9JHL4-4;Q9JHL4-3;Q9JHL4-2;Q9JHL4;Q9JHL4-4;Q9JHL4-3;Q9JHL4-2;Q9JHL4	Dbnl;Dbnl	Drebrin-like protein;Drebrin-like protein	yes;yes	no;no	DBNL_RAT
Q9QX80;Q9QX81	Q9QX80;Q9QX81		Hnrnpab	3;3	3;3	2;2	>tr|Q9QX80|Q9QX80_RAT CArG-binding factor A OS=Rattus norvegicus GN=Hnrnpab PE=2 SV=1;>tr|Q9QX81|Q9QX81_RAT Protein Hnrnpab OS=Rattus norvegicus GN=Hnrnpab PE=2 SV=1	3	3232	6288;7591;9881	True;True;True	6596;7961;10359	36629;36630;43570;43571;43572;57133;57134;57135	42280;42281;50634;50635;50636;66805;66806;66807	42281;50636;66806			FGEVVDCTIK;GFGFILFK;IFVGGLNPEATEEK	Q9QX80;Q9QX81;Q9QX80;Q9QX81;Q9QX80;Q9QX81	Hnrnpab;Hnrnpab;Hnrnpab		no;yes;yes	no;no;no	Q9QX80_RAT;Q9QX81_RAT
Q9R0T3	Q9R0T3	DnaJ homolog subfamily C member 3	Dnajc3	7	7	7	>sp|Q9R0T3|DNJC3_RAT DnaJ homolog subfamily C member 3 OS=Rattus norvegicus GN=Dnajc3 PE=2 SV=3	7	3250	537;1996;6394;9616;10789;13164;19531	True;True;True;True;True;True;True	571;2113;6711;10084;11327;13790;20542	3484;3485;12814;37174;37175;55224;63813;77302;77303;77304;77305;114517;114518	3940;3941;14844;42917;42918;64560;74655;90951;90952;90953;90954;134843;134844	3940;14844;42917;64560;74655;90952;134844			AEPSVAEYTVR;ATVFLAMGK;FIDIAAAK;ICHCFSKDEKPVEAIK;ISILYYQLGDHELSLSEVR;LIGSAEELIR;SNPSENEEKEAQSQLVK	Q9R0T3;Q9R0T3;Q9R0T3;Q9R0T3;Q9R0T3;Q9R0T3;Q9R0T3	Dnajc3;Dnajc3;Dnajc3;Dnajc3;Dnajc3;Dnajc3;Dnajc3	DnaJ homolog subfamily C member 3;DnaJ homolog subfamily C member 3;DnaJ homolog subfamily C member 3;DnaJ homolog subfamily C member 3;DnaJ homolog subfamily C member 3;DnaJ homolog subfamily C member 3;DnaJ homolog subfamily C member 3	yes;yes;yes;yes;yes;yes;yes	yes;yes;yes;yes;yes;yes;yes	DNJC3_RAT
Q9WV25-2;Q9WV25	Q9WV25-2;Q9WV25	Poly(U)-binding-splicing factor PUF60	Puf60	3;3	3;3	3;3	>sp|Q9WV25-2|PUF60_RAT Isoform 2 of Poly(U)-binding-splicing factor PUF60 OS=Rattus norvegicus GN=Puf60;>sp|Q9WV25|PUF60_RAT Poly(U)-binding-splicing factor PUF60 OS=Rattus norvegicus GN=Puf60 PE=2 SV=2	3	3262	2194;11167;22559	True;True;True	2319;11714;23713	13831;65703;65704;135803	16007;76799;76800;159757	16007;76799;159757			AVTPPMPLLTPATPGGLPPAAAVAAAAATAK;IYVASVHQDLSDDDIK;VGRPSNIGQAQPIIDQLAEEAR	Q9WV25-2;Q9WV25;Q9WV25-2;Q9WV25;Q9WV25-2;Q9WV25	Puf60;Puf60;Puf60	Poly(U)-binding-splicing factor PUF60;Poly(U)-binding-splicing factor PUF60;Poly(U)-binding-splicing factor PUF60	yes;yes;yes	no;no;no	PUF60_RAT
Q9Z2X3	Q9Z2X3	26S proteasome non-ATPase regulatory subunit 10	Psmd10	1	1	1	>sp|Q9Z2X3|PSD10_RAT 26S proteasome non-ATPase regulatory subunit 10 OS=Rattus norvegicus GN=Psmd10 PE=2 SV=1	1	3292	1867	TRUE	1974	12065;12066	13985;13986	13985			ASTNIQDTEGNTPLHLACDEER	Q9Z2X3	Psmd10	26S proteasome non-ATPase regulatory subunit 10	yes	yes	PSD10_RAT

## Sheet: 2_Fresh_EDTA-DET_DET
Protein IDs	Majority protein IDs	Protein names	Gene names	Peptide counts (all)	Peptide counts (razor+unique)	Peptide counts (unique)	Fasta headers	Peptides	id	Peptide IDs	Peptide is razor	Mod. peptide IDs	Evidence IDs	MS/MS IDs	Best MS/MS	Oxidation (M) site IDs	Oxidation (M) site positions	Sequence	Proteins	Gene names_	Protein names_	Unique (Groups)	Unique (Proteins)	UniProt names
A0JN30	A0JN30	Canopy 2 homolog	Cnpy2	7	7	7	>tr|A0JN30|A0JN30_RAT Canopy 2 homolog (Zebrafish) OS=Rattus norvegicus GN=Cnpy2 PE=2 SV=1	7	1	1359;5907;9693;10535;15412;18392;18698	True;True;True;True;True;True;True	1439;6196;10165;11059;16173;19345;19668	8957;8958;8959;34548;34549;34550;34551;34552;34553;55477;62274;62275;62276;62277;62278;90387;90388;90389;90390;90391;107440;107441;109398;109399;109400	10348;10349;10350;10351;39953;39954;39955;39956;39957;39958;64840;72889;72890;72891;72892;72893;72894;72895;106231;106232;106233;106234;106235;126565;126566;128746;128747;128748	10350;39953;64840;72889;106234;126565;128747			ALVDELEWEIAR;FACESIVEEYEDELIEFFSR;IDSDISGTLK;INPDGSQSVVEVPYAR;MKEYGEQIDPSTHR;RTDLCDHALHR;SEAHLTELLEEICDR	A0JN30;A0JN30;A0JN30;A0JN30;A0JN30;A0JN30;A0JN30	Cnpy2;Cnpy2;Cnpy2;Cnpy2;Cnpy2;Cnpy2;Cnpy2		yes;yes;yes;yes;yes;yes;yes	yes;yes;yes;yes;yes;yes;yes	A0JN30_RAT
A0JPJ0	A0JPJ0	Nicotinamide nucleotide adenylyltransferase 1	Nmnat1	5	5	5	>tr|A0JPJ0|A0JPJ0_RAT Nicotinamide nucleotide adenylyltransferase 1 OS=Rattus norvegicus GN=Nmnat1 PE=2 SV=1	5	2	4134;6457;7857;13369;24916	True;True;True;True;True	4343;6778;8240;14003;26192	24963;37427;45248;45249;78384;78385;151487;151488;151489;151490	28715;43198;52592;52593;92266;92267;178941;178942;178943;178944	28715;43198;52593;92266;178943			DYLNATGEYK;FIYESDVLWR;GIISPVGDAYK;LLCGADLLESFSVPNLWK;YLVPDLVQEYIEEHDLYNSESEDR	A0JPJ0;A0JPJ0;A0JPJ0;A0JPJ0;A0JPJ0	Nmnat1;Nmnat1;Nmnat1;Nmnat1;Nmnat1		yes;yes;yes;yes;yes	yes;yes;yes;yes;yes	A0JPJ0_RAT
P70645;A1A5L1	P70645;A1A5L1	Bleomycin hydrolase	Blmh	4;4	4;4	4;4	>sp|P70645|BLMH_RAT Bleomycin hydrolase OS=Rattus norvegicus GN=Blmh PE=1 SV=1;>tr|A1A5L1|A1A5L1_RAT Bleomycin hydrolase OS=Rattus norvegicus GN=Blmh PE=2 SV=1	4	7	2994;13901;21144;22546	True;True;True;True	3144;14565;22221;23700	17909;17910;17911;17912;17913;82329;124075;124076;124077;124078;124079;124080;124081;124082;124083;124084;124085;124086;124087;124088;124089;124090;124091;124092;124093;135772;135773	20634;20635;20636;20637;20638;96982;145944;145945;145946;145947;145948;145949;145950;145951;145952;145953;145954;145955;145956;145957;145958;145959;145960;145961;145962;159724;159725	20636;96982;145960;159724			DGEAVWFGCDVGK;LNSDPQFVLAQNVGTTHDLLDICLK;TLYNNQPIDFLK;VGPITPLQFYK	P70645;A1A5L1;P70645;A1A5L1;P70645;A1A5L1;P70645;A1A5L1	Blmh;Blmh;Blmh;Blmh	Bleomycin hydrolase;Bleomycin hydrolase;Bleomycin hydrolase;Bleomycin hydrolase	yes;yes;yes;yes	no;no;no;no	A1A5L1_RAT;BLMH_RAT
B0BMT9	B0BMT9	Protein Sqrdl	Sqrdl	15	15	15	>tr|B0BMT9|B0BMT9_RAT Protein Sqrdl OS=Rattus norvegicus GN=Sqrdl PE=2 SV=1	15	30	1482;4739;8956;10494;10814;12000;12027;18423;19639;19955;20201;21886;22446;22691;24354	True;True;True;True;True;True;True;True;True;True;True;True;True;True;True	1577;4975;9399;11016;11352;12578;12608;19376;20651;20976;21239;23011;23593;23857;25605	9808;9809;9810;9811;9812;9813;9814;9815;9816;9817;9818;9819;28462;51823;51824;62006;62007;64006;69112;69230;107506;114936;114937;114938;114939;114940;114941;116606;116607;116608;116609;116610;116611;116612;116613;116614;116615;116616;116617;116618;116619;116620;116621;116622;116623;118052;118053;118054;118055;118056;118057;118058;118059;118060;118061;118062;118063;118064;118065;118066;118067;1180…	11342;11343;11344;11345;11346;11347;11348;11349;11350;11351;11352;11353;32895;60252;60253;72595;72596;74869;80844;80991;126641;135297;135298;135299;135300;135301;135302;137146;137147;137148;137149;137150;137151;137152;137153;137154;137155;137156;137157;137158;137159;137160;137161;137162;137163;138840;138841;138842;138843;138844;138845;138846;138847;138848;138849;138850;138851;138852;138853;138854…	11351;32895;60253;72596;74869;80844;80991;126641;135302;137146;138840;151929;159038;161092;173750			ANIIFNTALGTIFGVK;EGNALFTFPNTPVK;GYWGGPAFLR;IMYLSEAYFR;ISMYLMK;KYADALQEIIR;KYPNVFGIGDCTNLPTSK;RVGAENVAIVEPSER;SPVADSAGWVDVDKETLQHK;STLSVIPSGVQWIQDR;TAAAVAAQSGILDR;VAELNPDQNCIR;VGAENVAIVEPSER;VILAEFDYTAQPLETFPFDQSK;YADALQEIIR	B0BMT9;B0BMT9;B0BMT9;B0BMT9;B0BMT9;B0BMT9;B0BMT9;B0BMT9;B0BMT9;B0BMT9;B0BMT9;B0BMT9;B0BMT9;B0BMT9;B0BMT9	Sqrdl;Sqrdl;Sqrdl;Sqrdl;Sqrdl;Sqrdl;Sqrdl;Sqrdl;Sqrdl;Sqrdl;Sqrdl;Sqrdl;Sqrdl;Sqrdl;Sqrdl		yes;yes;yes;yes;yes;yes;yes;yes;yes;yes;yes;yes;yes;yes;yes	yes;yes;yes;yes;yes;yes;yes;yes;yes;yes;yes;yes;yes;yes;yes	B0BMT9_RAT
O70351;B0BMW2	O70351;B0BMW2	3-hydroxyacyl-CoA dehydrogenase type-2	Hsd17b10	22;22	22;22	22;22	>sp|O70351|HCD2_RAT 3-hydroxyacyl-CoA dehydrogenase type-2 OS=Rattus norvegicus GN=Hsd17b10 PE=1 SV=3;>tr|B0BMW2|B0BMW2_RAT 3-hydroxyacyl-CoA dehydrogenase type-2 OS=Rattus norvegicus GN=Hsd17b10 PE=2 SV=1	22	33	3312;5794;7705;8162;8734;9702;11613;11614;11732;12866;12914;12915;14719;14791;14792;15962;16538;18290;18291;22720;23877;23878	True;True;True;True;True;True;True;True;True;True;True;True;True;True;True;True;True;True;True;True;True;True	3478;6077;8082;8083;8557;9169;10174;12175;12176;12299;13478;13479;13528;13529;15413;15414;15491;15492;16814;17415;19241;19242;23887;25118;25119	19734;19735;19736;19737;19738;19739;19740;33846;33847;33848;33849;33850;33851;33852;33853;33854;33855;33856;33857;33858;44602;44603;44604;44605;44606;44607;44608;44609;44610;44611;44612;44613;44614;44615;44616;44617;44618;44619;44620;47037;47038;47039;47040;47041;47042;47043;47044;47045;47046;47047;47048;47049;47050;47051;47052;47053;47054;47055;47056;47057;47058;47059;47060;47061;47062;47063;470…	22808;22809;22810;22811;22812;22813;22814;39088;39089;39090;39091;39092;39093;39094;39095;39096;39097;39098;39099;39100;39101;51882;51883;51884;51885;51886;51887;51888;51889;51890;51891;51892;51893;51894;51895;51896;51897;51898;51899;51900;51901;51902;54675;54676;54677;54678;54679;54680;54681;54682;54683;54684;54685;54686;54687;54688;54689;54690;54691;54692;54693;54694;54695;54696;54697;54698;546…	22810;39099;51891;54680;58852;64982;79058;79062;79446;88478;89371;89382;102007;102463;102479;109224;114368;125911;125917;161434;170687;170748	4;5;6	136;178;239	DLAPIGIR;EVQAALTLAK;GGIVGMTLPIAR;GLVAVITGGASGLGLSTAK;GVIINTASVAAFEGQVGQAAYSASK;IDVAVNCAGIAVAIK;KLGGNCIFAPANVTSEK;KLGGNCIFAPANVTSEKEVQAALTLAK;KNQVHTLEDFQR;LGDPAEYAHLVQMVIENPFLNGEVIR;LGGNCIFAPANVTSEK;LGGNCIFAPANVTSEKEVQAALTLAK;LVAGVMGQNEPDQGGQR;LVGQGATAVLLDVPNSEGETEAK;LVGQGATAVLLDVPNSEGETEAKK;NFLASQVPFPSR;NQVHTLEDFQR;RLVGQGATAVLLDVPNSEGETEAK;RLVGQGATAVLLDVPNSEGETEAKK;VINVNLIGTFNVIR;VVTIAPGLFATPLLTT…	O70351;B0BMW2;O70351;B0BMW2;O70351;B0BMW2;O70351;B0BMW2;O70351;B0BMW2;O70351;B0BMW2;O70351;B0BMW2;O70351;B0BMW2;O70351;B0BMW2;O70351;B0BMW2;O70351;B0BMW2;O70351;B0BMW2;O70351;B0BMW2;O70351;B0BMW2;O70351;B0BMW2;O70351;B0BMW2;O70351;B0BMW2;O70351;B0BMW2;O70351;B0BMW2;O70351;B0BMW2;O70351;B0BMW2;O70351;B0BMW2	Hsd17b10;Hsd17b10;Hsd17b10;Hsd17b10;Hsd17b10;Hsd17b10;Hsd17b10;Hsd17b10;Hsd17b10;Hsd17b10;Hsd17b10;Hsd17b10;Hsd17b10;Hsd17b10;Hsd17b10;Hsd17b10;Hsd17b10;Hsd17b10;Hsd17b10;Hsd17b10;Hsd17b10;Hsd17b10	3-hydroxyacyl-CoA dehydrogenase type-2;3-hydroxyacyl-CoA dehydrogenase type-2;3-hydroxyacyl-CoA dehydrogenase type-2;3-hydroxyacyl-CoA dehydrogenase type-2;3-hydroxyacyl-CoA dehydrogenase type-2;3-hydroxyacyl-CoA dehydrogenase type-2;3-hydroxyacyl-CoA dehydrogenase type-2;3-hydroxyacyl-CoA dehydrogenase type-2;3-hydroxyacyl-CoA dehydrogenase type-2;3-hydroxyacyl-CoA dehydrogenase type-2;3-hydroxy…	yes;yes;yes;yes;yes;yes;yes;yes;yes;yes;yes;yes;yes;yes;yes;yes;yes;yes;yes;yes;yes;yes	no;no;no;no;no;no;no;no;no;no;no;no;no;no;no;no;no;no;no;no;no;no	B0BMW2_RAT;HCD2_RAT
B0BMZ3	B0BMZ3	GTPase IMAP family member GIMD1	Gimd1	7	7	7	>sp|B0BMZ3|GIMD1_RAT GTPase IMAP family member GIMD1 OS=Rattus norvegicus GN=Gimd1 PE=2 SV=1	7	37	372;4246;5311;9126;10175;16862;19770	True;True;True;True;True;True;True	394;4462;5570;9575;10668;17756;20785	2515;2516;2517;25794;31559;52773;59900;59901;99511;99512;99513;99514;99515;99516;115684;115685;115686	2847;2848;2849;29738;36474;61568;70145;70146;117221;117222;117223;117224;117225;117226;136131;136132;136133	2847;29738;36474;61568;70145;117224;136131			ADMPFFGQEASDSVQLIQELLGDSWK;EAGLSEEEYLCEASDALLTLLNSVQHR;ENHFQVLSFT;HIFLYER;IKEAGLSEEEYLCEASDALLTLLNSVQHR;NYTAILFTHAEK;SSAGNVLLGSADFYSR	B0BMZ3;B0BMZ3;B0BMZ3;B0BMZ3;B0BMZ3;B0BMZ3;B0BMZ3	Gimd1;Gimd1;Gimd1;Gimd1;Gimd1;Gimd1;Gimd1	GTPase IMAP family member GIMD1;GTPase IMAP family member GIMD1;GTPase IMAP family member GIMD1;GTPase IMAP family member GIMD1;GTPase IMAP family member GIMD1;GTPase IMAP family member GIMD1;GTPase IMAP family member GIMD1	yes;yes;yes;yes;yes;yes;yes	yes;yes;yes;yes;yes;yes;yes	GIMD1_RAT
B0BN52	B0BN52	Mitochondrial carrier homolog 2	Mtch2	12	12	12	>tr|B0BN52|B0BN52_RAT Mitochondrial carrier homolog 2 (C. elegans) OS=Rattus norvegicus GN=Mtch2 PE=2 SV=1	12	42	293;4487;8046;8273;12321;18025;18026;18475;19490;22961;23051;24415	True;True;True;True;True;True;True;True;True;True;True;True	303;304;4709;8435;8680;12911;18969;18970;19431;20495;24144;24237;25669	1557;1558;1559;1560;1561;1562;1563;1564;1565;1566;1567;1568;1569;1570;1571;1572;1573;1574;1575;1576;1577;1578;1579;1580;1581;1582;1583;1584;1585;1586;1587;1588;1589;1590;1591;1592;1593;1594;1595;1596;1597;1598;1599;1600;1601;1602;1603;1604;1605;1606;1607;1608;1609;1610;1611;1612;1613;1614;1615;1616;1617;1618;1619;1620;1621;1622;1623;1624;1625;1626;1627;1628;1629;1630;1631;1632;1633;1634;1635;1636…	1809;1810;1811;1812;1813;1814;1815;1816;1817;1818;1819;1820;1821;1822;1823;1824;1825;1826;1827;1828;1829;1830;1831;1832;1833;1834;1835;1836;1837;1838;1839;1840;1841;1842;1843;1844;1845;1846;1847;1848;1849;1850;1851;1852;1853;1854;1855;1856;1857;1858;1859;1860;1861;1862;1863;1864;1865;1866;1867;1868;1869;1870;1871;1872;1873;1874;1875;1876;1877;1878;1879;1880;1881;1882;1883;1884;1885;1886;1887;1888…	1817;31072;53865;55648;85042;125054;125063;126894;134485;163281;163893;174024	7	22	ADAASQVLLGSGLTILSQPLMYVK;EEGIVGFFAGLIPR;GLFTGLTPR;GNSLFFR;LCSGVLGTVVHGK;QVYQLPGLFCYAQHIASIDGK;QVYQLPGLFCYAQHIASIDGKR;SAATLITHPFHVITLR;SMVQFIGR;VLIQVGYEPLPPTIGR;VLQYYQECEKPEDLGSANVQK;YCGLCDSIVTIYR	B0BN52;B0BN52;B0BN52;B0BN52;B0BN52;B0BN52;B0BN52;B0BN52;B0BN52;B0BN52;B0BN52;B0BN52	Mtch2;Mtch2;Mtch2;Mtch2;Mtch2;Mtch2;Mtch2;Mtch2;Mtch2;Mtch2;Mtch2;Mtch2		yes;yes;yes;yes;yes;yes;yes;yes;yes;yes;yes;yes	yes;yes;yes;yes;yes;yes;yes;yes;yes;yes;yes;yes	B0BN52_RAT
B0BN81;P24050	B0BN81;P24050	40S ribosomal protein S5;40S ribosomal protein S5, N-terminally processed	Rps5	11;10	11;10	11;10	>tr|B0BN81|B0BN81_RAT 40S ribosomal protein S5 OS=Rattus norvegicus GN=Rps5 PE=2 SV=1;>sp|P24050|RS5_RAT 40S ribosomal protein S5 OS=Rattus norvegicus GN=Rps5 PE=1 SV=3	11	48	1620;8544;11204;14638;17145;17146;18432;20534;20780;23239;24277	True;True;True;True;True;True;True;True;True;True;True	1723;8966;11751;15328;18057;18058;19386;21588;21589;21843;24449;25528	10747;10748;49374;49375;65788;86365;101153;101154;107573;107574;107575;120133;120134;120135;120136;120137;120138;121708;121709;121710;121711;121712;121713;121714;121715;121716;121717;121718;121719;121720;121721;121722;121723;140871;140872;140873;140874;140875;147018;147019;147020;147021;147022;147023;147024;147025;147026;147027;147028;147029;147030;147031;147032;147033;147034;147035;147036;147037	12478;12479;57495;57496;76898;101533;119052;119053;126715;126716;126717;141187;141188;141189;141190;141191;141192;141193;141194;141195;143220;143221;143222;143223;143224;143225;143226;143227;143228;143229;143230;143231;143232;143233;143234;143235;143236;143237;143238;143239;143240;143241;165998;165999;166000;166001;166002;166003;166004;173293;173294;173295;173296;173297;173298;173299;173300;17330…	12479;57495;76898;101533;119052;119053;126716;141191;143231;165999;173294			AQCPIVER;GSSNSYAIK;KAQCPIVER;LTNSMMMHGR;QAVDVSPLR;QAVDVSPLRR;RVNQAIWLLCTGAR;TEWETATPAVAETPDIK;TIAECLADELINAAK;VNQAIWLLCTGAR;WSTDDVQINDISLQDYIAVK	B0BN81;P24050;B0BN81;P24050;B0BN81;P24050;B0BN81;P24050;B0BN81;P24050;B0BN81;P24050;B0BN81;P24050;B0BN81;P24050;B0BN81;B0BN81;P24050;B0BN81;P24050	Rps5;Rps5;Rps5;Rps5;Rps5;Rps5;Rps5;Rps5;Rps5;Rps5;Rps5	40S ribosomal protein S5;40S ribosomal protein S5, N-terminally processed;40S ribosomal protein S5;40S ribosomal protein S5, N-terminally processed;40S ribosomal protein S5;40S ribosomal protein S5, N-terminally processed;40S ribosomal protein S5;40S ribosomal protein S5, N-terminally processed;40S ribosomal protein S5;40S ribosomal protein S5, N-terminally processed;40S ribosomal protein S5;40S …	yes;yes;yes;yes;yes;yes;yes;yes;yes;yes;yes	no;no;no;no;no;no;no;no;yes;no;no	B0BN81_RAT;RS5_RAT
B0BNB9;D3ZKF5	B0BNB9	HtrA serine peptidase 2	Htra2	9;1	9;1	9;1	>tr|B0BNB9|B0BNB9_RAT HtrA serine peptidase 2 OS=Rattus norvegicus GN=Htra2 PE=2 SV=1	9	58	768;5378;14048;15397;18194;19744;20287;23461;23587	True;True;True;True;True;True;True;True;True	813;5641;14722;16154;19142;20759;21331;24682;24811	5125;5126;5127;31925;83158;83159;90339;90340;90341;106568;115601;115602;115603;115604;118659;118660;118661;142380;143118;143119	5917;5918;5919;36878;97958;97959;106169;106170;106171;125485;136037;136038;136039;136040;139510;139511;139512;139513;139514;167760;168609;168610	5918;36878;97958;106170;125485;136037;139511;167760;168609			AGLRPADVILAIGEK;EPLPTLPLGR;LPSGDTYEAMVTAVDPVADIATLR;MIQNAEDVYEAVR;RGPETLTLYVTPEVTE;SQYNFIADVVEK;TAPAVVYIEILDR;VRLPSGDTYEAMVTAVDPVADIATLR;VTAGISFAIPSDR	B0BNB9;B0BNB9;B0BNB9;B0BNB9;B0BNB9;B0BNB9;B0BNB9;B0BNB9;B0BNB9;D3ZKF5	Htra2;Htra2;Htra2;Htra2;Htra2;Htra2;Htra2;Htra2;Htra2;Htra4	Serine protease HTR4	yes;yes;yes;yes;yes;yes;yes;yes;yes	yes;yes;yes;yes;yes;yes;yes;yes;no	B0BNB9_RAT
B0BNE2	B0BNE2	DNA-directed RNA polymerases I, II, and III subunit RPABC1	Polr2e	4	4	4	>sp|B0BNE2|RPAB1_RAT DNA-directed RNA polymerases I, II, and III subunit RPABC1 OS=Rattus norvegicus GN=Polr2e PE=2 SV=1	4	62	1221;4549;8927;18393	True;True;True;True	1295;4776;9370;19346	8149;8150;8151;8152;27393;27394;27395;51590;51591;51592;51593;51594;107442	9473;9474;9475;9476;31543;31544;31545;59997;59998;59999;60000;60001;126567	9473;31545;59997;126567			ALIVVQQGMTPSAK;EEVTELLAR;GYLVTQDELDQTLEEFK;RTDLTVLVAHNDDPTDQMFVFFPEEPK	B0BNE2;B0BNE2;B0BNE2;B0BNE2	Polr2e;Polr2e;Polr2e;Polr2e	DNA-directed RNA polymerases I, II, and III subunit RPABC1;DNA-directed RNA polymerases I, II, and III subunit RPABC1;DNA-directed RNA polymerases I, II, and III subunit RPABC1;DNA-directed RNA polymerases I, II, and III subunit RPABC1	yes;yes;yes;yes	yes;yes;yes;yes	RPAB1_RAT
B0BNF9	B0BNF9	Hydroxyacid oxidase 1	Hao1	23	23	23	>tr|B0BNF9|B0BNF9_RAT Hydroxyacid oxidase 1 OS=Rattus norvegicus GN=Hao1 PE=2 SV=1	23	68	545;928;2079;7359;7873;8243;8788;8789;9099;11729;12180;14678;14730;15418;15943;16700;16958;17533;18900;20114;22315;23525;24221	True;True;True;True;True;True;True;True;True;True;True;True;True;True;True;True;True;True;True;True;True;True;True	579;982;2197;7724;8257;8650;9227;9228;9547;12296;12765;12766;15369;15425;16179;16795;17585;17857;18457;19877;21148;23457;24749;25471	3509;6258;6259;6260;6261;13229;42403;45453;47747;50792;50793;50794;50795;50796;50797;50798;50799;52452;52453;67922;71701;71702;86505;86881;86882;86883;90403;92805;92806;92807;92808;92809;92810;97932;97933;97934;97935;97936;99964;99965;103241;103242;103243;103244;103245;103246;103247;103248;103249;103250;103251;103252;103253;103254;110271;110272;110273;110274;110275;110276;110277;117626;134192;134…	3966;7254;7255;7256;7257;15302;49316;52827;55521;59136;59137;59138;59139;59140;59141;59142;59143;59144;61056;61057;61058;79420;84366;84367;101692;102134;102135;102136;102137;106249;109039;109040;109041;109042;109043;109044;109045;115231;115232;115233;115234;115235;117737;117738;117739;121541;121542;121543;121544;121545;121546;121547;121548;121549;121550;121551;121552;121553;121554;129695;129696;1…	3966;7255;15302;49316;52827;55521;59136;59140;61058;79420;84367;101692;102137;106249;109039;115232;117738;121541;129695;138311;157942;168180;173122	11	344	AEQMGYK;AIFVTVDTPYLGNR;AVFVGRPIIWGLAFQGEK;GDDAQEAVK;GILRGDDAQEAVK;GNFGDNSGLAEYVAQAIDPSLSWDDIK;GVQDVLEILK;GVQDVLEILKEEFR;HGVDGILVSNHGAR;KNPLAVSK;LAMALSGCQNVK;LTSLPIVVK;LVCISDYEQHAR;MKNFETNDLAFSPK;NFETNDLAFSPK;NVADIDLSTSVLGQR;PIIWGLAFQGEK;QLDGVPATIDALPEIVEAVEGK;SGANDQETLADNIR;SVYDYYK;VEVFLDGGVR;VSMPICVGATAMQCMAHVDGELATVR;WMQLYIYK	B0BNF9;B0BNF9;B0BNF9;B0BNF9;B0BNF9;B0BNF9;B0BNF9;B0BNF9;B0BNF9;B0BNF9;B0BNF9;B0BNF9;B0BNF9;B0BNF9;B0BNF9;B0BNF9;B0BNF9;B0BNF9;B0BNF9;B0BNF9;B0BNF9;B0BNF9;B0BNF9	Hao1;Hao1;Hao1;Hao1;Hao1;Hao1;Hao1;Hao1;Hao1;Hao1;Hao1;Hao1;Hao1;Hao1;Hao1;Hao1;Hao1;Hao1;Hao1;Hao1;Hao1;Hao1;Hao1		yes;yes;yes;yes;yes;yes;yes;yes;yes;yes;yes;yes;yes;yes;yes;yes;yes;yes;yes;yes;yes;yes;yes	yes;yes;yes;yes;yes;yes;yes;yes;yes;yes;yes;yes;yes;yes;yes;yes;yes;yes;yes;yes;yes;yes;yes	B0BNF9_RAT
B0BNG0	B0BNG0	ER membrane protein complex subunit 2	Emc2	6	6	6	>sp|B0BNG0|EMC2_RAT ER membrane protein complex subunit 2 OS=Rattus norvegicus GN=Emc2 PE=2 SV=1	6	69	2062;5147;16563;24375;24440;25196	True;True;True;True;True;True	2180;5395;17441;25626;25698;26493	13084;30722;30723;97274;97275;147435;148043;148044;153072;153073	15136;35505;35506;114506;114507;173813;174465;174466;180812;180813	15136;35505;114506;173813;174465;180812			AVEDMLETLQITQS;ELNEYLEQFVGDQEAWHELAELYINEHDYAK;NSEQIMEVGEELINDYASK;YAGWAANQINR;YDDAIQLYDR;YTQGGLENLELSR	B0BNG0;B0BNG0;B0BNG0;B0BNG0;B0BNG0;B0BNG0	Emc2;Emc2;Emc2;Emc2;Emc2;Emc2	ER membrane protein complex subunit 2;ER membrane protein complex subunit 2;ER membrane protein complex subunit 2;ER membrane protein complex subunit 2;ER membrane protein complex subunit 2;ER membrane protein complex subunit 2	yes;yes;yes;yes;yes;yes	yes;yes;yes;yes;yes;yes	EMC2_RAT
B0BNJ4	B0BNJ4	Ethylmalonic encephalopathy 1	Ethe1	12	12	12	>tr|B0BNJ4|B0BNJ4_RAT Ethylmalonic encephalopathy 1 OS=Rattus norvegicus GN=Ethe1 PE=2 SV=1	12	73	1844;4258;9868;13736;14390;14469;14626;18611;18612;19350;21140;23144	True;True;True;True;True;True;True;True;True;True;True;True	1950;4474;10346;14386;15076;15156;15316;19575;19576;20352;22216;24338	11974;11975;11976;11977;25816;25817;25818;25819;25820;25821;25822;25823;57066;57067;57068;81196;81197;81198;81199;81200;85111;85112;85113;85114;85115;85116;85117;85118;85119;85511;85512;86295;86296;108474;108475;108476;113628;113629;113630;113631;124069;139921;139922;139923;139924;139925	13883;13884;13885;13886;13887;13888;29764;29765;29766;29767;29768;29769;29770;29771;29772;29773;66731;66732;66733;66734;66735;95592;95593;95594;95595;95596;95597;95598;95599;95600;100134;100135;100136;100137;100138;100139;100140;100141;100142;100143;100144;100145;100581;100582;101452;101453;127705;127706;127707;133748;133749;133750;133751;145937;145938;164709;164710;164711;164712;164713	13887;29766;66734;95592;100138;100581;101453;127705;127707;133750;145937;164711			ASPGHTPGCVTFVLNDQSMAFTGDALLIR;EAILIDPVLETAHR;IFTLPGNCLIYPAHDYHGLTVSTVEEER;LLYAVNTHCHADHITGSGVLR;LSGAQADLHIGEGDSIPFGR;LSQQSASGAPVLLR;LTLSCEEFIK;SCTYTYLLGDR;SCTYTYLLGDRDSR;SLLPGCQSVISR;TLYHSVHEK;VMDNLNLPKPHQIDIAVPANMR	B0BNJ4;B0BNJ4;B0BNJ4;B0BNJ4;B0BNJ4;B0BNJ4;B0BNJ4;B0BNJ4;B0BNJ4;B0BNJ4;B0BNJ4;B0BNJ4	Ethe1;Ethe1;Ethe1;Ethe1;Ethe1;Ethe1;Ethe1;Ethe1;Ethe1;Ethe1;Ethe1;Ethe1		yes;yes;yes;yes;yes;yes;yes;yes;yes;yes;yes;yes	yes;yes;yes;yes;yes;yes;yes;yes;yes;yes;yes;yes	B0BNJ4_RAT
M0RBX8;B0K025	M0RBX8;B0K025	Oligosaccharyltransferase complex subunit OSTC	Ostc	1;1	1;1	1;1	>tr|M0RBX8|M0RBX8_RAT Uncharacterized protein (Fragment) OS=Rattus norvegicus PE=4 SV=1;>sp|B0K025|OSTC_RAT Oligosaccharyltransferase complex subunit OSTC OS=Rattus norvegicus GN=Ostc PE=2 SV=1	1	86	23297	TRUE	24510	141195;141196;141197;141198;141199;141200;141201;141202;141203;141204;141205;141206	166389;166390;166391;166392;166393;166394;166395;166396;166397;166398;166399;166400	166395			VPFLVLECPNLK	M0RBX8;B0K025	Ostc	Oligosaccharyltransferase complex subunit OSTC	yes	no	M0RBX8_RAT;OSTC_RAT
B0K031;P05426;F1M087;M0RBA4;F1LUE9;D4A1F7;D4A4I8;Q7TP62;F1LXU1;F1LTQ3;M0R4L4;M0R700	B0K031;P05426	60S ribosomal protein L7	Rpl7	20;18;9;6;3;3;3;2;2;1;1;1	20;18;9;6;3;3;3;2;2;1;1;1	20;18;9;6;3;3;3;2;2;1;1;1	>tr|B0K031|B0K031_RAT 60S ribosomal protein L7 OS=Rattus norvegicus GN=Rpl7 PE=2 SV=1;>sp|P05426|RL7_RAT 60S ribosomal protein L7 OS=Rattus norvegicus GN=Rpl7 PE=1 SV=2	20	87	780;4305;6305;6306;6466;9528;11001;11188;11899;11958;11966;14322;15224;17440;20064;21540;21541;21831;21832;23275	True;True;True;True;True;True;True;True;True;True;True;True;True;True;True;True;True;True;True;True	826;4522;6614;6615;6616;6787;9990;11545;11735;12474;12536;12544;15008;15949;15950;18362;21091;22648;22649;22953;22954;24487	5202;5203;5204;5205;5206;5207;5208;5209;5210;5211;5212;5213;5214;26146;26147;26148;26149;26150;26151;26152;26153;26154;26155;26156;26157;26158;26159;26160;26161;26162;26163;26164;26165;26166;26167;26168;26169;26170;26171;26172;26173;26174;36719;36720;36721;36722;36723;36724;36725;36726;36727;36728;36729;36730;36731;36732;36733;36734;36735;36736;36737;36738;36739;37607;37608;37609;54605;54606;5460…	5999;6000;6001;6002;6003;6004;6005;6006;6007;6008;6009;6010;6011;30109;30110;30111;30112;30113;30114;30115;30116;30117;30118;30119;30120;30121;30122;30123;30124;30125;30126;30127;30128;30129;30130;30131;30132;30133;30134;30135;30136;30137;30138;30139;30140;42379;42380;42381;42382;42383;42384;42385;42386;42387;42388;42389;42390;42391;42392;42393;42394;42395;42396;42397;42398;42399;43445;43446;4344…	6002;30113;42385;42398;43446;63866;75882;76852;80315;80625;80643;99651;105321;121004;137790;148823;148835;151670;151671;166280	18;19	1;199	AGNFYVPAEPK;EANNFLWPFK;FGIICMEDLIHEIYTVGK;FGIICMEDLIHEIYTVGKR;FKEANNFLWPFK;IALTDNSLVAR;IVEPYIAWGYPNLK;KAGNFYVPAEPK;KTTHFVEGGDAGNREDQINR;KVLQLLR;KVPAVPETLK;LRQIFNGTFVK;MEAVPEKK;QIFNGTFVK;SVNELIYK;TTHFVEGGDAGNR;TTHFVEGGDAGNREDQINR;VAAAPGTLK;VAAAPGTLKK;VPAVPETLK	B0K031;P05426;F1M087;B0K031;P05426;F1M087;D4A1F7;F1LXU1;F1LTQ3;B0K031;P05426;F1M087;M0RBA4;F1LUE9;D4A4I8;B0K031;P05426;F1LUE9;D4A4I8;B0K031;P05426;F1M087;D4A1F7;F1LXU1;F1LTQ3;B0K031;P05426;B0K031;P05426;F1M087;M0RBA4;B0K031;P05426;F1M087;B0K031;P05426;F1M087;B0K031;P05426;F1M087;B0K031;P05426;M0RBA4;B0K031;P05426;B0K031;P05426;B0K031;P05426;F1M087;B0K031;P05426;M0RBA4;F1LUE9;D4A1F7;D4A4I8;M0R4L4;…	Rpl7;Rpl7;Rpl7;Rpl7;Rpl7;Rpl7;Rpl7;Rpl7;Rpl7;Rpl7;Rpl7;Rpl7;Rpl7;Rpl7;Rpl7;Rpl7;Rpl7;Rpl7;LOC367195;Rpl7;LOC367195;Rpl7	60S ribosomal protein L7;60S ribosomal protein L7;60S ribosomal protein L7;60S ribosomal protein L7;60S ribosomal protein L7;60S ribosomal protein L7;60S ribosomal protein L7;60S ribosomal protein L7;60S ribosomal protein L7;60S ribosomal protein L7;60S ribosomal protein L7;60S ribosomal protein L7;60S ribosomal protein L7;60S ribosomal protein L7;60S ribosomal protein L7;60S ribosomal protein L7…	yes;yes;yes;yes;yes;yes;yes;yes;yes;yes;yes;yes;yes;yes;yes;yes;yes;yes;yes;yes	no;no;no;no;no;no;no;no;no;no;no;no;no;no;no;no;no;no;no;no	B0K031_RAT;RL7_RAT
B1H230	B1H230	Mitogen activated protein kinase kinase 3	LOC100911550	2	2	2	>tr|B1H230|B1H230_RAT Map2k3 protein OS=Rattus norvegicus GN=LOC100911550 PE=2 SV=1	2	90	10582;10754	True;True	11108;11290	62471;62472;62473;62474;62475;62476;62477;62478;62479;62480;63475	73115;73116;73117;73118;73119;73120;73121;73122;73123;73124;74280	73115;74280			IPEDILGEIAVSIVR;ISCVSKPPVSNPTPPR	B1H230;B1H230	LOC100911550;LOC100911550		yes;yes	yes;yes	B1H230_RAT
B1H250	B1H250	Protein RGD1564894	RGD1564894	23	23	22	>tr|B1H250|B1H250_RAT Protein RGD1564894 OS=Rattus norvegicus GN=RGD1564894 PE=2 SV=1	23	93	904;1651;1652;2422;7127;8935;11674;14480;14481;14858;14859;15612;17163;17415;17416;18209;18406;19862;19863;21341;21342;23977;24242	True;True;True;True;True;True;True;True;True;True;True;True;True;True;True;True;True;True;True;True;True;True;True	955;956;1754;1755;1756;1757;2553;2554;7480;9378;12237;15167;15168;15559;15560;16422;16423;18075;18336;18337;19157;19359;20880;20881;20882;22432;22433;22434;22435;25220;25221;25493	6180;6181;6182;10880;10881;10882;10883;10884;10885;10886;10887;10888;10889;10890;14784;14785;14786;14787;41404;41405;41406;41407;41408;41409;41410;51628;51629;67777;85541;85542;85543;85544;85545;85546;85547;85548;85549;85550;85551;85552;87538;87539;87540;87541;91453;91454;91455;91456;101257;101258;101259;101260;102666;102667;102668;102669;102670;102671;102672;102673;102674;102675;102676;102677;10…	7166;7167;7168;7169;7170;7171;12630;12631;12632;12633;12634;12635;12636;12637;12638;12639;12640;12641;12642;12643;12644;12645;12646;12647;12648;17065;17066;17067;17068;17069;48147;48148;48149;48150;48151;48152;48153;48154;60036;60037;79255;79256;100613;100614;100615;100616;100617;100618;100619;100620;100621;100622;100623;100624;100625;100626;102924;102925;102926;102927;102928;102929;107472;107473…	7170;12634;12646;17068;48148;60037;79255;100614;100626;102927;102929;107474;119160;120848;120861;125515;126608;136640;136646;147322;147325;171214;173185	22;23;24;25;26;27;28;29;30;31	9;12;34;134;135;167;222;254;275;284	AIDQEMFK;AQGLISHIIYAQTLVMDK;AQGLISHIIYAQTLVMDKR;CIQIFPSSCLLGPEGTPVSWALMDQTGEIR;FWQFGGSER;GYPVYNHTEK;KLVPFLLEDTENLDR;LSSLDVTHAALVDK;LSSLDVTHAALVDKFWQFGGSER;LVPFLLEDTENLDR;LVPFLLEDTENLDRNPGRPR;MSHTLNHVPMPCDWNQWNCAPL;QCLAFLGTPDVINWK;QHLQIQSSQSSLNEAITDFAAGK;QHLQIQSSQSSLNEAITDFAAGKK;RGYPVYNHTEK;RTQCILYMMPETAK;SSQMLQMLESSLR;SSQMLQMLESSLRK;TQCILYMMPETAK;TQCILYMMPETAKK;VYGTVFHMNQGNPFK;WPDFNTVVVRPQEQDMADD…	B1H250;B1H250;B1H250;B1H250;B1H250;B1H250;B1H250;B1H250;B1H250;B1H250;B1H250;B1H250;B1H250;B1H250;B1H250;B1H250;B1H250;B1H250;B1H250;B1H250;B1H250;B1H250;Q9Z2Y0;B1H250	RGD1564894;RGD1564894;RGD1564894;RGD1564894;RGD1564894;RGD1564894;RGD1564894;RGD1564894;RGD1564894;RGD1564894;RGD1564894;RGD1564894;RGD1564894;RGD1564894;RGD1564894;RGD1564894;RGD1564894;RGD1564894;RGD1564894;RGD1564894;RGD1564894;RGD1564894;Keg1;RGD1564894	Glycine N-acyltransferase-like protein Keg1	yes;yes;yes;yes;yes;yes;yes;yes;yes;yes;yes;yes;yes;yes;yes;yes;yes;yes;yes;yes;yes;no;yes	yes;yes;yes;yes;yes;yes;yes;yes;yes;yes;yes;yes;yes;yes;yes;yes;yes;yes;yes;yes;yes;no;yes	B1H250_RAT
B1WC49	B1WC49	Api5 protein	Api5	2	2	2	>tr|B1WC49|B1WC49_RAT Api5 protein OS=Rattus norvegicus GN=Api5 PE=2 SV=1	2	107	5163;25144	True;True	5413;26437	30769;30770;30771;30772;30773;30774;30775;30776;30777;30778;30779;152797	35556;35557;35558;35559;35560;35561;35562;35563;35564;35565;35566;180501	35559;180501			ELPQFATGENLPR;YSSNLGNFNYER	B1WC49;B1WC49	Api5;Api5		yes;yes	yes;yes	B1WC49_RAT
B2GV15	B2GV15	Dihydrolipoamide branched chain transacylase E2	Dbt	18	18	18	>tr|B2GV15|B2GV15_RAT Dihydrolipoamide branched chain transacylase E2 OS=Rattus norvegicus GN=Dbt PE=2 SV=1	18	121	198;1661;1808;3783;3804;4415;10330;10598;13022;14377;14384;15118;16976;17047;18757;20028;20169;20946	True;True;True;True;True;True;True;True;True;True;True;True;True;True;True;True;True;True	207;1766;1914;3975;3996;4636;10827;11124;13641;15063;15070;15828;17875;17953;19730;21052;21053;21204;21205;22014	1070;1071;1072;1073;1074;10968;10969;10970;11754;11755;11756;11757;22674;22675;22725;22726;26678;26679;26680;26681;60828;60829;60830;60831;60832;60833;62551;62552;62553;62554;62555;62556;62557;76509;76510;76511;76512;76513;85010;85027;89301;100153;100511;100512;100513;100514;100515;100516;100517;100518;100519;100520;100521;100522;100523;100524;100525;100526;109604;117024;117025;117026;117027;1170…	1269;1270;1271;1272;1273;1274;12746;12747;12748;13644;13645;13646;13647;26040;26041;26097;26098;30757;30758;30759;30760;71266;71267;71268;71269;71270;71271;73221;73222;73223;73224;73225;73226;73227;90041;90042;90043;90044;90045;100020;100041;104958;117943;118367;118368;118369;118370;118371;118372;118373;118374;118375;118376;118377;118378;118379;118380;118381;118382;118383;128965;137604;137605;137…	1270;12746;13644;26041;26097;30758;71267;73221;90045;100020;100041;104958;117943;118371;128965;137604;138659;144546	34;35	372;477	AASLGLLQFPILNASVDENCQSITYK;AQIMNVSWSADHR;ASHNIGIAMDTER;DRPFPTPVSKPPVFLGK;DSEEDVVETPAVAHDEHTHQEIK;EDILNFLEK;ILKEDILNFLEK;IPHFGYCDEVDLTELVK;LGSLGQLSTTDLTGGTFTLSNIGSIGGTYAK;LSEVVGSGK;LSFMPFFLK;LYYNLDDIAYVGKPLIDIETEALK;PLIDIETEALK;PVILPPEVAIGALGAIK;SEITPPPPQPR;SVFEIAMELNR;SYLENPAFMLLDLK;TLATPAVR	B2GV15;B2GV15;B2GV15;B2GV15;B2GV15;B2GV15;B2GV15;B2GV15;B2GV15;B2GV15;B2GV15;B2GV15;B2GV15;B2GV15;B2GV15;B2GV15;B2GV15;B2GV15	Dbt;Dbt;Dbt;Dbt;Dbt;Dbt;Dbt;Dbt;Dbt;Dbt;Dbt;Dbt;Dbt;Dbt;Dbt;Dbt;Dbt;Dbt		yes;yes;yes;yes;yes;yes;yes;yes;yes;yes;yes;yes;yes;yes;yes;yes;yes;yes	yes;yes;yes;yes;yes;yes;yes;yes;yes;yes;yes;yes;yes;yes;yes;yes;yes;yes	B2GV15_RAT
B2GV97	B2GV97	LOC679383 protein	LOC679383	8	8	8	>tr|B2GV97|B2GV97_RAT LOC679383 protein OS=Rattus norvegicus GN=Sepsecs PE=2 SV=1	8	134	1758;2195;9703;10670;10932;15967;19491;23381	True;True;True;True;True;True;True;True	1864;2320;10175;11200;11473;16819;20496;20497;24598	11452;13832;13833;13834;13835;55609;55610;55611;62946;64586;64587;64588;64589;93016;93017;93018;114228;114229;114230;141943;141944	13308;16008;16009;16010;16011;64985;64986;64987;73656;75498;75499;75500;75501;75502;109264;109265;109266;134486;134487;134488;167286;167287	13308;16008;64986;73656;75498;109266;134486;167286	37	179	ASASPSLDVLITLLSLGCNGYK;AVTQLGSMLFTR;IDVFVQSLDK;IQELGPEHILCLHSTTACFAPR;ITNSLVLNVIK;NFMVPVGGAIIAGFNDSFIQEISK;SMVTAGFEPVVIENVLEGDELR;VQDVDLFIK	B2GV97;B2GV97;B2GV97;B2GV97;B2GV97;B2GV97;B2GV97;B2GV97	LOC679383;LOC679383;LOC679383;LOC679383;LOC679383;LOC679383;LOC679383;LOC679383		yes;yes;yes;yes;yes;yes;yes;yes	yes;yes;yes;yes;yes;yes;yes;yes	B2GV97_RAT
B2RYG6	B2RYG6	Ubiquitin thioesterase OTUB1	Otub1	6	6	6	>sp|B2RYG6|OTUB1_RAT Ubiquitin thioesterase OTUB1 OS=Rattus norvegicus GN=Otub1 PE=1 SV=1	6	143	4565;5854;6212;7485;12607;13697	True;True;True;True;True;True	4792;6141;6516;7853;13211;14347	27435;34102;34103;34104;36156;43069;43070;43071;43072;73743;80811	31593;39416;39417;39418;41725;50097;50098;50099;50100;86602;95051	31593;39416;41725;50098;86602;95051			EFCQQEVEPMCK;EYAEDDNIYQQK;FFEHFIEGGR;GEGGTTNPHVFPEGSEPK;LELSVLYK;LLTSGYLQR	B2RYG6;B2RYG6;B2RYG6;B2RYG6;B2RYG6;B2RYG6	Otub1;Otub1;Otub1;Otub1;Otub1;Otub1	Ubiquitin thioesterase OTUB1;Ubiquitin thioesterase OTUB1;Ubiquitin thioesterase OTUB1;Ubiquitin thioesterase OTUB1;Ubiquitin thioesterase OTUB1;Ubiquitin thioesterase OTUB1	yes;yes;yes;yes;yes;yes	yes;yes;yes;yes;yes;yes	OTUB1_RAT
B2RYT7	B2RYT7	Haloacid dehalogenase-like hydrolase domain containing 3	Hdhd3	14	14	14	>tr|B2RYT7|B2RYT7_RAT Haloacid dehalogenase-like hydrolase domain containing 3 OS=Rattus norvegicus GN=Hdhd3 PE=2 SV=1	14	158	862;1700;2091;4286;4790;4799;12132;12278;12520;13700;18043;18257;18354;22873	True;True;True;True;True;True;True;True;True;True;True;True;True;True	913;1806;2209;4502;5027;5037;12716;12867;13122;14350;18987;18988;19205;19307;24050	5670;5671;5672;5673;5674;5675;5676;5677;5678;5679;5680;5681;5682;5683;5684;5685;5686;11099;11100;11101;11102;11103;13249;13250;13251;13252;13253;13254;13255;13256;13257;13258;13259;25935;25936;25937;25938;25939;25940;25941;25942;28806;28807;28808;28809;28810;28811;28833;28834;28835;28836;28837;69688;69689;69690;69691;72165;72166;72167;72168;72169;72170;72171;73340;73341;73342;73343;73344;73345;80…	6537;6538;6539;6540;6541;6542;6543;6544;6545;6546;6547;6548;6549;6550;6551;6552;6553;6554;12887;12888;12889;12890;12891;12892;12893;15324;15325;15326;15327;15328;15329;15330;15331;15332;15333;15334;15335;15336;15337;29891;29892;29893;29894;29895;29896;29897;29898;29899;29900;33291;33292;33293;33294;33295;33296;33297;33298;33324;33325;33326;33327;33328;81479;81480;81481;81482;84874;84875;84876;848…	6539;12887;15324;29895;33293;33324;81479;84875;86161;95058;125109;125827;126453;162671	43	76	AHGVLVEATAVEQAFR;AQSHSFPNYGLSLGLTSR;AVGMHSFLVVGAEPLDSSVR;EALQLACVEPSAAAHVGDSYR;EHFDFVLTSEAVGCPKPDPR;EHILPSLSHLLPALDLLEASSPVS;LAGVPDAQAMAPVADQLYEDFSSPFAWR;LAVVSNFDR;LEDILTGLGLR;LLTWDVK;QWWMDVVLHTFR;RLEDILTGLGLR;RPVGEEYASK;VLEGAETTLK	B2RYT7;B2RYT7;B2RYT7;B2RYT7;B2RYT7;B2RYT7;B2RYT7;B2RYT7;B2RYT7;B2RYT7;B2RYT7;B2RYT7;B2RYT7;B2RYT7	Hdhd3;Hdhd3;Hdhd3;Hdhd3;Hdhd3;Hdhd3;Hdhd3;Hdhd3;Hdhd3;Hdhd3;Hdhd3;Hdhd3;Hdhd3;Hdhd3		yes;yes;yes;yes;yes;yes;yes;yes;yes;yes;yes;yes;yes;yes	yes;yes;yes;yes;yes;yes;yes;yes;yes;yes;yes;yes;yes;yes	B2RYT7_RAT
B2RYW9	B2RYW9	Fumarylacetoacetate hydrolase domain-containing protein 2	Fahd2	12	12	12	>sp|B2RYW9|FAHD2_RAT Fumarylacetoacetate hydrolase domain-containing protein 2 OS=Rattus norvegicus GN=Fahd2 PE=1 SV=1	12	163	1082;1909;6947;7531;11377;14878;18091;19737;20546;21187;22642;23205	True;True;True;True;True;True;True;True;True;True;True;True	1146;2018;7290;7901;11929;15579;19036;20752;21602;22272;23800;24412	7121;7122;7123;12238;12239;12240;40386;40387;40388;40389;43217;66561;87741;106366;115521;120220;120221;120222;120223;124284;124285;136292;140412	8233;8234;8235;8236;14184;14185;14186;47025;47026;47027;47028;47029;50261;77807;103171;125259;135952;141283;141284;141285;141286;141287;141288;146172;146173;160373;160374;165340	8234;14185;47028;50261;77807;103171;125259;135952;141283;146172;160374;165340			ALAAQLPLIPR;ATDVMAYVAGFTVAHDVSAR;FSSSIVGPYDSIILPPESK;GETALSVAR;KGDEVQCEIEELGVIINK;LVQFQAPHLEEPHVGLESGIGGGVVDLNTFDPALPK;RALAAQLPLIPR;SQVTFLAPVTRPDK;TFDTFCPLGPALVTK;TMVQFLER;VICVGLNYADHCQEQNVR;VNGEIVQSSNTNQMVFK	B2RYW9;B2RYW9;B2RYW9;B2RYW9;B2RYW9;B2RYW9;B2RYW9;B2RYW9;B2RYW9;B2RYW9;B2RYW9;B2RYW9	Fahd2;Fahd2;Fahd2;Fahd2;Fahd2;Fahd2;Fahd2;Fahd2;Fahd2;Fahd2;Fahd2;Fahd2	Fumarylacetoacetate hydrolase domain-containing protein 2;Fumarylacetoacetate hydrolase domain-containing protein 2;Fumarylacetoacetate hydrolase domain-containing protein 2;Fumarylacetoacetate hydrolase domain-containing protein 2;Fumarylacetoacetate hydrolase domain-containing protein 2;Fumarylacetoacetate hydrolase domain-containing protein 2;Fumarylacetoacetate hydrolase domain-containing pro…	yes;yes;yes;yes;yes;yes;yes;yes;yes;yes;yes;yes	yes;yes;yes;yes;yes;yes;yes;yes;yes;yes;yes;yes	FAHD2_RAT
B2RYX0;M0R9L0	B2RYX0;M0R9L0		Naca	5;5	5;5	5;5	>tr|B2RYX0|B2RYX0_RAT Naca protein OS=Rattus norvegicus GN=Naca PE=2 SV=1;>tr|M0R9L0|M0R9L0_RAT Protein Naca OS=Rattus norvegicus GN=Naca PE=4 SV=1	5	164	3145;9721;16085;16399;19554	True;True;True;True;True	3307;10193;16940;17270;20565	18884;18885;55733;55734;55735;55736;55737;55738;93616;93617;93618;93619;93620;93621;93622;93623;96161;114623;114624;114625;114626;114627;114628;114629;114630;114631;114632;114633;114634;114635;114636;114637;114638;114639	21815;21816;65132;65133;65134;65135;65136;65137;110040;110041;110042;110043;110044;110045;110046;110047;113116;134960;134961;134962;134963;134964;134965;134966;134967;134968;134969;134970;134971;134972;134973;134974;134975;134976;134977	21815;65137;110045;113116;134970			DIELVMSQANVSR;IEDLSQQAQLAAAEK;NILFVITKPDVYK;NNSNDIVNAIMELTM;SPASDTYIVFGEAK	B2RYX0;M0R9L0;B2RYX0;M0R9L0;B2RYX0;M0R9L0;B2RYX0;M0R9L0;B2RYX0;M0R9L0	Naca;Naca;Naca;Naca;Naca		yes;yes;yes;yes;yes	no;no;no;no;no	B2RYX0_RAT;M0R9L0_RAT
B2RZC9;F1LMZ2	B2RZC9;F1LMZ2	Keratinocyte-associated protein 2	Krtcap2	2;1	2;1	2;1	>sp|B2RZC9|KTAP2_RAT Keratinocyte-associated protein 2 OS=Rattus norvegicus GN=Krtcap2 PE=2 SV=2;>tr|F1LMZ2|F1LMZ2_RAT Keratinocyte-associated protein 2 (Fragment) OS=Rattus norvegicus GN=Krtcap2 PE=4 SV=2	2	181	10840;23792	True;True	11379;25022	64082;64083;64084;144386;144387	74955;74956;74957;170071;170072	74956;170071			ISSTLYQATAPALTPAK;VVGTGTSLALSSLLSLLLFAGMQIYSR	B2RZC9;F1LMZ2;B2RZC9	Krtcap2;Krtcap2	Keratinocyte-associated protein 2;Keratinocyte-associated protein 2	yes;yes	no;yes	F1LMZ2_RAT;KTAP2_RAT
F1LQ14;P11250;D4A4W9;B2RZD4;D3ZHM1	F1LQ14;P11250;D4A4W9;B2RZD4;D3ZHM1	60S ribosomal protein L34	Rpl34;Rpl34-ps1;Rpl34l1	4;4;4;4;3	4;4;4;4;3	4;4;4;4;3	>tr|F1LQ14|F1LQ14_RAT 60S ribosomal protein L34 OS=Rattus norvegicus GN=Rpl34 PE=4 SV=1;>sp|P11250|RL34_RAT 60S ribosomal protein L34 OS=Rattus norvegicus GN=Rpl34 PE=1 SV=3;>tr|D4A4W9|D4A4W9_RAT Uncharacterized protein OS=Rattus norvegicus GN=Rpl34-ps1 PE	4	184	644;11089;14530;18282	True;True;True;True	683;11635;15217;19233	4477;4478;4479;4480;4481;4482;4483;4484;65417;65418;85753;106907	5163;5164;5165;5166;5167;5168;5169;5170;76483;76484;100857;125900	5170;76484;100857;125900			AFLIEEQK;IVYLYTK;LSYNTASNK;RLSYNTASNK	F1LQ14;P11250;D4A4W9;B2RZD4;D3ZHM1;F1LQ14;P11250;D4A4W9;B2RZD4;D3ZHM1;F1LQ14;P11250;D4A4W9;B2RZD4;D3ZHM1;F1LQ14;P11250;D4A4W9;B2RZD4;D3ZHM1	Rpl34;Rpl34-ps1;Rpl34l1;Rpl34;Rpl34-ps1;Rpl34l1;Rpl34;Rpl34-ps1;Rpl34l1;Rpl34;Rpl34-ps1;Rpl34l1	60S ribosomal protein L34;60S ribosomal protein L34;60S ribosomal protein L34;60S ribosomal protein L34	yes;yes;yes;yes	no;no;no;no	B2RZD4_RAT;D3ZHM1_RAT;D4A4W9_RAT;F1LQ14_RAT;RL34_RAT
B3GNI6-3;B3GNI6;B3GNI6-2;B5DFG5	B3GNI6-3;B3GNI6;B3GNI6-2	Septin-11	2011-09-01	4;4;4;1	4;4;4;1	4;4;4;1	>sp|B3GNI6-3|SEP11_RAT Isoform 3 of Septin-11 OS=Rattus norvegicus GN=Sept11;>sp|B3GNI6|SEP11_RAT Septin-11 OS=Rattus norvegicus GN=Sept11 PE=1 SV=1;>sp|B3GNI6-2|SEP11_RAT Isoform 2 of Septin-11 OS=Rattus norvegicus GN=Sept11	4	189	21;2033;16295;19949	True;True;True;True	21;2150;17155;20970	67;12960;95137;95138;95139;116595;116596	68;15004;111833;111834;111835;137135;137136	68;15004;111835;137136			AAAQLLQSQAQQSGAQQTK;AVAVGRPSNEELR;NLSLSGHVGFDSLPDQLVNK;STLMDTLFNTK	B3GNI6-3;B3GNI6;B3GNI6-2;B3GNI6-3;B3GNI6;B3GNI6-2;B3GNI6-3;B3GNI6;B3GNI6-2;B3GNI6-3;B3GNI6;B3GNI6-2;B5DFG5	Sept11;Sept11;Sept11;Sept11;Sept6	Septin-11;Septin-11;Septin-11;Septin-11	yes;yes;yes;yes	no;no;no;no	SEP11_RAT
B4F7C9	B4F7C9	Protein Stt3a	Stt3a	8	8	8	>tr|B4F7C9|B4F7C9_RAT Protein Stt3a OS=Rattus norvegicus GN=Stt3a PE=2 SV=1	8	194	2883;4371;4758;5296;6489;7176;9131;10068	True;True;True;True;True;True;True;True	3029;4590;4994;5554;6811;7531;9581;10555	17086;17087;17088;17089;17090;17091;17092;17093;17094;26413;28532;28533;28534;31491;31492;31493;37673;37674;37675;37676;37677;37678;37679;37680;37681;37682;41569;41570;41571;41572;41573;41574;41575;41576;41577;41578;41579;41580;41581;41582;41583;41584;41585;52786;52787;52788;58781;58782;58783;58784;58785;58786;58787	19697;19698;19699;19700;19701;19702;19703;19704;19705;30427;32981;32982;32983;36404;36405;36406;43534;43535;43536;43537;43538;43539;43540;43541;43542;43543;48334;48335;48336;48337;48338;48339;48340;48341;48342;48343;48344;48345;48346;48347;48348;48349;48350;61584;61585;61586;68797;68798;68799;68800;68801;68802;68803	19702;30427;32983;36404;43535;48340;61586;68800			DFELDVLEEAYTTEHWLVR;EAYYWLR;EGSPVLLNCLMYK;ENDYYTPTGEFR;FLAEEGFYK;FYSLLDPSYAK;HIKENDYYTPTGEFR;IIFDDFR	B4F7C9;B4F7C9;B4F7C9;B4F7C9;B4F7C9;B4F7C9;B4F7C9;B4F7C9	Stt3a;Stt3a;Stt3a;Stt3a;Stt3a;Stt3a;Stt3a;Stt3a		yes;yes;yes;yes;yes;yes;yes;yes	yes;yes;yes;yes;yes;yes;yes;yes	B4F7C9_RAT
B5DEG8;F1M7Y8	B5DEG8	LOC685144 protein	Sec24c	13;2	13;2	13;2	>tr|B5DEG8|B5DEG8_RAT LOC685144 protein OS=Rattus norvegicus GN=Sec24c PE=2 SV=1	13	195	2100;8443;8479;12755;13630;14025;17132;18689;19338;19597;20994;23786;24352	True;True;True;True;True;True;True;True;True;True;True;True;True	2218;2219;8863;8899;13364;14273;14696;18043;19658;20340;20609;22063;25016;25603	13272;13273;13274;13275;13276;13277;13278;13279;13280;13281;13282;13283;13284;13285;13286;13287;13288;13289;48745;48746;48874;48875;74855;74856;74857;74858;74859;74860;74861;80473;80474;80475;80476;83050;101122;109357;109358;109359;109360;109361;109362;113582;114795;114796;123092;123093;144364;144365;147362	15350;15351;15352;15353;15354;15355;15356;15357;15358;15359;15360;15361;15362;15363;15364;15365;15366;15367;56689;56690;56828;56829;87913;87914;87915;87916;87917;87918;87919;94679;94680;94681;94682;97838;119017;128701;128702;128703;128704;128705;128706;133699;135145;135146;144805;144806;170047;170048;173736	15352;56689;56828;87915;94680;97838;119017;128702;133699;135146;144805;170048;173736	45	609	AVITSLLDQIPEMFADTR;GQVPPLVTTNFLVK;GSEPFVTGVR;LFLFHTSLPIAEAPGK;LLPVYLNCVLK;LPPEEASPYVVDHGESGPLR;QAQVPLAAVIKPLAR;SDVLQPGAEVTTDDR;SLLDYLPR;SPLDSTTEPPAVR;TLFQPQTGTYQTLAK;VVGFDAVMR;YACFQVENDQER	B5DEG8;B5DEG8;B5DEG8;F1M7Y8;B5DEG8;B5DEG8;B5DEG8;B5DEG8;B5DEG8;B5DEG8;B5DEG8;F1M7Y8;B5DEG8;B5DEG8;B5DEG8;F1M7Y8	Sec24c;Sec24c;Sec24c;Sec24c;Sec24c;Sec24c;Sec24c;Sec24c;Sec24c;Sec24c;Sec24c;Sec24c;Sec24c		yes;yes;yes;yes;yes;yes;yes;yes;yes;yes;yes;yes;yes	yes;yes;yes;yes;yes;yes;yes;yes;yes;no;yes;yes;no	B5DEG8_RAT
B5DEH2	B5DEH2	Erlin-2	Erlin2	9	9	7	>sp|B5DEH2|ERLN2_RAT Erlin-2 OS=Rattus norvegicus GN=Erlin2 PE=1 SV=1	9	196	3211;9801;10762;12172;12896;14641;16821;20078;22007	True;True;True;True;True;True;True;True;True	3375;10277;11299;12757;13509;15331;17711;21107;23136	19241;56656;63593;63594;63595;63596;63597;63598;63599;63600;63601;63602;63603;71613;71614;71615;71616;71617;71618;71619;75863;75864;75865;75866;86394;86395;99270;117272;117273;117274;117275;117276;117277;117278;117279;117280;117281;117282;117283;117284;117285;117286;117287;117288;117289;117290;117291;130042	22253;66254;74408;74409;74410;74411;74412;74413;74414;74415;74416;74417;74418;84245;84246;84247;84248;84249;84250;84251;89303;89304;89305;89306;101563;101564;116963;137886;137887;137888;137889;137890;137891;137892;137893;137894;137895;137896;137897;137898;137899;137900;137901;137902;137903;137904;137905;152850	22253;66254;74415;84245;89306;101563;116963;137887;152850			DIPNMFMDSAGGLGK;IEVVNFLVPHAVYDIVK;ISEIEDAAFLAR;LALQQDLTSMAPGLVIQAVR;LGFGLEDEPLETATK;LTPEYLQLMK;NYELMESEK;SVQTTLQTDEVK;VAQVAEITYGQK	B5DEH2;B5DEH2;B1WBY7;B5DEH2;B5DEH2;B5DEH2;B5DEH2;B5DEH2;B1WBY7;B5DEH2;B5DEH2	Erlin2;Erlin2;Erlin1;Erlin2;Erlin2;Erlin2;Erlin2;Erlin2;Erlin1;Erlin2;Erlin2	Erlin-2;Erlin-2;Erlin-2;Erlin-2;Erlin-2;Erlin-2;Erlin-2;Erlin-2;Erlin-2	yes;yes;no;yes;yes;yes;yes;no;yes	yes;yes;no;yes;yes;yes;yes;no;yes	ERLN2_RAT
B5DF36	B5DF36	Placenta-specific 8	Plac8	1	1	1	>tr|B5DF36|B5DF36_RAT Placenta-specific 8 OS=Rattus norvegicus GN=Plac8 PE=4 SV=1	1	209	1614	TRUE	1717	10717;10718;10719;10720;10721;10722;10723;10724;10725;10726;10727;10728;10729;10730;10731;10732;10733;10734;10735;10736	12446;12447;12448;12449;12450;12451;12452;12453;12454;12455;12456;12457;12458;12459;12460;12461;12462;12463;12464;12465;12466;12467	12448			AQAATVIVTQPGFVR	B5DF36	Plac8		yes	yes	B5DF36_RAT
B5DFC3	B5DFC3	Protein Sec23a	Sec23a	29	29	27	>tr|B5DFC3|B5DFC3_RAT Protein Sec23a OS=Rattus norvegicus GN=Sec23a PE=2 SV=1	29	220	215;2127;3713;5482;6289;6609;6883;6970;7313;8300;9042;9200;9678;9679;10471;10472;10771;11853;14968;15332;15696;15707;16506;16793;19030;19576;20122;21596;23360	True;True;True;True;True;True;True;True;True;True;True;True;True;True;True;True;True;True;True;True;True;True;True;True;True;True;True;True;True	224;2246;3905;5751;6597;6935;7221;7314;7678;8708;9486;9652;10149;10150;10985;10986;11309;12428;15675;16076;16528;16529;16542;16543;17381;17681;20017;20588;21156;22707;24576	1118;13360;13361;13362;22251;32410;32411;36631;38789;40082;40550;42250;42251;47960;47961;52144;52960;55406;55407;55408;55409;55410;55411;55412;55413;55414;55415;55416;55417;55418;55419;55420;55421;55422;55423;55424;55425;55426;61882;61883;61884;63647;63648;68580;88529;90134;91822;91823;91824;91851;91852;96763;99102;99103;99104;99105;99106;99107;99108;111298;114711;114712;117635;126960;126961;1269…	1333;15451;15452;15453;15454;25587;37425;37426;37427;42282;45102;46624;47206;47207;49143;49144;55756;55757;60656;61796;61797;64764;64765;64766;64767;64768;64769;64770;64771;64772;64773;64774;64775;64776;64777;64778;64779;64780;64781;64782;64783;64784;72450;72451;72452;74464;74465;80228;104070;105935;107922;107923;107924;107925;107954;107955;107956;113796;116770;116771;116772;116773;116774;116775;…	1333;15454;25587;37426;42282;45102;46624;47207;49143;55756;60656;61797;64765;64784;72451;72452;74464;80228;104070;105935;107923;107956;113796;116770;130790;135056;138321;149318;166953	49;50	34;172	AATTGHVIDIYACALDQTGLLEMK;AVLNPLCQVDYR;DPWPVPQGK;ERPDLPPIQYEPVLCSR;FGEYHKDDPNSFR;FLQPVQK;FSETFSLYPQFMFHLR;FSWNVWPSSR;GAVQFVTQYQHSSGQR;GPCVSENEIGTGGTCQWK;HFEALANR;HLLQAPVDDAQEILHSR;IDMNLTDLLGELQR;IDMNLTDLLGELQRDPWPVPQGK;IMMFIGGPATQGPGMVVGDELK;IMMFIGGPATQGPGMVVGDELKTPIR;ISGAIGPCVSLNSK;KSGYQDMPEYENFR;LWACNFCYQR;MGFGGTLEIK;MVQVHELGCEGISK;MVVPVAALFTPLK;NQFPPTYAGISELNQPAELLPQFSSIEYVVLR;NWADAQTQIQNIAASFD…	B5DFC3;B5DFC3;B5DFC3;B5DFC3;B5DFC3;B5DFC3;B5DFC3;B5DFC3;D3ZCT7;B5DFC3;B5DFC3;B5DFC3;B5DFC3;B5DFC3;D3ZCT7;B5DFC3;B5DFC3;B5DFC3;B5DFC3;B5DFC3;B5DFC3;B5DFC3;B5DFC3;B5DFC3;B5DFC3;B5DFC3;B5DFC3;B5DFC3;B5DFC3;B5DFC3;B5DFC3	Sec23a;Sec23a;Sec23a;Sec23a;Sec23a;Sec23a;Sec23a;Sec23a;Sec23b;Sec23a;Sec23a;Sec23a;Sec23a;Sec23a;Sec23b;Sec23a;Sec23a;Sec23a;Sec23a;Sec23a;Sec23a;Sec23a;Sec23a;Sec23a;Sec23a;Sec23a;Sec23a;Sec23a;Sec23a;Sec23a;Sec23a		yes;yes;yes;yes;yes;yes;yes;no;yes;yes;yes;yes;no;yes;yes;yes;yes;yes;yes;yes;yes;yes;yes;yes;yes;yes;yes;yes;yes	yes;yes;yes;yes;yes;yes;yes;no;yes;yes;yes;yes;no;yes;yes;yes;yes;yes;yes;yes;yes;yes;yes;yes;yes;yes;yes;yes;yes	B5DFC3_RAT
B5DFH4;F1LX70	B5DFH4	Papss2 protein	Papss2	24;1	24;1	24;1	>tr|B5DFH4|B5DFH4_RAT Papss2 protein OS=Rattus norvegicus GN=Papss2 PE=2 SV=1	24	225	501;1409;2786;5968;7350;7647;7845;8985;9296;9996;11486;12418;12682;14645;15375;16208;18411;19963;21217;21548;21959;23064;23077;24225	True;True;True;True;True;True;True;True;True;True;True;True;True;True;True;True;True;True;True;True;True;True;True;True	531;1493;2930;6260;7715;8019;8227;9428;9750;10479;12044;13011;13290;15336;16128;17064;19364;20984;22304;22656;23087;24251;24266;25475	3296;3297;3298;3299;3300;3301;3302;3303;3304;3305;9320;9321;16609;34893;34894;42380;42381;44020;44021;45160;51973;51974;53434;58274;67082;67083;72717;74483;86410;90270;94665;94666;107490;116639;124605;126622;129604;129605;129606;129607;129608;129609;139278;139279;139280;139494;146866;146867	3720;3721;3722;3723;3724;3725;3726;3727;3728;3729;10742;10743;10744;19190;40338;40339;49292;49293;51101;51102;52499;60431;60432;62427;68248;78448;78449;85484;87493;101583;106098;111306;111307;126622;137180;146603;148862;152377;152378;152379;152380;152381;152382;163975;163976;163977;164208;173127;173128	3720;10742;19190;40339;49292;51101;52499;60432;62427;68248;78449;85484;87493;101583;106098;111307;126622;137180;146603;148862;152377;163975;164208;173127			AELETLPSLPITK;AMDFYDPAR;DDDVPLDWR;FALMYEGR;GCTVWLTGLSGAGK;GFTGIDSNYEKPETPECVLK;GIHELFVPENK;HDEFDFISGTR;HPVLLLHPLGGWTK;IHESAGLPFFEIFVDAPLNICESR;KIHESAGLPFFEIFVDAPLNICESR;LDLQWVQILSEGWATPLK;LFADAGLVCITSFISPFAK;LTPLELK;MIAGANFYIVGR;NLGFSAGDREENIR;RVALLQDPEFYEHR;STNVVYQAHHVSR;TNLSSVSDCVQQVVELLQEQSIVPHTTIK;TTISFALEEYLVSHAIPCYSLDGDNVR;VALLQDPEFYEHR;VLSMAPGLTSVEIIPFR;VLTDYYR;WNDGLDQYR	B5DFH4;B5DFH4;B5DFH4;B5DFH4;B5DFH4;F1LX70;B5DFH4;B5DFH4;B5DFH4;B5DFH4;B5DFH4;B5DFH4;B5DFH4;B5DFH4;B5DFH4;B5DFH4;B5DFH4;B5DFH4;B5DFH4;B5DFH4;B5DFH4;B5DFH4;B5DFH4;B5DFH4;B5DFH4;F1LX70	Papss2;Papss2;Papss2;Papss2;Papss2;Papss1;Papss2;Papss2;Papss2;Papss2;Papss2;Papss2;Papss2;Papss2;Papss2;Papss2;Papss2;Papss2;Papss2;Papss2;Papss2;Papss2;Papss2;Papss2;Papss2;Papss1		yes;yes;yes;yes;yes;yes;yes;yes;yes;yes;yes;yes;yes;yes;yes;yes;yes;yes;yes;yes;yes;yes;yes;yes	yes;yes;yes;yes;no;yes;yes;yes;yes;yes;yes;yes;yes;yes;yes;yes;yes;yes;yes;yes;yes;yes;yes;yes	B5DFH4_RAT
C0JPT7	C0JPT7	Filamin alpha	Flna	58	55	55	>tr|C0JPT7|C0JPT7_RAT Filamin alpha OS=Rattus norvegicus GN=Flna PE=2 SV=1	58	235	438;620;783;1489;1801;2226;2264;2678;2691;3064;3305;3981;4235;4342;4489;4760;5919;6704;7226;8166;9540;10587;12472;13118;13520;14037;14277;14452;14910;15100;17691;18500;19575;19578;19658;20610;20730;20731;21261;21979;22004;22025;22149;22294;22328;22560;22623;23446;23594;23703;23717;23720;24121;24637;24641;24643;24960;25194	True;True;True;True;True;True;True;True;True;True;False;True;True;True;True;True;True;True;True;True;True;True;True;False;False;True;True;True;True;True;True;True;True;True;True;True;True;True;True;True;True;True;True;True;True;True;True;True;True;True;True;True;True;True;True;True;True;True	465;659;829;1584;1907;2352;2390;2815;2830;3221;3470;4183;4451;4561;4711;4996;6208;7038;7585;8561;10004;11113;13069;13740;14160;14710;14960;15139;15616;15810;18624;19458;20587;20590;20672;21669;21792;21793;22348;23107;23133;23154;23284;23435;23470;23714;23781;24667;24818;24932;24946;24949;25370;25907;25911;25913;26244;26491	3012;3013;3014;3015;3016;3017;3018;3019;3020;4350;4351;4352;4353;4354;4355;4356;4357;4358;4359;4360;4361;4362;5220;5221;9829;9830;9831;9832;9833;9834;9835;9836;9837;11674;11675;11676;11677;13925;13926;13927;13928;13929;13930;13931;13932;13933;13934;13935;13936;13937;13938;13939;13940;14067;14068;14069;14070;15955;15956;15957;15958;15959;15960;16089;16090;18220;18221;19715;23608;23609;23610;23611;…	3409;3410;3411;3412;3413;3414;3415;3416;3417;5030;5031;5032;5033;5034;5035;5036;5037;5038;5039;5040;5041;5042;6017;6018;11363;11364;11365;11366;11367;11368;11369;11370;11371;13551;13552;13553;13554;16107;16108;16109;16110;16111;16112;16113;16114;16115;16116;16117;16118;16119;16120;16121;16122;16261;16262;16263;16264;18478;18479;18480;18481;18482;18483;18622;18623;21007;21008;22784;27126;27127;271…	3415;5030;6018;11364;13554;16108;16261;18482;18623;21007;22784;27139;29672;30313;31095;32986;40047;45691;48739;54788;63950;73140;85952;90417;93831;97919;99388;100515;103653;104883;122504;127040;135049;135060;135421;141496;142447;142457;146857;152597;152840;152907;156743;157743;158001;159766;160224;167734;168658;169282;169372;169380;172111;177119;177183;177187;179244;180798			AEAGVPAEFGIWTR;AFGPGLQGGNAGSPAR;AGNNMLLVGVHGPR;ANLPQSFQVDTSK;ASGPGLNTTGVPASLPVEFTIDAK;AWGPGLEGGIVGK;AYGPGIEPTGNMVK;DAGEGLLAVQITDPEGKPK;DAGYGGLSLSIEGPSK;DGSCSVEYIPYEAGTYSLNVTYGGHQVPGSPFK;DLAEDAPWK;DVDIIDHHDNTYTVK;EAGAGGLAIAVEGPSK;EATTEFSVDAR;EEGPYEVEVTYDGVPVPGSPFPVEAVAPTKPSK;EGSYSISVLYGEEEVPR;FADQHVPGSPFSVK;FNEEHIPDSPFVVPVASPSGDAR;GAGTGGLGLAVEGPSEAK;GLVEPVDVVDNADGTQTVNYVPSR;IANLQTDLSDGLR;IPEISIQDM…	C0JPT7;C0JPT7;C0JPT7;C0JPT7;C0JPT7;C0JPT7;C0JPT7;C0JPT7;C0JPT7;C0JPT7;D4A8D5;D3ZHA0;C0JPT7;C0JPT7;C0JPT7;C0JPT7;C0JPT7;C0JPT7;C0JPT7;C0JPT7;C0JPT7;C0JPT7;C0JPT7;C0JPT7;C0JPT7;D4A8D5;D3ZHA0;C0JPT7;D4A8D5;D3ZHA0;C0JPT7;C0JPT7;C0JPT7;C0JPT7;C0JPT7;C0JPT7;C0JPT7;C0JPT7;C0JPT7;C0JPT7;C0JPT7;C0JPT7;C0JPT7;C0JPT7;C0JPT7;C0JPT7;C0JPT7;C0JPT7;C0JPT7;C0JPT7;C0JPT7;C0JPT7;C0JPT7;C0JPT7;C0JPT7;C0JPT7;C0JPT7;…	Flna;Flna;Flna;Flna;Flna;Flna;Flna;Flna;Flna;Flna;Flnb;Flnc;Flna;Flna;Flna;Flna;Flna;Flna;Flna;Flna;Flna;Flna;Flna;Flna;Flna;Flnb;Flnc;Flna;Flnb;Flnc;Flna;Flna;Flna;Flna;Flna;Flna;Flna;Flna;Flna;Flna;Flna;Flna;Flna;Flna;Flna;Flna;Flna;Flna;Flna;Flna;Flna;Flna;Flna;Flna;Flna;Flna;Flna;Flna;Flna;Flna;Flna;Flna;Flna;Flna		yes;yes;yes;yes;yes;yes;yes;yes;yes;yes;no;yes;yes;yes;yes;yes;yes;yes;yes;yes;yes;yes;yes;no;no;yes;yes;yes;yes;yes;yes;yes;yes;yes;yes;yes;yes;yes;yes;yes;yes;yes;yes;yes;yes;yes;yes;yes;yes;yes;yes;yes;yes;yes;yes;yes;yes;yes	yes;yes;yes;yes;yes;yes;yes;yes;yes;yes;no;yes;yes;yes;yes;yes;yes;yes;yes;yes;yes;yes;yes;no;no;yes;yes;yes;yes;yes;yes;yes;yes;yes;yes;yes;yes;yes;yes;yes;yes;yes;yes;yes;yes;yes;yes;yes;yes;yes;yes;yes;yes;yes;yes;yes;yes;yes	C0JPT7_RAT
P62856;D3Z8D7;D3ZJ54	P62856;D3Z8D7;D3ZJ54	40S ribosomal protein S26	Rps26;LOC100361854;RGD1565117	3;3;2	3;3;2	3;3;2	>sp|P62856|RS26_RAT 40S ribosomal protein S26 OS=Rattus norvegicus GN=Rps26 PE=3 SV=3;>tr|D3Z8D7|D3Z8D7_RAT Protein LOC100361854 OS=Rattus norvegicus GN=LOC100361854 PE=4 SV=1;>tr|D3ZJ54|D3ZJ54_RAT Protein RGD1565117 (Fragment) OS=Rattus norvegicus GN=RGD1	3	310	3228;13110;16115	True;True;True	3392;13732;16971	19277;19278;19279;19280;19281;19282;19283;19284;19285;19286;19287;19288;19289;19290;19291;19292;19293;19294;19295;76808;76809;76810;76811;93780	22294;22295;22296;22297;22298;22299;22300;22301;22302;22303;22304;22305;22306;22307;22308;22309;22310;22311;22312;22313;22314;90388;90389;90390;90391;110234	22294;90388;110234			DISEASVFDAYVLPK;LHYCVSCAIHSK;NIVEAAAVR	P62856;D3Z8D7;D3ZJ54;P62856;D3Z8D7;D3ZJ54;P62856;D3Z8D7	Rps26;LOC100361854;RGD1565117;Rps26;LOC100361854;RGD1565117;Rps26;LOC100361854	40S ribosomal protein S26;40S ribosomal protein S26;40S ribosomal protein S26	yes;yes;yes	no;no;no	D3Z8D7_RAT;D3ZJ54_RAT;RS26_RAT
D3Z8I7	D3Z8I7	Protein Gstt3	Gstt3	9	8	8	>tr|D3Z8I7|D3Z8I7_RAT Protein Gstt3 OS=Rattus norvegicus GN=Gstt3 PE=4 SV=1	9	314	1528;1741;2213;2991;8401;8402;22119;23269;24774	True;True;False;True;True;True;True;True;True	1625;1847;2338;3141;8816;8817;23253;24480;26049	10051;10052;10053;10054;10055;10056;10057;10058;10059;10060;10061;10062;10063;10064;10065;10066;10067;10068;10069;10070;10071;10072;10073;11333;11334;11335;11336;13903;13904;13905;13906;17890;17891;17892;17893;17894;17895;17896;17897;17898;17899;17900;17901;17902;17903;17904;17905;17906;48351;48352;48353;48354;48355;48356;48357;48358;48359;48360;48361;48362;48363;48364;48365;48366;48367;48368;483…	11630;11631;11632;11633;11634;11635;11636;11637;11638;11639;11640;11641;11642;11643;11644;11645;11646;11647;11648;11649;11650;11651;11652;11653;11654;11655;13165;13166;13167;13168;16084;16085;16086;16087;16088;20615;20616;20617;20618;20619;20620;20621;20622;20623;20624;20625;20626;20627;20628;20629;20630;20631;56213;56214;56215;56216;56217;56218;56219;56220;56221;56222;56223;56224;56225;56226;562…	11634;13166;16084;20615;56213;56245;156502;166245;178086			APDHWYPQDLQTR;ARVDEYLAWQHTALR;AVYIFAK;DGDFVLAESVAILLYLSR;GQHYTDAFAQVNPLR;GQHYTDAFAQVNPLRK;VDEYLAWQHTALR;VPALKDGDFVLAESVAILLYLSR;YKAPDHWYPQDLQTR	D3Z8I7;D3Z8I7;P30713;D3Z8I7;D3Z8I7;D3Z8I7;D3Z8I7;D3Z8I7;D3Z8I7;D3Z8I7	Gstt3;Gstt3;Gstt2;Gstt3;Gstt3;Gstt3;Gstt3;Gstt3;Gstt3;Gstt3	Glutathione S-transferase theta-2	yes;yes;no;yes;yes;yes;yes;yes;yes	yes;yes;no;yes;yes;yes;yes;yes;yes	D3Z8I7_RAT
D3Z8R4	D3Z8R4	Protein RGD1565486	RGD1565486	2	2	2	>tr|D3Z8R4|D3Z8R4_RAT Protein RGD1565486 OS=Rattus norvegicus GN=Rbm25l1 PE=4 SV=2	2	318	5887;18165	True;True	6176;19111	34369;34370;34371;34372;34373;34374;34375;34376;34377;106519	39760;39761;39762;39763;39764;39765;39766;39767;39768;125429	39764;125429			EYSSELNAPSQESDSHPR;RFPVAPLIPYPLITK	D3Z8R4;D3Z8R4	RGD1565486;RGD1565486		yes;yes	yes;yes	D3Z8R4_RAT
Q6PDW2;D3ZPN7;D3Z9G3;M0R5S0;P20280;D3ZZH9;M0R5R7;D4A870;D4A7B4;D3ZPH0;D3ZMI8;D3ZEK2;M0RCS9;F1LY43;D3ZRA9;D4A4G9;D3ZPV5;D3ZPU6;F1LWH4;D3ZLH3;D3ZQ96;D3ZCN5;D3ZQD7;D4A4G7;D4A219;D3ZIM9;D3ZHP4;D3ZE97;M0RAP0;D4A9T8	Q6PDW2;D3ZPN7;D3Z9G3;M0R5S0;P20280;D3ZZH9;M0R5R7;D4A870;D4A7B4;D3ZPH0;D3ZMI8;D3ZEK2	60S ribosomal protein L21	Rpl21;LOC100364176;LOC100361103;LOC681195;LOC686080;LOC100360611;RGD1565370;RGD1562839;RGD1562923	6;6;6;5;5;4;4;4;4;4;4;3;2;2;2;2;2;2;2;2;1;1;1;1;1;1;1;1;1;1	6;6;6;5;5;4;4;4;4;4;4;3;2;2;2;2;2;2;2;2;1;1;1;1;1;1;1;1;1;1	6;6;6;5;5;4;4;4;4;4;4;3;2;2;2;2;2;2;2;2;1;1;1;1;1;1;1;1;1;1	>tr|Q6PDW2|Q6PDW2_RAT Protein LOC100361103 OS=Rattus norvegicus GN=Rpl21 PE=2 SV=1;>tr|D3ZPN7|D3ZPN7_RAT Protein LOC100360604 OS=Rattus norvegicus GN=LOC100364176 PE=4 SV=1;>tr|D3Z9G3|D3Z9G3_RAT Protein LOC100361103 OS=Rattus norvegicus GN=LOC100361103 PE=	6	330	5365;8675;9105;11445;21204;23994	True;True;True;True;True;True	5627;9106;9553;9554;12001;22291;25238	31755;31756;50245;52662;52663;52664;52665;66843;66844;124574;124575;124576;124577;145447;145448;145449;145450;145451;145452;145453;145454;145455;145456;145457;145458;145459;145460;145461;145462;145463;145464	36691;36692;58517;61417;61418;61419;61420;61421;78132;78133;146561;146562;146563;146564;146565;171301;171302;171303;171304;171305;171306;171307;171308;171309;171310;171311;171312;171313;171314;171315;171316;171317;171318;171319;171320;171321;171322;171323;171324;171325	36691;58517;61419;78132;146562;171316	138	31	EPELLEPIPYEFMA;GTWVQLK;HGVVPLATYMR;KHGVVPLATYMR;TNGKEPELLEPIPYEFMA;VYNVTQHAVGIIVNK	Q6PDW2;D3ZPN7;D3Z9G3;M0R5S0;P20280;D3ZZH9;Q6PDW2;D3ZPN7;D3Z9G3;D3ZZH9;M0R5R7;D4A870;D4A7B4;D3ZPH0;D3ZMI8;D3ZEK2;M0RCS9;D3ZRA9;D3ZPV5;F1LWH4;D3ZLH3;D3ZCN5;D3ZQD7;D4A4G7;D4A219;D3ZIM9;D3ZHP4;M0RAP0;D4A9T8;Q6PDW2;D3ZPN7;D3Z9G3;M0R5S0;P20280;M0R5R7;D4A870;D4A7B4;D3ZPH0;D3ZMI8;D3ZEK2;F1LY43;D4A4G9;D3ZPV5;D3ZPU6;Q6PDW2;D3ZPN7;D3Z9G3;M0R5S0;P20280;M0R5R7;D4A870;D4A7B4;D3ZPH0;D3ZMI8;D3ZEK2;F1LY43;D4A4G9;…	Rpl21;LOC100364176;LOC100361103;LOC681195;Rpl21;LOC100364176;LOC100361103;LOC681195;LOC686080;LOC100360611;RGD1565370;RGD1562839;RGD1562923;RGD1560414;RGD1562929;RGD1562601;RGD1565555;RGD1566270;RGD1565159;RGD1564552;RGD1561875;Rpl21;LOC100364176;LOC100361103;LOC686080;LOC100360611;RGD1565370;RGD1562839;RGD1562923;RGD1564634;RGD1561815;RGD1562929;LOC680639;Rpl21;LOC100364176;LOC100361103;LOC68608…	60S ribosomal protein L21;60S ribosomal protein L21;60S ribosomal protein L21;60S ribosomal protein L21;60S ribosomal protein L21	yes;yes;yes;yes;yes;yes	no;no;no;no;no;no	D3Z9G3_RAT;D3ZEK2_RAT;D3ZMI8_RAT;D3ZPH0_RAT;D3ZPN7_RAT;D3ZZH9_RAT;D4A7B4_RAT;D4A870_RAT;M0R5R7_RAT;M0R5S0_RAT;Q6PDW2_RAT;RL21_RAT
D3Z9J3;D3ZFC5;REV__R9PXR9;REV__Q4FZV2	D3Z9J3;D3ZFC5	Uncharacterized protein	Atp11c	10;10;1;1	10;10;1;1	10;10;1;1	>tr|D3Z9J3|D3Z9J3_RAT Protein Atp11c OS=Rattus norvegicus GN=Atp11c PE=4 SV=2;>tr|D3ZFC5|D3ZFC5_RAT Protein Atp11c OS=Rattus norvegicus GN=Atp11c PE=4 SV=2	10	333	103;1111;10552;12789;14119;19301;19993;20948;21361;21645	True;True;True;True;True;True;True;True;True;True	106;1176;11077;13398;14794;20301;21016;22016;22455;22756	704;7259;62368;62369;62370;62371;74938;74939;74940;83628;83629;113203;113204;113205;116780;122855;122856;122857;125295;125296;127148	863;8382;73006;73007;73008;73009;88012;88013;88014;98479;98480;133219;133220;133221;137334;144548;144549;144550;147392;147393;149531	863;8382;73008;88012;98479;133220;137334;144549;147393;149531			AAIECEQPQPDLYK;ALCLCHTVEIK;INVQLIEAK;LFQTNTELLELTTK;LQDQAAETIEALHAAGLK;SLGPENLLLK;STVYIIENAK;TLCVAFK;TQGGDILLFCK;TVFVGNHPISGTEAYIAQR	D3Z9J3;D3ZFC5;D3Z9J3;D3ZFC5;D3Z9J3;D3ZFC5;D3Z9J3;D3ZFC5;D3Z9J3;D3ZFC5;D3Z9J3;D3ZFC5;D3Z9J3;D3ZFC5;D3Z9J3;D3ZFC5;D3Z9J3;D3ZFC5;D3Z9J3;D3ZFC5	Atp11c;Atp11c;Atp11c;Atp11c;Atp11c;Atp11c;Atp11c;Atp11c;Atp11c;Atp11c		yes;yes;yes;yes;yes;yes;yes;yes;yes;yes	no;no;no;no;no;no;no;no;no;no	D3Z9J3_RAT;D3ZFC5_RAT
D3ZA32	D3ZA32	Protein Gsdma	Gsdma	3	3	3	>tr|D3ZA32|D3ZA32_RAT Protein Gsdma OS=Rattus norvegicus GN=Gsdma PE=4 SV=1	3	340	7398;19939;21152	True;True;True	7764;20960;22231	42699;42700;42701;42702;42703;42704;42705;42706;42707;42708;42709;42710;42711;42712;42713;42714;42715;42716;42717;42718;42719;42720;42721;42722;42723;116574;116575;124126	49652;49653;49654;49655;49656;49657;49658;49659;49660;49661;49662;49663;49664;49665;49666;49667;49668;49669;49670;49671;49672;49673;49674;49675;49676;137114;137115;146000	49671;137114;146000			GDLTPLDSLIDFK;STLFWGAR;TMFENVTR	D3ZA32;D3ZA32;D3ZA32	Gsdma;Gsdma;Gsdma		yes;yes;yes	yes;yes;yes	D3ZA32_RAT
D4A3B0;D3ZA84;D3ZE09;D3ZT58	D4A3B0;D3ZA84;D3ZE09;D3ZT58		Tln2	6;6;4;3	3;3;2;1	3;3;2;1	>tr|D4A3B0|D4A3B0_RAT Protein Tln2 OS=Rattus norvegicus GN=Tln2 PE=4 SV=2;>tr|D3ZA84|D3ZA84_RAT Protein Tln2 OS=Rattus norvegicus GN=Tln2 PE=4 SV=2;>tr|D3ZE09|D3ZE09_RAT Protein Tln2 OS=Rattus norvegicus GN=Tln2 PE=4 SV=2;>tr|D3ZT58|D3ZT58_RAT Protein Tln2	6	341	17235;20938;21167;21797;23182;23685	False;True;True;False;False;True	18151;22006;22247;22918;24386;24914	101563;122826;124170;128799;128800;140218;140219;140220;140221;140222;140223;140224;140225;140226;143643;143644	119483;144515;146046;151473;151474;165129;165130;165131;165132;165133;165134;165135;165136;165137;169207;169208	119483;144515;146046;151473;165133;169207			QEDVIATANLSR;TLAGAVSDLLK;TMLESSSYLIR;TYGVSFFLVK;VMVTNVTSLLK;VTQLASYFEPLILAAVGVASK	D4A3B0;D3ZA84;D3ZE09;D3ZT58;G3V852;D4A3B0;D3ZA84;D3ZT58;D4A3B0;D3ZA84;D3ZE09;D4A3B0;D3ZA84;G3V852;D4A3B0;D3ZA84;D3ZE09;D3ZT58;G3V852;D4A3B0;D3ZA84;D3ZE09	Tln2;Tln1;Tln2;Tln2;Tln2;Tln1;Tln2;Tln1;Tln2		no;yes;yes;no;no;yes	no;no;no;no;no;no	D3ZA84_RAT;D3ZE09_RAT;D3ZT58_RAT;D4A3B0_RAT
D3ZAF6	D3ZAF6	ATP synthase subunit f, mitochondrial	Atp5j2	4	4	4	>sp|D3ZAF6|ATPK_RAT ATP synthase subunit f, mitochondrial OS=Rattus norvegicus GN=Atp5j2 PE=1 SV=1	4	347	1814;2959;5165;14301	True;True;True;True	1920;3107;5415;5416;14984	11778;17713;17714;17715;17716;17717;17718;30781;30782;30783;84611	13675;20428;20429;20430;20431;20432;20433;35568;35569;35570;35571;99559;99560	13675;20428;35569;99560	139	26	ASIVPLKEK;DFTPSGIAGAFR;ELPSWILMR;LRELPSWILMR	D3ZAF6;D3ZAF6;D3ZAF6;D3ZAF6	Atp5j2;Atp5j2;Atp5j2;Atp5j2	ATP synthase subunit f, mitochondrial;ATP synthase subunit f, mitochondrial;ATP synthase subunit f, mitochondrial;ATP synthase subunit f, mitochondrial	yes;yes;yes;yes	yes;yes;yes;yes	ATPK_RAT
D3ZAS1;F1M5X9;D3ZQ72;E9PTW0;M0RAJ8;D3ZW87;F1LVD1;F1LVB4	D3ZAS1;F1M5X9	Uncharacterized protein	RGD1562399	8;6;3;3;2;2;1;1	3;3;0;0;0;0;0;0	3;3;0;0;0;0;0;0	>tr|D3ZAS1|D3ZAS1_RAT Uncharacterized protein OS=Rattus norvegicus GN=RGD1562399 PE=3 SV=2;>tr|F1M5X9|F1M5X9_RAT Uncharacterized protein OS=Rattus norvegicus GN=RGD1562399 PE=4 SV=2	8	354	448;5497;5498;7347;10203;19267;19268;19656	False;False;False;False;True;True;True;False	475;5768;5769;7712;10699;20266;20267;20670	3070;3071;3072;3073;3074;32444;32445;32446;32447;32448;32449;32450;32451;32452;32453;42374;42375;42376;60268;60269;113015;113016;113017;113018;113019;113020;113021;113022;113023;113024;113025;113026;113027;113028;113029;113030;113031;113032;113033;113034;115032;115033;115034;115035;115036;115037;115038	3478;3479;3480;3481;3482;3483;3484;3485;3486;37461;37462;37463;37464;37465;37466;37467;37468;37469;37470;37471;37472;49285;49286;49287;70659;70660;132997;132998;132999;133000;133001;133002;133003;133004;133005;133006;133007;133008;133009;133010;133011;133012;133013;133014;133015;133016;133017;133018;133019;135407;135408;135409;135410;135411;135412;135413;135414;135415	3486;37462;37465;49285;70660;133006;133019;135414			AEDKEWIPVTK;ESEIIDFFLGASLK;ESEIIDFFLGASLKDEVLK;GCTATLGNFAK;IKSLEEIYLFSLPLK;SLEEIYLFSLPLK;SLEEIYLFSLPLKESEIIDFFLGASLKDEVLK;SPYQEFTDHLVK	D3ZAS1;F1M5X9;D3ZQ72;E9PTW0;M0RAJ8;O55215;D3ZIY7;G3V957;E9PT76;P27952;D3ZQW7;M0R865;D4A577;D3ZAS1;F1M5X9;D3ZQ72;E9PTW0;D3ZW87;O55215;D3ZIY7;G3V957;E9PT76;P27952;D3ZQW7;M0R865;D3ZT78;D3ZAS1;F1M5X9;D3ZQ72;E9PTW0;D3ZW87;O55215;D3ZIY7;G3V957;E9PT76;P27952;D3ZQW7;D3ZT78;D3ZAS1;F1LVD1;F1LVB4;O55215;D3ZIY7;G3V957;E9PT76;P27952;M0R865;D3ZT78;D3ZAS1;F1M5X9;D3ZAS1;F1M5X9;D3ZAS1;F1M5X9;D3ZAS1;M0RAJ8;O55215;…	RGD1562399;LOC100360710;LOC688473;LOC100359960;Rps2;RGD1560789;RGD1562399;LOC100360710;LOC688473;LOC100359960;Rps2;RGD1562399;LOC100360710;LOC688473;LOC100359960;Rps2;RGD1562399;LOC689943;LOC100360710;LOC688473;LOC100359960;Rps2;RGD1562399;RGD1562399;RGD1562399;RGD1562399;LOC100360710;LOC688473;LOC100359960;Rps2	40S ribosomal protein S2;40S ribosomal protein S2;40S ribosomal protein S2;40S ribosomal protein S2;40S ribosomal protein S2	no;no;no;no;yes;yes;yes;no	no;no;no;no;no;no;no;no	D3ZAS1_RAT;F1M5X9_RAT
D3ZBL6	D3ZBL6	Protein Nup160	Nup160	2	2	2	>tr|D3ZBL6|D3ZBL6_RAT Protein Nup160 OS=Rattus norvegicus GN=Nup160 PE=4 SV=2	2	363	3435;6816	True;True	3603;7151	20387;20388;39847	23519;23520;46367	23519;46367			DLLILQQLLTR;FQNYSLLPGGVHVSETQNHVIILILTNHTVHR	D3ZBL6;D3ZBL6	Nup160;Nup160		yes;yes	yes;yes	D3ZBL6_RAT
D3ZBN0	D3ZBN0	Histone H1.5	Hist1h1b	5	4	4	>sp|D3ZBN0|H15_RAT Histone H1.5 OS=Rattus norvegicus GN=Hist1h1b PE=3 SV=1	5	365	1933;7758;8606;11216;18798	True;True;False;True;True	2043;8140;9033;11763;19772	12361;12362;12363;12364;44815;49914;65843;65844;65845;109784;109785;109786;109787;109788;109789;109790;109791;109792;109793;109794;109795;109796;109797;109798;109799;109800;109801;109802;109803;109804	14326;14327;14328;14329;52125;58142;76966;76967;76968;76969;129158;129159;129160;129161;129162;129163;129164;129165;129166;129167;129168;129169;129170;129171;129172;129173;129174;129175;129176;129177;129178;129179	14326;52125;58142;76967;129159			ATGPPVSELITK;GGVSLPALK;GTGASGSFK;KATGPPVSELITK;SETAPAETTAPAPVEK	D3ZBN0;D3ZBN0;P15865;P06349;D3ZBN0;M0R7B4;D3ZBN0;D3ZBN0	Hist1h1b;Hist1h1b;Hist1h1e;Hist1h1t;Hist1h1b;LOC684828;Hist1h1b;Hist1h1b	Histone H1.5;Histone H1.5;Histone H1.4;Histone H1t;Histone H1.5;Histone H1.5;Histone H1.5	yes;yes;no;yes;yes	yes;yes;no;yes;yes	H15_RAT
Q63945-2;Q63945;D3ZC07;D4ADL2;F6Q1X3;P80349;D4A466	Q63945-2;Q63945;D3ZC07	Protein SET	Set;Pkn3	7;7;7;3;3;1;1	7;7;7;3;3;1;1	7;7;7;3;3;1;1	>sp|Q63945-2|SET_RAT Isoform 2 of Protein SET OS=Rattus norvegicus GN=Set;>sp|Q63945|SET_RAT Protein SET OS=Rattus norvegicus GN=Set PE=2 SV=2;>tr|D3ZC07|D3ZC07_RAT Protein Pkn3 OS=Rattus norvegicus GN=Pkn3 PE=3 SV=2	7	369	4582;5454;9651;10610;13836;13837;22318	True;True;True;True;True;True;True	4810;5722;10121;11137;14495;14496;23460	27489;32329;55326;55327;62619;82074;82075;82076;82077;134203;134204;134205;134206	31651;37329;64669;64670;73296;96707;96708;96709;96710;157953;157954;157955;157956	31651;37329;64669;73296;96707;96710;157956			EFHLNESGDPSSK;EQQEAIEHIDEVQNEIDR;IDFYFDENPYFENK;IPNFWVTTFVNHPQVSALLGEEDEEALHYLTR;LNEQASEEILK;LNEQASEEILKVEQK;VEVTEFEDIK	Q63945-2;Q63945;D3ZC07;D4ADL2;D4A466;Q63945-2;Q63945;D3ZC07;F6Q1X3;P80349;Q63945-2;Q63945;D3ZC07;D4ADL2;D4A466;Q63945-2;Q63945;D3ZC07;Q63945-2;Q63945;D3ZC07;F6Q1X3;Q63945-2;Q63945;D3ZC07;F6Q1X3;Q63945-2;Q63945;D3ZC07;D4ADL2;F6Q1X3	Set;Pkn3;RGD1563307;Set;Pkn3;LOC317165;Set;Pkn3;RGD1563307;Set;Pkn3;Set;Pkn3;LOC317165;Set;Pkn3;LOC317165;Set;Pkn3;LOC317165	Protein SET;Protein SET;Fuctinin-3;Protein SET;Protein SET;Protein SET;Protein SET;Protein SET	yes;yes;yes;yes;yes;yes;yes	no;no;no;no;no;no;no	D3ZC07_RAT;SET_RAT
D3ZC50	D3ZC50	Uncharacterized protein		1	1	1	>tr|D3ZC50|D3ZC50_RAT Uncharacterized protein OS=Rattus norvegicus PE=4 SV=1	1	370	22180	TRUE	23316	133420;133421;133422;133423;133424;133425;133426;133427;133428;133429;133430;133431;133432;133433;133434;133435	157078;157079;157080;157081;157082;157083;157084;157085;157086;157087;157088;157089;157090;157091;157092;157093;157094;157095;157096	157094			VDQEILNIIQER	D3ZC50			yes	yes	D3ZC50_RAT
D3ZCS3	D3ZCS3	Protein Pcbp4	Pcbp4	1	1	1	>tr|D3ZCS3|D3ZCS3_RAT Protein Pcbp4 OS=Rattus norvegicus GN=Pcbp4 PE=4 SV=1	1	383	14812	TRUE	15512	87245;87246;87247;87248;87249;87250;87251	102533;102534;102535;102536;102537;102538;102539	102537			LVIPASQCGSLIGK	D3ZCS3	Pcbp4		yes	yes	D3ZCS3_RAT
D3ZD97	D3ZD97	DEAH (Asp-Glu-Ala-His) box polypeptide 15	Dhx15	11	11	11	>tr|D3ZD97|D3ZD97_RAT DEAH (Asp-Glu-Ala-His) box polypeptide 15 (Predicted), isoform CRA_b OS=Rattus norvegicus GN=Dhx15 PE=4 SV=1	11	395	3646;4297;5689;6984;9326;12413;19518;20675;20945;24696;25309	True;True;True;True;True;True;True;True;True;True;True	3835;4514;5966;7329;9781;13006;20524;21735;22013;25968;26611	22004;26128;26129;33522;40590;53617;72692;114311;120739;122842;122843;122844;122845;122846;122847;122848;122849;122850;122851;122852;150161;150162;153700	25296;30091;30092;38737;47254;62664;85458;134576;141845;144535;144536;144537;144538;144539;144540;144541;144542;144543;144544;144545;177416;177417;181580	25296;30092;38737;47254;62664;85458;134576;141845;144536;177417;181580			DNQVVQLHPSTVLDHK;EAMNDPLLER;EVDDLGPEVGDIK;FTDILVR;HRLDLGEDYPSGK;LDLGEDYPSGK;SNLGSVVLQLK;TGHYLTVK;TLATDILMGVLK;YGVIILDEAHER;YYDILK	D3ZD97;D3ZD97;D3ZD97;D3ZD97;D3ZD97;D3ZD97;D3ZD97;D3ZD97;D3ZD97;D3ZD97;D3ZD97	Dhx15;Dhx15;Dhx15;Dhx15;Dhx15;Dhx15;Dhx15;Dhx15;Dhx15;Dhx15;Dhx15		yes;yes;yes;yes;yes;yes;yes;yes;yes;yes;yes	yes;yes;yes;yes;yes;yes;yes;yes;yes;yes;yes	D3ZD97_RAT
D3ZE15;F1LZC5	D3ZE15;F1LZC5		Ndufa13	9;6	9;6	9;6	>tr|D3ZE15|D3ZE15_RAT Protein LOC100911483 OS=Rattus norvegicus GN=Ndufa13 PE=4 SV=1;>tr|F1LZC5|F1LZC5_RAT Protein Ndufa13 (Fragment) OS=Rattus norvegicus GN=Ndufa13 PE=4 SV=1	9	406	5319;9525;9526;13536;17213;20903;22800;22801;24322	True;True;True;True;True;True;True;True;True	5579;5580;9987;9988;14176;18129;21971;23972;23973;25573	31578;31579;31580;54601;54602;54603;79731;79732;79733;101471;122656;122657;122658;137663;137664;137665;147273;147274;147275	36497;36498;36499;63857;63858;63859;93869;93870;93871;119385;144314;144315;144316;162056;162057;162058;173623;173624;173625;173626	36497;63858;63859;93869;119385;144316;162056;162058;173626	148	98	ENLEEEAIIMK;IALMPLLQAEK;IALMPLLQAEKDR;LLIEDLEAR;QDMPPPGGYGPIDYK;TKEEMENANFGFTGYT;VKQDMPPPGGYGPIDYK;VKQDMPPPGGYGPIDYKR;WVPPLIGELYGLR	D3ZE15;F1LZC5;D3ZE15;F1LZC5;D3ZE15;F1LZC5;D3ZE15;F1LZC5;D3ZE15;D3ZE15;F1LZC5;D3ZE15;D3ZE15;D3ZE15;F1LZC5	Ndufa13;Ndufa13;Ndufa13;Ndufa13;Ndufa13;Ndufa13;Ndufa13;Ndufa13;Ndufa13		yes;yes;yes;yes;yes;yes;yes;yes;yes	no;no;no;no;yes;no;yes;yes;no	D3ZE15_RAT;F1LZC5_RAT
Q642E2;D3ZJD3;D3ZEI0;P17702	Q642E2;D3ZJD3;D3ZEI0;P17702	60S ribosomal protein L28	Rpl28;RGD1565183;LOC690096	8;8;8;6	8;8;8;6	8;8;8;6	>tr|Q642E2|Q642E2_RAT Protein LOC100362069 OS=Rattus norvegicus GN=Rpl28 PE=2 SV=1;>tr|D3ZJD3|D3ZJD3_RAT Protein RGD1565183 OS=Rattus norvegicus GN=RGD1565183 PE=4 SV=1;>tr|D3ZEI0|D3ZEI0_RAT Protein LOC690096 OS=Rattus norvegicus GN=LOC690096 PE=4 SV=1;>sp	8	411	11744;11901;15839;16145;17930;18508;21656;24970	True;True;True;True;True;True;True;True	12312;12476;16686;17001;18868;19466;19467;19468;22767;26254	67973;68668;92332;92333;92334;92335;94103;94104;105636;105637;105638;107930;107931;107932;107933;107934;107935;107936;107937;107938;107939;107940;107941;107942;107943;127167;127168;151823	79476;80325;108507;108508;108509;108510;108511;110599;110600;124381;124382;124383;127096;127097;127098;127099;127100;127101;127102;127103;127104;127105;127106;127107;127108;127109;127110;149553;149554;149555;179344	79476;80325;108511;110599;124382;127097;149553;179344	149	8	KPATSYVR;KTVGVEPAADGK;NCSSFLIK;NKQTYSTEPNNLK;QTYSTEPNNLK;SAHLQWMVVR;TVGVEPAADGK;YNGLIHR	Q642E2;D3ZJD3;D3ZEI0;P17702;Q642E2;D3ZJD3;D3ZEI0;Q642E2;D3ZJD3;D3ZEI0;P17702;Q642E2;D3ZJD3;D3ZEI0;P17702;Q642E2;D3ZJD3;D3ZEI0;P17702;Q642E2;D3ZJD3;D3ZEI0;P17702;Q642E2;D3ZJD3;D3ZEI0;Q642E2;D3ZJD3;D3ZEI0;P17702	Rpl28;RGD1565183;LOC690096;Rpl28;RGD1565183;LOC690096;Rpl28;RGD1565183;LOC690096;Rpl28;RGD1565183;LOC690096;Rpl28;RGD1565183;LOC690096;Rpl28;RGD1565183;LOC690096;Rpl28;RGD1565183;LOC690096;Rpl28;RGD1565183;LOC690096	60S ribosomal protein L28;60S ribosomal protein L28;60S ribosomal protein L28;60S ribosomal protein L28;60S ribosomal protein L28;60S ribosomal protein L28	yes;yes;yes;yes;yes;yes;yes;yes	no;no;no;no;no;no;no;no	D3ZEI0_RAT;D3ZJD3_RAT;Q642E2_RAT;RL28_RAT
D3ZEN5;Q9R063-2;Q9R063	D3ZEN5;Q9R063-2;Q9R063	Peroxiredoxin-5, mitochondrial	Prdx5	12;11;11	12;11;11	12;11;11	>tr|D3ZEN5|D3ZEN5_RAT Peroxiredoxin-5, mitochondrial (Fragment) OS=Rattus norvegicus GN=Prdx5 PE=4 SV=2;>sp|Q9R063-2|PRDX5_RAT Isoform Cytoplasmic+peroxisomal of Peroxiredoxin-5, mitochondrial OS=Rattus norvegicus GN=Prdx5;>sp|Q9R063|PRDX5_RAT Peroxiredoxi	12	412	1276;5592;5593;6929;7281;8748;20759;22470;22471;23215;23415;23416	True;True;True;True;True;True;True;True;True;True;True;True	1355;5866;5867;7270;7271;7644;9185;21822;23619;23620;24422;24632;24633	8577;8578;8579;32816;32817;32818;32819;32820;32821;32822;32823;32824;32825;32826;32827;40197;40198;40199;40200;42135;42136;42137;42138;42139;42140;42141;42142;42143;42144;50641;50642;121359;121360;121361;121362;135223;135224;135225;135226;135227;135228;135229;135230;135231;135232;140474;140475;140476;140477;140478;142136;142137;142138;142139	9935;9936;9937;37873;37874;37875;37876;37877;37878;37879;37880;37881;37882;37883;37884;37885;37886;46754;46755;46756;46757;46758;48986;48987;48988;48989;48990;48991;48992;48993;48994;48995;58960;58961;58962;142581;142582;142583;142584;142585;159137;159138;159139;159140;159141;159142;159143;159144;159145;159146;165415;165416;165417;165418;165419;165420;165421;165422;167487;167488;167489;167490;167…	9937;37878;37884;46755;48994;58961;142583;159138;159143;165418;167488;167490	150	130	ALNVEPDGTGLTCSLAPNILSQL;ETDLLLDDSLVSLFGNR;ETDLLLDDSLVSLFGNRR;FSMVIDK;GAQVVACLSVNDVFVTAEWGR;GVLFGVPGAFTPGCSK;THLPGFVEQAGALK;VGDTIPSVEVFEGEPGK;VGDTIPSVEVFEGEPGKK;VNLAELFK;VQLLADPTGAFGK;VQLLADPTGAFGKETDLLLDDSLVSLFGNR	D3ZEN5;Q9R063-2;Q9R063;D3ZEN5;Q9R063-2;Q9R063;D3ZEN5;Q9R063-2;Q9R063;D3ZEN5;Q9R063-2;Q9R063;D3ZEN5;D3ZEN5;Q9R063-2;Q9R063;D3ZEN5;Q9R063-2;Q9R063;D3ZEN5;Q9R063-2;Q9R063;D3ZEN5;Q9R063-2;Q9R063;D3ZEN5;Q9R063-2;Q9R063;D3ZEN5;Q9R063-2;Q9R063;D3ZEN5;Q9R063-2;Q9R063	Prdx5;Prdx5;Prdx5;Prdx5;Prdx5;Prdx5;Prdx5;Prdx5;Prdx5;Prdx5;Prdx5;Prdx5	Peroxiredoxin-5, mitochondrial;Peroxiredoxin-5, mitochondrial;Peroxiredoxin-5, mitochondrial;Peroxiredoxin-5, mitochondrial;Peroxiredoxin-5, mitochondrial;Peroxiredoxin-5, mitochondrial;Peroxiredoxin-5, mitochondrial;Peroxiredoxin-5, mitochondrial;Peroxiredoxin-5, mitochondrial;Peroxiredoxin-5, mitochondrial;Peroxiredoxin-5, mitochondrial	yes;yes;yes;yes;yes;yes;yes;yes;yes;yes;yes;yes	no;no;no;no;yes;no;no;no;no;no;no;no	D3ZEN5_RAT;PRDX5_RAT
P18445;D3ZF07;D3ZI60;D4AAY6;D3ZVI3;F1LVD0;F1M5H4;D3ZG03	P18445;D3ZF07;D3ZI60;D4AAY6	60S ribosomal protein L27a	Rpl27a;RGD1562402;RGD1561984;RGD1559972	8;8;5;4;2;2;2;2	8;8;5;4;2;2;2;2	8;8;5;4;2;2;2;2	>sp|P18445|RL27A_RAT 60S ribosomal protein L27a OS=Rattus norvegicus GN=Rpl27a PE=1 SV=3;>tr|D3ZF07|D3ZF07_RAT Protein RGD1562402 OS=Rattus norvegicus GN=RGD1562402 PE=3 SV=1;>tr|D3ZI60|D3ZI60_RAT Protein RGD1560633 OS=Rattus norvegicus GN=RGD1561984 PE=3	8	417	8722;10516;15011;16023;16141;16528;16529;18313	True;True;True;True;True;True;True;True	9156;11038;15719;16877;16997;17404;17405;19265	50491;62197;62198;62199;62200;62201;88681;88682;88683;88684;88685;88686;88687;88688;88689;88690;88691;88692;88693;88694;88695;88696;88697;88698;88699;88700;88701;88702;88703;88704;88705;88706;88707;88708;88709;88710;88711;93265;94098;97095;97096;97097;97098;97099;97100;97101;97102;97103;97104;97105;97106;97107;97108;97109;106993;106994	58777;72809;72810;72811;72812;72813;104238;104239;104240;104241;104242;104243;104244;104245;104246;104247;104248;104249;104250;104251;104252;104253;104254;104255;104256;104257;104258;104259;104260;104261;104262;104263;104264;104265;104266;104267;104268;104269;109555;110594;114302;114303;114304;114305;114306;114307;114308;114309;114310;114311;114312;114313;114314;114315;114316;114317;114318;126000…	58777;72811;104256;109555;110594;114303;114315;126000			GVGGACVLVA;INFDKYHPGYFGK;LWTLVSEQTR;NGVAPIIDVVR;NKNGVAPIIDVVR;NQSFCPTVNLDK;NQSFCPTVNLDKLWTLVSEQTR;RNQSFCPTVNLDK	P18445;D3ZF07;D3ZI60;F1M5H4;P18445;D3ZF07;F1M5H4;P18445;D3ZF07;D3ZI60;D4AAY6;P18445;D3ZF07;P18445;D3ZF07;P18445;D3ZF07;D3ZI60;D4AAY6;D3ZVI3;F1LVD0;D3ZG03;P18445;D3ZF07;D3ZI60;D4AAY6;P18445;D3ZF07;D3ZI60;D4AAY6;D3ZVI3;F1LVD0;D3ZG03	Rpl27a;RGD1562402;RGD1561984;Rpl27a;RGD1562402;Rpl27a;RGD1562402;RGD1561984;RGD1559972;Rpl27a;RGD1562402;Rpl27a;RGD1562402;Rpl27a;RGD1562402;RGD1561984;RGD1559972;LOC690134;RGD1565415;Rpl27a;RGD1562402;RGD1561984;RGD1559972;Rpl27a;RGD1562402;RGD1561984;RGD1559972;LOC690134;RGD1565415	60S ribosomal protein L27a;60S ribosomal protein L27a;60S ribosomal protein L27a;60S ribosomal protein L27a;60S ribosomal protein L27a;60S ribosomal protein L27a;60S ribosomal protein L27a;60S ribosomal protein L27a	yes;yes;yes;yes;yes;yes;yes;yes	no;no;no;no;no;no;no;no	D3ZF07_RAT;D3ZI60_RAT;D4AAY6_RAT;RL27A_RAT
P04644;D3ZFA8;D3ZHU9;D3ZKG6;M0R8M8;F1M5B1;D3ZM01	P04644;D3ZFA8;D3ZHU9;D3ZKG6	40S ribosomal protein S17	Rps17;LOC100364909;LOC100361180;RGD1559955	7;7;6;4;1;1;1	7;7;6;4;1;1;1	7;7;6;4;1;1;1	>sp|P04644|RS17_RAT 40S ribosomal protein S17 OS=Rattus norvegicus GN=Rps17 PE=1 SV=3;>tr|D3ZFA8|D3ZFA8_RAT Protein LOC100362366 OS=Rattus norvegicus GN=LOC100364909 PE=3 SV=1;>tr|D3ZHU9|D3ZHU9_RAT Protein LOC100361180 OS=Rattus norvegicus GN=LOC100361180	7	422	3665;3666;9503;13390;18122;18123;22059	True;True;True;True;True;True;True	3854;3855;9964;9965;14025;14026;19067;19068;23188	22054;22055;22056;22057;22058;22059;22060;22061;22062;22063;22064;54414;54415;78520;78521;78522;78523;78524;78525;78526;78527;78528;106432;106433;106434;106435;132636;132637;132638;132639;132640	25349;25350;25351;25352;25353;25354;25355;25356;25357;25358;25359;25360;25361;25362;25363;63613;63614;63615;92410;92411;92412;92413;92414;92415;92416;92417;92418;92419;92420;92421;125333;125334;125335;125336;156161;156162;156163;156164;156165;156166;156167;156168;156169	25351;25361;63614;92415;125335;125336;156166	152;153	58;126	DNYVPEVSALDQEIIEVDPDTK;DNYVPEVSALDQEIIEVDPDTKEMLK;IAGYVTHLMK;LLDFGSLSNLQVTQPTVGMNFK;RDNYVPEVSALDQEIIEVDPDTK;RDNYVPEVSALDQEIIEVDPDTKEMLK;VCEEIAIIPSK	P04644;D3ZFA8;D3ZHU9;D3ZKG6;P04644;D3ZFA8;D3ZHU9;P04644;D3ZFA8;D3ZHU9;D3ZKG6;D3ZM01;P04644;D3ZFA8;M0R8M8;F1M5B1;P04644;D3ZFA8;D3ZHU9;D3ZKG6;P04644;D3ZFA8;D3ZHU9;P04644;D3ZFA8;D3ZHU9;D3ZKG6;M0R8M8	Rps17;LOC100364909;LOC100361180;RGD1559955;Rps17;LOC100364909;LOC100361180;Rps17;LOC100364909;LOC100361180;RGD1559955;RGD1562381;Rps17;LOC100364909;LOC100365961;Rps17;LOC100364909;LOC100361180;RGD1559955;Rps17;LOC100364909;LOC100361180;Rps17;LOC100364909;LOC100361180;RGD1559955;LOC100365961	40S ribosomal protein S17;40S ribosomal protein S17;40S ribosomal protein S17;40S ribosomal protein S17;40S ribosomal protein S17;40S ribosomal protein S17;40S ribosomal protein S17	yes;yes;yes;yes;yes;yes;yes	no;no;no;no;no;no;no	D3ZFA8_RAT;D3ZHU9_RAT;D3ZKG6_RAT;RS17_RAT
D3ZFC6;Q5EBC0	D3ZFC6;Q5EBC0		Itih4	32;32	32;32	32;32	>tr|D3ZFC6|D3ZFC6_RAT Protein Itih4 OS=Rattus norvegicus GN=Itih4 PE=4 SV=2;>tr|Q5EBC0|Q5EBC0_RAT Inter alpha-trypsin inhibitor, heavy chain 4 OS=Rattus norvegicus GN=Itih4 PE=2 SV=1	32	424	403;866;1602;2128;2129;3506;3736;5949;8478;10568;11123;11861;12152;12808;12864;12986;14294;14531;14971;16746;19533;19714;20085;20688;20689;20995;21529;22853;22923;23645;23772;24746	True;True;True;True;True;True;True;True;True;True;True;True;True;True;True;True;True;True;True;True;True;True;True;True;True;True;True;True;True;True;True;True	428;917;1704;2247;2248;3678;3928;6240;8898;11093;11670;12436;12737;13418;13476;13602;14977;15218;15678;17632;20544;20729;21114;21748;21749;22064;22635;24030;24104;24870;25002;26021	2679;2680;5692;10655;10656;10657;13363;13364;13365;13366;13367;13368;13369;13370;13371;20640;22441;34773;48873;62437;62438;65523;65524;68593;71332;71333;75061;75299;76294;76295;76296;84591;84592;84593;84594;85754;88535;98144;114520;115349;117322;117323;120798;120799;123094;123095;126451;126452;126453;126454;126455;126456;126457;126458;138051;138052;138053;138324;138325;138326;143464;143465;144254…	3039;3040;6560;12381;12382;12383;15455;15456;15457;15458;15459;15460;15461;15462;15463;15464;23798;25792;40208;56827;73078;73079;76603;76604;80241;83767;83768;88195;88196;88473;89801;89802;89803;89804;99535;99536;99537;99538;100858;104078;115473;134846;135773;137940;137941;141915;141916;144807;144808;148657;148658;148659;148660;148661;148662;148663;148664;148665;148666;162581;162582;162583;162886…	3039;6560;12383;15458;15464;23798;25792;40208;56827;73079;76604;80241;83768;88195;88473;89804;99538;100858;104078;115473;134846;135773;137941;141915;141916;144808;148664;162583;162888;169012;169928;177768			ADTVQEATFQVELPR;AHIQFKPTLSQQR;APTIILPLPGSGVDQLCVDILHSEKPMK;AVLSAVELLDK;AVLSAVELLDKSNQAELLPSK;DLSTQDQFNIIVFSGEANQWEQLLVQATEENLNR;DQGPDVLLAK;FAHTVVTSR;GSEMVVAGK;IPAQGGTNINK;IYEDSDSALQLQDFYQEVANPLLSSVTFEYPSNAVEDVTR;KSQNEQDTVLDGDFTVR;LALDNGGLAR;LFVDINQGLEVVGK;LGDGLVGSR;LGMYELLLK;LRDQGPDVLLAK;LSYQDGFPGTEISCWTVK;LWALLTIQQQLEQR;NVLFVIDK;SNQAELLPSK;SQNEQDTVLDGDFTVR;SVSLIILLTDGEPTVGETNPK;TGLLQLSGPDK;TGLLQ…	D3ZFC6;Q5EBC0;D3ZFC6;Q5EBC0;D3ZFC6;Q5EBC0;D3ZFC6;Q5EBC0;D3ZFC6;Q5EBC0;D3ZFC6;Q5EBC0;D3ZFC6;Q5EBC0;D3ZFC6;Q5EBC0;D3ZFC6;Q5EBC0;D3ZFC6;Q5EBC0;D3ZFC6;Q5EBC0;D3ZFC6;Q5EBC0;D3ZFC6;Q5EBC0;D3ZFC6;Q5EBC0;D3ZFC6;Q5EBC0;D3ZFC6;Q5EBC0;D3ZFC6;Q5EBC0;D3ZFC6;Q5EBC0;D3ZFC6;Q5EBC0;D3ZFC6;Q5EBC0;D3ZFC6;Q5EBC0;D3ZFC6;Q5EBC0;D3ZFC6;Q5EBC0;D3ZFC6;Q5EBC0;D3ZFC6;Q5EBC0;D3ZFC6;Q5EBC0;D3ZFC6;Q5EBC0;D3ZFC6;Q5EBC0;D3ZFC6;…	Itih4;Itih4;Itih4;Itih4;Itih4;Itih4;Itih4;Itih4;Itih4;Itih4;Itih4;Itih4;Itih4;Itih4;Itih4;Itih4;Itih4;Itih4;Itih4;Itih4;Itih4;Itih4;Itih4;Itih4;Itih4;Itih4;Itih4;Itih4;Itih4;Itih4;Itih4;Itih4		yes;yes;yes;yes;yes;yes;yes;yes;yes;yes;yes;yes;yes;yes;yes;yes;yes;yes;yes;yes;yes;yes;yes;yes;yes;yes;yes;yes;yes;yes;yes;yes	no;no;no;no;no;no;no;no;no;no;no;no;no;no;no;no;no;no;no;no;no;no;no;no;no;no;no;no;no;no;no;no	D3ZFC6_RAT;Q5EBC0_RAT
D3ZG43	D3ZG43	NADH dehydrogenase (Ubiquinone) Fe-S protein 3 (	Ndufs3	15	15	15	>tr|D3ZG43|D3ZG43_RAT NADH dehydrogenase (Ubiquinone) Fe-S protein 3 (Predicted), isoform CRA_c OS=Rattus norvegicus GN=Ndufs3 PE=3 SV=1	15	440	2940;3120;6083;6164;10409;10410;11247;11336;14328;17731;18232;18280;19222;23727;24443	True;True;True;True;True;True;True;True;True;True;True;True;True;True;True	3088;3281;6379;6466;10914;10915;11795;11887;15014;18665;19180;19231;20217;24957;25701	17498;17499;17500;17501;18689;35572;35573;35574;35575;35576;35930;35931;35932;35933;61418;61419;61420;61421;65929;65930;66398;66399;66400;66401;84765;84766;84767;84768;84769;84770;104438;106797;106904;106905;112399;112400;112401;112402;112403;143861;143862;143863;143864;143865;143866;148048	20182;20183;20184;20185;21610;41100;41101;41102;41103;41104;41105;41478;41479;41480;41481;41482;71920;71921;71922;71923;77060;77061;77616;77617;77618;77619;77620;99735;99736;99737;99738;99739;99740;99741;99742;122934;125771;125896;125897;125898;132228;132229;132230;132231;132232;169469;169470;169471;169472;169473;169474;174470	20183;21610;41103;41479;71920;71923;77061;77618;99737;122934;125771;125898;132229;169469;174470			DFPLTGYVELR;DHTNAQFK;FDLNSPWEAFPAYR;FEIVYNLLSLR;ILTDYGFEGHPFR;ILTDYGFEGHPFRK;KDFPLTGYVELR;KFDLNSPWEAFPAYR;LSAFGEYVAEILPK;QNRFEIVYNLLSLR;RILTDYGFEGHPFR;RLSAFGEYVAEILPK;SLADLTAVDVPTR;VVAEPVELAQEFR;YDDEVKR	D3ZG43;D3ZG43;D3ZG43;D3ZG43;D3ZG43;D3ZG43;D3ZG43;D3ZG43;D3ZG43;D3ZG43;D3ZG43;D3ZG43;D3ZG43;D3ZG43;D3ZG43	Ndufs3;Ndufs3;Ndufs3;Ndufs3;Ndufs3;Ndufs3;Ndufs3;Ndufs3;Ndufs3;Ndufs3;Ndufs3;Ndufs3;Ndufs3;Ndufs3;Ndufs3		yes;yes;yes;yes;yes;yes;yes;yes;yes;yes;yes;yes;yes;yes;yes	yes;yes;yes;yes;yes;yes;yes;yes;yes;yes;yes;yes;yes;yes;yes	D3ZG43_RAT
D3ZGU2	D3ZGU2	Protein Acss3	Acss3	14	14	14	>tr|D3ZGU2|D3ZGU2_RAT Protein Acss3 OS=Rattus norvegicus GN=Acss3 PE=4 SV=1	14	447	57;1699;2340;2341;9512;9897;11938;13552;17044;17767;20747;22812;23358;23897	True;True;True;True;True;True;True;True;True;True;True;True;True;True	59;1805;2468;2469;9974;10376;12515;14193;17950;18702;21810;23986;24574;25138	508;509;11098;14339;14340;14341;54449;54450;54451;54452;57290;57291;57292;57293;68789;68790;68791;68792;79881;79882;100508;104597;121318;121319;137715;137716;141685;141686;145096;145097	643;644;645;12886;16575;16576;16577;63651;63652;63653;63654;63655;63656;66964;66965;66966;66967;80457;80458;80459;80460;94031;94032;118364;123120;142537;142538;142539;162122;162123;166947;166948;166949;166950;170899;170900	645;12886;16576;16577;63654;66966;80457;94032;118364;123120;142539;162122;166950;170899			AAEQISWYKPWTK;AQSHDCVPVLSEHPLYILYTSGTTGLPK;CDVETLEWSK;CDVETLEWSKK;IAIIYDSPVTDTK;IGAIHSLIFGGFASK;KVEYMPLLEEALR;LLIYNRPNMEK;PVGTPDAGAYFR;QQDPGAALGK;THFAASVADPER;VLAEHGVAALFTAPTAIR;VPVLDHWWQTETGSPITASCIGLGNSK;VVVTASFGIEPGR	D3ZGU2;D3ZGU2;D3ZGU2;D3ZGU2;D3ZGU2;D3ZGU2;D3ZGU2;D3ZGU2;D3ZGU2;D3ZGU2;D3ZGU2;D3ZGU2;D3ZGU2;D3ZGU2	Acss3;Acss3;Acss3;Acss3;Acss3;Acss3;Acss3;Acss3;Acss3;Acss3;Acss3;Acss3;Acss3;Acss3		yes;yes;yes;yes;yes;yes;yes;yes;yes;yes;yes;yes;yes;yes	yes;yes;yes;yes;yes;yes;yes;yes;yes;yes;yes;yes;yes;yes	D3ZGU2_RAT
D3ZHS5	D3ZHS5	Protein Cpa4	Cpa4	2	2	2	>tr|D3ZHS5|D3ZHS5_RAT Protein Cpa4 OS=Rattus norvegicus GN=Cpa4 PE=3 SV=1	2	459	5841;20102	True;True	6128;21133	34037;34038;117395	39306;39307;138021	39306;138021			EWISQATAIWTAR;SVVDFIQK	D3ZHS5;D3ZHS5	Cpa4;Cpa4		yes;yes	yes;yes	D3ZHS5_RAT
D3ZIL6	D3ZIL6	Enoyl Coenzyme A hydratase domain containing 2	Echdc2	11	11	11	>tr|D3ZIL6|D3ZIL6_RAT Enoyl Coenzyme A hydratase domain containing 2 (Predicted), isoform CRA_a OS=Rattus norvegicus GN=Echdc2 PE=3 SV=1	11	468	1091;8117;8196;8709;8710;9465;12579;13853;15600;15776;21273	True;True;True;True;True;True;True;True;True;True;True	1155;8508;8594;9143;9144;9924;13182;14514;16408;16618;22360	7147;7148;7149;7150;7151;7152;46738;47394;47395;47396;50459;50460;54229;54230;54231;54232;54233;54234;73648;73649;82143;82144;91250;91251;91252;91253;92076;92077;92078;92079;124900;124901;124902;124903;124904	8260;8261;8262;8263;8264;8265;8266;8267;54323;55110;55111;55112;55113;58738;58739;63411;63412;63413;63414;63415;63416;63417;63418;63419;86498;86499;86500;96787;96788;107203;107204;107205;107206;108206;108207;108208;108209;146947;146948;146949;146950;146951	8264;54323;55113;58738;58739;63412;86499;96787;107204;108209;146947			ALALAQEILPQAPIAVR;GLMSEIAAFPAPTIAAMDGFALGGGLELALACDLR;GMEVDIASGMAIEHMCYAQNIPTQDR;GVFCAGADLK;GVFCAGADLKER;IAASSAVMGLIETTR;LEGMAAFR;LNGVQAHELGLVNHAVAQNEEGDAAYHR;MSAAEVGTFVQR;NALGNVFVSELLEALAQLR;TPEIQVQALTGPNQGITEILMNRPHAR	D3ZIL6;D3ZIL6;D3ZIL6;D3ZIL6;D3ZIL6;D3ZIL6;D3ZIL6;D3ZIL6;D3ZIL6;D3ZIL6;D3ZIL6	Echdc2;Echdc2;Echdc2;Echdc2;Echdc2;Echdc2;Echdc2;Echdc2;Echdc2;Echdc2;Echdc2		yes;yes;yes;yes;yes;yes;yes;yes;yes;yes;yes	yes;yes;yes;yes;yes;yes;yes;yes;yes;yes;yes	D3ZIL6_RAT
O55215;D3ZIY7;G3V957;E9PT76;P27952;D3ZQW7;M0R865;D3ZT78;D4A577	O55215;D3ZIY7;G3V957;E9PT76;P27952;D3ZQW7;M0R865;D3ZT78	40S ribosomal protein S2	LOC100360710;LOC688473;LOC100359960;Rps2	8;8;8;8;8;7;5;5;2	8;8;8;8;8;7;5;5;2	3;3;3;3;3;3;1;2;1	>tr|O55215|O55215_RAT Ribosomal protein S2 OS=Rattus norvegicus GN=Rps2-ps6 PE=2 SV=1;>tr|D3ZIY7|D3ZIY7_RAT Uncharacterized protein OS=Rattus norvegicus GN=LOC688473 PE=3 SV=2;>tr|G3V957|G3V957_RAT Uncharacterized protein OS=Rattus norvegicus GN=LOC1003599	8	474	448;5497;5498;7347;11622;13606;19656;21822	True;True;True;True;True;True;True;True	475;5768;5769;7712;12184;14248;14249;20670;22943	3070;3071;3072;3073;3074;32444;32445;32446;32447;32448;32449;32450;32451;32452;32453;42374;42375;42376;67614;67615;80312;80313;80314;115032;115033;115034;115035;115036;115037;115038;128945;128946;128947;128948;128949;128950	3478;3479;3480;3481;3482;3483;3484;3485;3486;37461;37462;37463;37464;37465;37466;37467;37468;37469;37470;37471;37472;49285;49286;49287;79071;79072;94506;94507;94508;94509;135407;135408;135409;135410;135411;135412;135413;135414;135415;151645;151646;151647;151648;151649;151650	3486;37462;37465;49285;79072;94507;135414;151645	156	172	AEDKEWIPVTK;ESEIIDFFLGASLK;ESEIIDFFLGASLKDEVLK;GCTATLGNFAK;KLLMMAGIDDCYTSAR;LLMMAGIDDCYTSAR;SPYQEFTDHLVK;TYSYLTPDLWK	D3ZAS1;F1M5X9;D3ZQ72;E9PTW0;M0RAJ8;O55215;D3ZIY7;G3V957;E9PT76;P27952;D3ZQW7;M0R865;D4A577;D3ZAS1;F1M5X9;D3ZQ72;E9PTW0;D3ZW87;O55215;D3ZIY7;G3V957;E9PT76;P27952;D3ZQW7;M0R865;D3ZT78;D3ZAS1;F1M5X9;D3ZQ72;E9PTW0;D3ZW87;O55215;D3ZIY7;G3V957;E9PT76;P27952;D3ZQW7;D3ZT78;D3ZAS1;F1LVD1;F1LVB4;O55215;D3ZIY7;G3V957;E9PT76;P27952;M0R865;D3ZT78;O55215;D3ZIY7;G3V957;E9PT76;P27952;D3ZQW7;D3ZT78;O55215;D3ZIY7;…	RGD1562399;LOC100360710;LOC688473;LOC100359960;Rps2;RGD1560789;RGD1562399;LOC100360710;LOC688473;LOC100359960;Rps2;RGD1562399;LOC100360710;LOC688473;LOC100359960;Rps2;RGD1562399;LOC689943;LOC100360710;LOC688473;LOC100359960;Rps2;LOC100360710;LOC688473;LOC100359960;Rps2;LOC100360710;LOC688473;LOC100359960;Rps2;RGD1562399;LOC100360710;LOC688473;LOC100359960;Rps2;LOC100360710;LOC688473;LOC100359960;…	40S ribosomal protein S2;40S ribosomal protein S2;40S ribosomal protein S2;40S ribosomal protein S2;40S ribosomal protein S2;40S ribosomal protein S2;40S ribosomal protein S2;40S ribosomal protein S2	no;no;no;no;yes;yes;no;yes	no;no;no;no;no;no;no;no	D3ZIY7_RAT;D3ZQW7_RAT;D3ZT78_RAT;E9PT76_RAT;G3V957_RAT;M0R865_RAT;O55215_RAT;RS2_RAT
D3ZJX5	D3ZJX5	Protein LOC687295	LOC687295	6	6	6	>tr|D3ZJX5|D3ZJX5_RAT Protein LOC687295 OS=Rattus norvegicus GN=LOC687295 PE=4 SV=2	6	484	10575;17374;20783;21276;21674;22976	True;True;True;True;True;True	11100;18292;21846;22363;22786;24159	62448;102478;102479;121765;121766;124909;124910;127302;127303;127304;127305;138802;138803;138804;138805	73089;120633;120634;143287;143288;146956;146957;149696;149697;149698;149699;163432;163433;163434;163435	73089;120633;143288;146957;149699;163433			IPDEFDSDPILVQQLR;QGLFFGSLTSR;TIALNQVEDVR;TPEQVTEIANR;TVLEHYALEDDPLEAFK;VLLDLSAFLK	D3ZJX5;D3ZJX5;D3ZJX5;D3ZJX5;D3ZJX5;D3ZJX5	LOC687295;LOC687295;LOC687295;LOC687295;LOC687295;LOC687295		yes;yes;yes;yes;yes;yes	yes;yes;yes;yes;yes;yes	D3ZJX5_RAT
D3ZJZ0	D3ZJZ0	Protein Tmem205	Tmem205	3	3	3	>tr|D3ZJZ0|D3ZJZ0_RAT Protein Tmem205 OS=Rattus norvegicus GN=Tmem205 PE=4 SV=1	3	486	2229;8063;21516	True;True;True	2355;8453;22622	13947;46416;46417;46418;46419;46420;46421;46422;46423;46424;46425;46426;46427;46428;46429;46430;46431;46432;46433;126415;126416;126417;126418;126419;126420;126421;126422;126423;126424;126425	16129;53950;53951;53952;53953;53954;53955;53956;53957;53958;53959;53960;53961;53962;53963;53964;53965;53966;53967;53968;148619;148620;148621;148622;148623;148624;148625;148626;148627;148628;148629	16129;53962;148626			AWINLTLWEISQLTLLLLSLTLATINAR;GLGTEVPGSLQGPDPYR;TTATMWALQSIEK	D3ZJZ0;D3ZJZ0;D3ZJZ0	Tmem205;Tmem205;Tmem205		yes;yes;yes	yes;yes;yes	D3ZJZ0_RAT
D3ZKA0	D3ZKA0	Protein Serpinb13	Serpinb13	2	2	2	>tr|D3ZKA0|D3ZKA0_RAT Protein Serpinb13 OS=Rattus norvegicus GN=Serpinb13 PE=3 SV=1	2	491	10544;25323	True;True	11069;26625	62301;62302;62303;62304;62305;62306;62307;62308;62309;62310;62311;62312;62313;62314;62315;62316;62317;62318;62319;62320;62321;62322;62323;62324;62325;62326;62327;62328;62329;62330;62331;62332;62333;62334;62335;62336;62337;62338;62339;62340;62341;62342;62343;62344;62345;62346;62347;62348;62349;62350;153761;153762;153763;153764;153765	72927;72928;72929;72930;72931;72932;72933;72934;72935;72936;72937;72938;72939;72940;72941;72942;72943;72944;72945;72946;72947;72948;72949;72950;72951;72952;72953;72954;72955;72956;72957;72958;72959;72960;72961;72962;72963;72964;72965;72966;72967;72968;72969;72970;72971;72972;72973;72974;72975;72976;72977;72978;72979;72980;72981;72982;72983;181642;181643;181644;181645;181646	72943;181643			INSWVESQTNEK;YYHASLEPVDFVNAADESR	D3ZKA0;D3ZKA0	Serpinb13;Serpinb13		yes;yes	yes;yes	D3ZKA0_RAT
D3ZLA3;D3ZWR4;D4A1R8;F1M1L9;D4ACG7;F1M0Z3	D3ZLA3	Copine 3 protein	Cpne3	8;1;1;1;1;1	8;1;1;1;1;1	7;0;1;0;0;0	>tr|D3ZLA3|D3ZLA3_RAT Copine 3 protein OS=Rattus norvegicus GN=Cpne3 PE=2 SV=1	8	504	3251;4266;5898;6310;15052;18666;18669;20815	True;True;True;True;True;True;True;True	3416;4482;6187;6621;15761;19635;19638;21881	19481;19482;19483;19484;19485;19486;25856;25857;25858;25859;25860;25861;34481;36750;36751;88863;88864;88865;88866;88867;88868;88869;109290;109293;122086	22513;22514;22515;22516;22517;22518;29808;29809;29810;29811;29812;29813;39879;42411;42412;104443;104444;104445;104446;104447;104448;104449;128633;128636;143643	22513;29808;39879;42412;104447;128633;128636;143643			DIVQFVPFR;EALAQCVLAEIPQQVVGYFNTYR;FAAAATQQQTASQYFVLLIITDGVITDLDQTR;FGIYDIDNK;LYGPTNFSPIINHVAR;SDPLCVLFLNTSGQQWYEVER;SDPYLEFHK;TIELSDDDFLGECEVTLGQIVSSK	D3ZLA3;D3ZWR4;F1M1L9;D4ACG7;F1M0Z3;B5DEX3;Q5BJS7;D3ZGN2;D3ZLA3;D3ZLA3;D3ZLA3;D4A1R8;D3ZLA3;D3ZLA3;D3ZLA3;D3ZLA3	Cpne3;Cpne7;LOC498972;Cpne6;Cpne4;Cpne8;Cpne9;Cpne5;Cpne3;Cpne3;Cpne3;Cpne1;Cpne3;Cpne3;Cpne3;Cpne3	Copine-9	no;yes;yes;yes;yes;yes;yes;yes	no;yes;yes;no;yes;yes;yes;yes	D3ZLA3_RAT
Q00715;M0R4L7;G3V9C7;G3V8B3;D4A817;D3ZWM5;D3ZLY9;D3ZNH4;M0RBQ5;D3ZNZ9;Q00729	Q00715;M0R4L7;G3V9C7;G3V8B3;D4A817;D3ZWM5;D3ZLY9;D3ZNH4;M0RBQ5;D3ZNZ9;Q00729	Histone H2B type 1;Histone H2B;Histone H2B type 1-A	Hist1h2bf;Hist1h2bk;LOC100910200;LOC100912338;Hist1h2bd;Hist1h2bl;Hist1h2bo;Hist3h2bb;Hist3h2ba;Hist1h2ba	7;7;7;7;7;7;7;7;5;5;4	7;7;7;7;7;7;7;7;5;5;4	7;7;7;7;7;7;7;7;5;5;4	>sp|Q00715|H2B1_RAT Histone H2B type 1 OS=Rattus norvegicus PE=1 SV=2;>tr|M0R4L7|M0R4L7_RAT Histone H2B OS=Rattus norvegicus GN=Hist1h2bl PE=3 SV=1;>tr|G3V9C7|G3V9C7_RAT Histone H2B OS=Rattus norvegicus GN=Hist1h2bk PE=3 SV=1;>tr|G3V8B3|G3V8B3_RAT Histone	7	513	1423;5574;8975;11325;12138;13588;17968	True;True;True;True;True;True;True	1511;1512;1513;5848;9418;11876;12722;14229;18909	9368;9369;9370;9371;9372;9373;9374;9375;9376;9377;9378;9379;9380;9381;9382;9383;9384;9385;9386;9387;9388;9389;9390;9391;9392;9393;9394;9395;9396;9397;9398;9399;9400;9401;9402;9403;9404;9405;9406;9407;9408;9409;9410;9411;9412;9413;9414;9415;9416;9417;9418;9419;9420;9421;9422;9423;9424;9425;9426;9427;9428;9429;9430;9431;9432;9433;9434;9435;9436;9437;9438;9439;9440;9441;9442;9443;9444;9445;9446;9447…	10796;10797;10798;10799;10800;10801;10802;10803;10804;10805;10806;10807;10808;10809;10810;10811;10812;10813;10814;10815;10816;10817;10818;10819;10820;10821;10822;10823;10824;10825;10826;10827;10828;10829;10830;10831;10832;10833;10834;10835;10836;10837;10838;10839;10840;10841;10842;10843;10844;10845;10846;10847;10848;10849;10850;10851;10852;10853;10854;10855;10856;10857;10858;10859;10860;10861;108…	10872;37829;60402;77578;81495;94340;124679	162;163	60;63	AMGIMNSFVNDIFER;ESYSVYVYK;HAVSEGTK;KESYSVYVYK;LAHYNKR;LLLPGELAK;QVHPDTGISSK	Q00715;M0R4L7;G3V9C7;G3V8B3;D4A817;D3ZWM5;D3ZLY9;D3ZNH4;M0RBQ5;D3ZNZ9;Q00715;M0R4L7;G3V9C7;G3V8B3;D4A817;D3ZWM5;D3ZLY9;D3ZNH4;Q00715;M0R4L7;G3V9C7;G3V8B3;D4A817;D3ZWM5;D3ZLY9;D3ZNH4;M0RBQ5;D3ZNZ9;Q00729;Q00715;M0R4L7;G3V9C7;G3V8B3;D4A817;D3ZWM5;D3ZLY9;D3ZNH4;Q00715;M0R4L7;G3V9C7;G3V8B3;D4A817;D3ZWM5;D3ZLY9;D3ZNH4;M0RBQ5;D3ZNZ9;Q00729;Q00715;M0R4L7;G3V9C7;G3V8B3;D4A817;D3ZWM5;D3ZLY9;D3ZNH4;M0RBQ5;…	Hist1h2bf;Hist1h2bk;LOC100910200;LOC100912338;Hist1h2bd;Hist1h2bl;Hist1h2bo;Hist3h2bb;Hist3h2ba;Hist1h2bf;Hist1h2bk;LOC100910200;LOC100912338;Hist1h2bd;Hist1h2bl;Hist1h2bo;Hist1h2bf;Hist1h2bk;LOC100910200;LOC100912338;Hist1h2bd;Hist1h2bl;Hist1h2bo;Hist3h2bb;Hist3h2ba;Hist1h2ba;Hist1h2bf;Hist1h2bk;LOC100910200;LOC100912338;Hist1h2bd;Hist1h2bl;Hist1h2bo;Hist1h2bf;Hist1h2bk;LOC100910200;LOC100912338…	Histone H2B type 1;Histone H2B;Histone H2B type 1;Histone H2B;Histone H2B type 1;Histone H2B;Histone H2B type 1-A;Histone H2B type 1;Histone H2B;Histone H2B type 1;Histone H2B;Histone H2B type 1-A;Histone H2B type 1;Histone H2B;Histone H2B type 1-A;Histone H2B type 1;Histone H2B;Histone H2B type 1-A	yes;yes;yes;yes;yes;yes;yes	no;no;no;no;no;no;no	D3ZLY9_RAT;D3ZNH4_RAT;D3ZNZ9_RAT;D3ZWM5_RAT;D4A817_RAT;G3V8B3_RAT;G3V9C7_RAT;H2B1_RAT;H2B1A_RAT;M0R4L7_RAT;M0RBQ5_RAT
D3ZN21;Q64060	D3ZN21	Protein RGD1309586	RGD1309586	13;1	12;1	4;0	>tr|D3ZN21|D3ZN21_RAT Protein RGD1309586 OS=Rattus norvegicus GN=RGD1309586 PE=4 SV=1	13	524	2914;3420;4999;9397;9942;12633;15436;18067;18861;19592;22538;22567;24914	True;True;True;True;True;True;False;True;True;True;True;True;True	3061;3588;5242;9854;10422;13237;16201;16202;19012;19836;20604;23692;23721;26190	17383;17384;17385;17386;17387;17388;17389;17390;17391;17392;17393;17394;17395;17396;17397;17398;20281;20282;20283;20284;20285;20286;20287;20288;20289;20290;20291;20292;20293;20294;20295;20296;20297;20298;20299;20300;20301;20302;20303;20304;20305;20306;20307;20308;20309;20310;20311;20312;20313;20314;20315;20316;20317;20318;20319;20320;20321;20322;20323;20324;20325;20326;20327;20328;20329;20330;203…	20049;20050;20051;20052;20053;20054;20055;20056;20057;20058;20059;20060;20061;20062;20063;20064;23407;23408;23409;23410;23411;23412;23413;23414;23415;23416;23417;23418;23419;23420;23421;23422;23423;23424;23425;23426;23427;23428;23429;23430;23431;23432;23433;23434;23435;23436;23437;23438;23439;23440;23441;23442;23443;23444;23445;23446;23447;23448;23449;23450;23451;23452;23453;23454;23455;23456;234…	20049;23412;34598;62989;67642;86828;106299;125172;129443;135109;159616;159780;178938	168;169	350;353	DFLDEYIFLAVGR;DLLDLLVEAK;ELAVQIYEEAR;HVINFDLPSDIEEYVHR;IGLDFCK;LEQELFSGGNTGINFEK;MLDMGFEPQIR;QYPISLVLAPTR;SFLLDLLNATGK;SPILVATAVAAR;VGNLGLATSFFNER;VGSTSENITQK;YLVLDEADR	D3ZN21;D4ADE8;D3ZN21;D4ADE8;D3ZN21;D3ZN21;D4ADE8;D3ZN21;D3ZN21;D3ZN21;D4ADE8;Q6AYI1;E9PT29;D3ZN21;D3ZN21;D4ADE8;D3ZN21;D4ADE8;D3ZN21;D4ADE8;D3ZN21;D4ADE8;D3ZN21;Q64060	RGD1309586;Ddx3x;RGD1309586;Ddx3x;RGD1309586;RGD1309586;Ddx3x;RGD1309586;RGD1309586;RGD1309586;Ddx3x;Ddx5;RGD1309586;RGD1309586;Ddx3x;RGD1309586;Ddx3x;RGD1309586;Ddx3x;RGD1309586;Ddx3x;RGD1309586;Ddx4	Probable ATP-dependent RNA helicase DDX4	no;no;yes;no;yes;yes;no;yes;no;no;no;no;no	no;no;yes;no;yes;yes;no;yes;no;no;no;no;no	D3ZN21_RAT
D3ZN38	D3ZN38	Protein Stard5	Stard5	5	5	5	>tr|D3ZN38|D3ZN38_RAT Protein Stard5 OS=Rattus norvegicus GN=Stard5 PE=4 SV=1	5	525	2965;7486;12010;15200;19465	True;True;True;True;True	3114;7854;12589;15923;20469	17738;17739;17740;17741;17742;17743;43073;43074;69179;89584;114089;114090;114091	20455;20456;20457;20458;20459;20460;50101;50102;50103;80932;105280;134340;134341;134342	20459;50102;80932;105280;134342			DFVDLVLVK;GEGILCGTPEEVWDCVKPVAGGLR;KYEDGTISSNATHVEHPLCPPKPGFVR;MDLSWATQESEAVAEK;SMAEFYPNLQK	D3ZN38;D3ZN38;D3ZN38;D3ZN38;D3ZN38	Stard5;Stard5;Stard5;Stard5;Stard5		yes;yes;yes;yes;yes	yes;yes;yes;yes;yes	D3ZN38_RAT
D3ZPV8	D3ZPV8	Protein Ggct	Ggct	12	12	12	>tr|D3ZPV8|D3ZPV8_RAT Protein Ggct OS=Rattus norvegicus GN=Ggct PE=4 SV=1	12	547	1856;5308;7961;10756;10757;12373;13919;14105;16476;19522;20171;24139	True;True;True;True;True;True;True;True;True;True;True;True	1962;5566;8348;11292;11293;11294;12964;14584;14780;17350;20528;21207;21208;25388	12015;12016;12017;31518;31519;31520;31521;31522;31523;31524;31525;31526;31527;31528;31529;31530;31531;31532;31533;31534;31535;31536;31537;31538;31539;31540;31541;31542;31543;31544;45867;45868;45869;63483;63484;63485;63486;63487;63488;63489;72535;72536;82439;82440;82441;83557;83558;96651;96652;96653;114318;114319;114320;114321;114322;117892;117893;117894;146166;146167;146168	13928;13929;13930;13931;13932;36432;36433;36434;36435;36436;36437;36438;36439;36440;36441;36442;36443;36444;36445;36446;36447;36448;36449;36450;36451;36452;36453;36454;36455;36456;36457;36458;53302;53303;53304;74289;74290;74291;74292;74293;74294;74295;74296;85292;85293;85294;97098;97099;97100;97101;98404;98405;113680;113681;113682;134584;134585;134586;134587;134588;134589;138667;138668;138669;138…	13929;36432;53304;74293;74296;85293;97101;98405;113681;134588;138668;172165	172;173	127;176	ASSDCEDHAGQEGETFLYFAYGSNLLTER;ENGLPLEYQEK;GKISDEMEDIIK;ISDEMEDIIK;ISDEMEDIIKK;LDFGNFQGK;LNVIEPNDYK;LQDFKLDFGNFQGK;NPSAVFCCVAR;SNLSSLDEQEGVK;SYLMTNYER;WHGGIATIFQSPGDEVWGVVWK	D3ZPV8;D3ZPV8;D3ZPV8;D3ZPV8;D3ZPV8;D3ZPV8;D3ZPV8;D3ZPV8;D3ZPV8;D3ZPV8;D3ZPV8;D3ZPV8	Ggct;Ggct;Ggct;Ggct;Ggct;Ggct;Ggct;Ggct;Ggct;Ggct;Ggct;Ggct		yes;yes;yes;yes;yes;yes;yes;yes;yes;yes;yes;yes	yes;yes;yes;yes;yes;yes;yes;yes;yes;yes;yes;yes	D3ZPV8_RAT
D3ZQ57	D3ZQ57	Plexin B2	Plxnb2	22	22	22	>tr|D3ZQ57|D3ZQ57_RAT Plexin B2 OS=Rattus norvegicus GN=Plxnb2 PE=4 SV=1	22	551	851;1386;1447;3855;4221;5975;10955;14071;14229;14522;14750;18623;19703;19925;22024;22582;23343;23550;23983;24584;25223;25308	True;True;True;True;True;True;True;True;True;True;True;True;True;True;True;True;True;True;True;True;True;True	901;1467;1539;4051;4437;6268;11498;14745;14909;15209;15447;19587;20717;20945;23153;23736;24559;24774;25227;25851;26521;26610	5617;9170;9546;9547;22977;25677;34934;34935;64655;64656;83260;84228;85740;87039;87040;108495;115245;116512;130092;135938;135939;141623;141624;141625;142876;145409;149633;153172;153699	6468;10569;11018;11019;26375;29603;40387;40388;75577;75578;98065;99140;100843;102306;102307;127729;135651;137047;152904;159910;159911;166881;166882;166883;168332;171256;176792;180939;181579	6468;10569;11018;26375;29603;40388;75578;98065;99140;100843;102306;127729;135651;137047;152904;159910;166881;168332;171256;176792;180939;181579			AGYLSTNTQQFVAAFEDGR;ALYAVFSR;AMTLEEAEAFVGAER;DSQDPYCGWCVIEGR;EAFEAYSDHTTFK;FAMIVIAEPLR;ITVAGQDCAFEPR;LPVQECLSYATCAQCR;LQQIAAALENK;LSVSPLPTLAK;LVECGSLFK;SDCSLCLAADPAYR;SQLEGLEESVR;STGGPGAGLCMFPLEK;VATVGLVSSTRPDGER;VGVSQQPEDSQQDLPGER;VPSPGISFTYCENPVLR;VSSLYVGSDLLK;VYLAPDGTSSEYGSIPVDINKK;YFFDFLDEQAEK;YVFFIFNQQDK;YYDEIINALEEDPAAQK	D3ZQ57;D3ZQ57;D3ZQ57;D3ZQ57;D3ZQ57;D3ZQ57;D3ZQ57;D3ZQ57;D3ZQ57;D3ZQ57;D3ZQ57;D3ZQ57;D3ZQ57;D3ZQ57;D3ZQ57;D3ZQ57;D3ZQ57;D3ZQ57;D3ZQ57;D3ZQ57;D3ZQ57;D3ZQ57	Plxnb2;Plxnb2;Plxnb2;Plxnb2;Plxnb2;Plxnb2;Plxnb2;Plxnb2;Plxnb2;Plxnb2;Plxnb2;Plxnb2;Plxnb2;Plxnb2;Plxnb2;Plxnb2;Plxnb2;Plxnb2;Plxnb2;Plxnb2;Plxnb2;Plxnb2		yes;yes;yes;yes;yes;yes;yes;yes;yes;yes;yes;yes;yes;yes;yes;yes;yes;yes;yes;yes;yes;yes	yes;yes;yes;yes;yes;yes;yes;yes;yes;yes;yes;yes;yes;yes;yes;yes;yes;yes;yes;yes;yes;yes	D3ZQ57_RAT
D3ZRN3	D3ZRN3	Protein Actbl2	Actbl2	6	1	1	>tr|D3ZRN3|D3ZRN3_RAT Protein Actbl2 OS=Rattus norvegicus GN=Actbl2 PE=3 SV=1	6	572	2339;3516;9314;10042;20150;21985	False;False;False;False;False;True	2467;3688;3689;9769;10529;21185;23113	14338;20660;20661;20662;20663;20664;20665;20666;20667;20668;20669;20670;20671;20672;20673;20674;20675;20676;20677;20678;20679;20680;20681;20682;20683;20684;20685;20686;20687;20688;20689;20690;20691;20692;20693;20694;20695;20696;20697;20698;20699;20700;20701;20702;20703;20704;20705;20706;20707;20708;20709;20710;20711;20712;20713;20714;20715;20716;20717;20718;20719;20720;20721;20722;20723;20724;207…	16574;23818;23819;23820;23821;23822;23823;23824;23825;23826;23827;23828;23829;23830;23831;23832;23833;23834;23835;23836;23837;23838;23839;23840;23841;23842;23843;23844;23845;23846;23847;23848;23849;23850;23851;23852;23853;23854;23855;23856;23857;23858;23859;23860;23861;23862;23863;23864;23865;23866;23867;23868;23869;23870;23871;23872;23873;23874;23875;23876;23877;23878;23879;23880;23881;23882;238…	16574;23840;62637;68616;138430;152618	123	191	CDVDIRK;DLTDYLMK;HQGVMVGMGQK;IIAPPERK;SYELPDGQVITIGNER;VAPDEHPILLTEAPLNPK	P60711;CON__P60712;V9GZ85;F1M648;P63259;D3ZRN3;P60711;CON__P60712;V9GZ85;P63259;P68136;P68035;P62738;P63269;D3ZRN3;P60711;CON__P60712;V9GZ85;F1LTQ2;P63259;P68136;P68035;P62738;P63269;D3ZRN3;P60711;CON__P60712;V9GZ85;P63259;P68136;P68035;P62738;P63269;D3ZRN3;P60711;CON__P60712;V9GZ85;F1LTQ2;P63259;P68136;P68035;P62738;P63269;D3ZRN3;D3ZRN3	Actb;Actg1;Actbl2;Actb;Actg1;Acta1;Actc1;Acta2;Actg2;Actbl2;Actb;Actg1;Acta1;Actc1;Acta2;Actg2;Actbl2;Actb;Actg1;Acta1;Actc1;Acta2;Actg2;Actbl2;Actb;Actg1;Acta1;Actc1;Acta2;Actg2;Actbl2;Actbl2	Actin, cytoplasmic 1;Actin, cytoplasmic 1, N-terminally processed;Actin, cytoplasmic 2;Actin, cytoplasmic 2, N-terminally processed;Actin, cytoplasmic 1;Actin, cytoplasmic 1, N-terminally processed;Actin, cytoplasmic 2;Actin, cytoplasmic 2, N-terminally processed;Actin, alpha skeletal muscle;Actin, alpha cardiac muscle 1;Actin, aortic smooth muscle;Actin, gamma-enteric smooth muscle;Actin, cytopl…	no;no;no;no;no;yes	no;no;no;no;no;yes	D3ZRN3_RAT
D3ZT90	D3ZT90	Glutaryl-Coenzyme A dehydrogenase	Gcdh	8	8	8	>tr|D3ZT90|D3ZT90_RAT Glutaryl-Coenzyme A dehydrogenase (Predicted) OS=Rattus norvegicus GN=Gcdh PE=3 SV=1	8	587	1015;1971;3253;7500;8903;10672;19864;21761	True;True;True;True;True;True;True;True	1076;2084;3418;7868;9345;11202;20883;22880	6881;6882;12700;19489;19490;43102;51506;62949;62950;62951;62952;62953;62954;116142;116143;128426;128427;128428	7958;7959;14714;22521;22522;50137;59904;73659;73660;73661;73662;73663;73664;73665;136647;136648;151004;151005;151006	7959;14714;22521;50137;59904;73661;136648;151004			AITGIQAFTVEK;ATPEMVSLLK;DIVYEMGELGVLGPTIK;GELLGCFGLTEPNHGSDPGSMETR;GYGCAGVSSVAYGLLTR;IQFGVPLAR;SSRPVFDWKDPLVLEEQLTADEK;TWITNSPVADLFVVWAR	D3ZT90;D3ZT90;D3ZT90;D3ZT90;D3ZT90;D3ZT90;D3ZT90;D3ZT90	Gcdh;Gcdh;Gcdh;Gcdh;Gcdh;Gcdh;Gcdh;Gcdh		yes;yes;yes;yes;yes;yes;yes;yes	yes;yes;yes;yes;yes;yes;yes;yes	D3ZT90_RAT
P62752;F1LT35;D3ZTH8;D4AAL7;D3ZNM1;D3ZFK7;D3ZTX9;F1M1E5;M0R9M8;D3ZSR8	P62752;F1LT35;D3ZTH8;D4AAL7;D3ZNM1;D3ZFK7	60S ribosomal protein L23a	Rpl23a;RGD1564606;LOC689899;LOC688776;RGD1562755;LOC690335	13;13;13;8;7;7;5;4;2;2	13;13;13;8;7;7;5;4;2;2	11;11;11;6;5;5;3;2;2;1	>sp|P62752|RL23A_RAT 60S ribosomal protein L23a OS=Rattus norvegicus GN=Rpl23a PE=2 SV=1;>tr|F1LT35|F1LT35_RAT Protein Rpl23a-ps1 (Fragment) OS=Rattus norvegicus GN=RGD1564606 PE=3 SV=1;>tr|D3ZTH8|D3ZTH8_RAT Protein LOC689899 OS=Rattus norvegicus GN=LOC689	13	590	4308;6765;9722;11472;11684;12192;12193;12397;12398;15029;16133;16134;23253	True;True;True;True;True;True;True;True;True;True;True;True;True	4525;7100;10194;12030;12247;12779;12780;12990;12991;15737;16989;16990;24463	26184;39619;39620;39621;39622;55739;55740;55741;66978;66979;66980;66981;66982;66983;66984;66985;66986;66987;66988;66989;66990;66991;66992;66993;66994;66995;66996;66997;66998;66999;67000;67001;67002;67003;67004;67005;67006;67007;67008;67009;67010;67011;67012;67013;67014;67015;67016;67017;67018;67019;67020;67021;67022;67023;67024;67025;67026;67797;67798;71736;71737;71738;71739;71740;71741;71742;717…	30150;46066;46067;46068;46069;46070;46071;46072;46073;46074;46075;65138;65139;65140;78332;78333;78334;78335;78336;78337;78338;78339;78340;78341;78342;78343;78344;78345;78346;78347;78348;78349;78350;78351;78352;78353;78354;78355;78356;78357;78358;78359;78360;78361;78362;78363;78364;78365;78366;78367;78368;78369;78370;78371;78372;78373;78374;78375;78376;78377;78378;78379;78380;78381;78382;78383;792…	30150;46073;65140;78337;79277;84409;84414;85397;85401;104317;110310;110318;166072			EAPAPPKAEAK;FPLTTESAMK;IEDNNTLVFIVDVK;KIEDNNTLVFIVDVK;KLYDIDVAK;LAPDYDALDVANK;LAPDYDALDVANKIGII;LDHYAIIK;LDHYAIIKFPLTTESAMK;LYDIDVAK;NKLDHYAIIK;NKLDHYAIIKFPLTTESAMK;VNTLIRPDGEK	P62752;F1LT35;D3ZTH8;D4AAL7;D3ZTX9;P62752;F1LT35;D3ZTH8;D4AAL7;D3ZNM1;D3ZFK7;D3ZTX9;D3ZSR8;P62752;F1LT35;D3ZTH8;F1M1E5;P62752;F1LT35;D3ZTH8;F1M1E5;P62752;F1LT35;D3ZTH8;D4AAL7;D3ZNM1;D3ZFK7;D3ZTX9;F1M1E5;D3ZSR8;P62752;F1LT35;D3ZTH8;D4AAL7;D3ZFK7;P62752;F1LT35;D3ZTH8;D4AAL7;D3ZFK7;P62752;F1LT35;D3ZTH8;D4AAL7;D3ZNM1;D3ZFK7;M0R9M8;P62752;F1LT35;D3ZTH8;D4AAL7;D3ZNM1;D3ZFK7;P62752;F1LT35;D3ZTH8;D4AAL7;…	Rpl23a;RGD1564606;LOC689899;LOC688776;RGD1565170;Rpl23a;RGD1564606;LOC689899;LOC688776;RGD1562755;LOC690335;RGD1565170;LOC680441;Rpl23a;RGD1564606;LOC689899;Rpl23a;RGD1564606;LOC689899;Rpl23a;RGD1564606;LOC689899;LOC688776;RGD1562755;LOC690335;RGD1565170;LOC680441;Rpl23a;RGD1564606;LOC689899;LOC688776;LOC690335;Rpl23a;RGD1564606;LOC689899;LOC688776;LOC690335;Rpl23a;RGD1564606;LOC689899;LOC688776;…	60S ribosomal protein L23a;60S ribosomal protein L23a;60S ribosomal protein L23a;60S ribosomal protein L23a;60S ribosomal protein L23a;60S ribosomal protein L23a;60S ribosomal protein L23a;60S ribosomal protein L23a;60S ribosomal protein L23a;60S ribosomal protein L23a;60S ribosomal protein L23a;60S ribosomal protein L23a;60S ribosomal protein L23a	yes;yes;yes;yes;no;yes;yes;yes;yes;no;yes;yes;yes	no;no;no;no;no;no;no;no;no;no;no;no;no	D3ZFK7_RAT;D3ZNM1_RAT;D3ZTH8_RAT;D4AAL7_RAT;F1LT35_RAT;RL23A_RAT
D3ZTP0;M0RA88;M0RAF1;REV__D4A4I9	D3ZTP0;M0RA88;M0RAF1		Aldh1l2	46;39;26;1	41;35;22;1	41;35;22;1	>tr|D3ZTP0|D3ZTP0_RAT Protein Aldh1l2 OS=Rattus norvegicus GN=Aldh1l2 PE=3 SV=2;>tr|M0RA88|M0RA88_RAT Protein Aldh1l2 (Fragment) OS=Rattus norvegicus GN=Aldh1l2 PE=3 SV=1;>tr|M0RAF1|M0RAF1_RAT Protein Aldh1l2 (Fragment) OS=Rattus norvegicus GN=Aldh1l2 PE=3	46	591	730;1452;1457;1492;2385;2665;3385;4538;4655;5285;5781;5927;6273;6552;6815;7512;7768;8738;10400;11345;11612;11975;12076;12161;12499;12809;12903;13654;14305;15344;15395;16010;16275;16925;18000;18591;19599;20428;20753;21307;21308;23517;23581;23765;23793;24567	True;True;True;True;True;True;True;True;True;True;True;True;True;False;True;False;True;True;True;True;True;False;True;True;True;True;True;True;True;True;True;True;True;True;True;True;True;True;True;True;True;False;True;True;True;False	774;1546;1551;1587;2515;2802;3553;4765;4885;5541;6064;6216;6579;6876;7150;7881;8150;9174;10905;11897;12174;12553;12658;12746;13098;13419;13517;14298;14988;16091;16152;16863;17134;17823;18943;19554;20611;21480;21816;22394;22395;24741;24805;24995;25023;25832	4896;4897;4898;4899;4900;4901;4902;4903;4904;4905;9562;9563;9564;9565;9566;9567;9568;9569;9577;9898;9899;9900;9901;9902;14563;14564;14565;14566;15849;15850;20072;20073;20074;20075;20076;20077;27286;27287;27288;27289;27953;31390;31391;31392;31393;31394;31395;31396;31397;31398;31399;31400;31401;31402;31403;31404;31405;31406;31407;31408;31409;31410;31411;33819;33820;34660;36405;36406;38420;38421;384…	5669;5670;5671;5672;5673;5674;5675;5676;5677;5678;5679;11037;11038;11039;11040;11041;11042;11043;11044;11045;11046;11055;11434;11435;11436;11437;11438;16821;16822;16823;16824;18317;18318;23183;23184;23185;23186;23187;23188;23189;23190;31417;31418;31419;31420;31421;31422;31423;32233;36292;36293;36294;36295;36296;36297;36298;36299;36300;36301;36302;36303;36304;36305;36306;36307;36308;36309;36310;36…	5669;11039;11055;11436;16821;18318;23186;31422;32233;36296;39057;40073;42027;44643;46365;50196;52142;58927;71673;77672;79055;80792;81202;84201;86081;88198;89345;94784;99569;105994;106164;109496;111682;117534;124935;127646;135163;140408;142552;147138;147156;168157;168562;169833;170077;175914			AGFSVFWADDGLDTGPILLQR;AMVEAVQLIADGK;AMYVSDRLEAGTVFINTYNK;ANNTEYGLASGVFTR;CGGLQLQNEDVYMAR;DAFENGEWGR;DLGEEALNEYLK;EESFGPIMVISK;EGATLVYGGR;ENAEIPWDQPAEVLHNWIR;EVNEMTVK;FAELTVK;FGDFIQK;FLFPEGIK;FQNGDIDGVLQR;GENCIAAGR;GHDKVPGAWAEIDGQMVTFYGSSLLTSSVPAGEPLDIR;GVINIIPGSGGVAGQR;ILSNVPVIEDSTDFFK;KFGDFIQK;KLGFTGSTSVGK;KVSLELGGK;LADLMEENQEELATIEALDSGAVYTLALK;LALIGQSLFGQEVYSHLLK;LEAGTVFINTYNK;LFVEEAIHDEFVTR;L…	D3ZTP0;D3ZTP0;D3ZTP0;M0RA88;M0RAF1;D3ZTP0;M0RA88;M0RAF1;D3ZTP0;M0RA88;D3ZTP0;M0RA88;M0RAF1;D3ZTP0;M0RA88;M0RAF1;D3ZTP0;M0RA88;M0RAF1;D3ZTP0;M0RA88;M0RAF1;D3ZTP0;D3ZTP0;M0RA88;D3ZTP0;M0RA88;M0RAF1;D3ZTP0;M0RA88;P28037;M0R8T2;D3ZTP0;D3ZTP0;M0RA88;M0RAF1;P28037;M0R8T2;D3ZTP0;M0RA88;M0RAF1;D3ZTP0;M0RA88;D3ZTP0;M0RA88;M0RAF1;D3ZTP0;M0RA88;D3ZTP0;M0RA88;D3ZTP0;M0RA88;M0RAF1;P28037;M0R8T2;D3ZTP0;M0RA88;…	Aldh1l2;Aldh1l2;Aldh1l2;Aldh1l2;Aldh1l2;Aldh1l2;Aldh1l2;Aldh1l2;Aldh1l2;Aldh1l2;Aldh1l2;Aldh1l2;Aldh1l2;Aldh1l1;Aldh1l2;Aldh1l2;Aldh1l1;Aldh1l2;Aldh1l2;Aldh1l2;Aldh1l2;Aldh1l2;Aldh1l2;Aldh1l1;Aldh1l2;Aldh1l2;Aldh1l2;Aldh1l2;Aldh1l2;Aldh1l2;Aldh1l2;Aldh1l2;Aldh1l2;Aldh1l2;Aldh1l2;Aldh1l2;Aldh1l2;Aldh1l2;Aldh1l2;Aldh1l2;Aldh1l2;Aldh1l2;Aldh1l2;Aldh1l2;Aldh1l1;Aldh1l2;Aldh1l2;Aldh1l2;Aldh1l2;Aldh1l1…	Cytosolic 10-formyltetrahydrofolate dehydrogenase;Cytosolic 10-formyltetrahydrofolate dehydrogenase;Cytosolic 10-formyltetrahydrofolate dehydrogenase;Cytosolic 10-formyltetrahydrofolate dehydrogenase;Cytosolic 10-formyltetrahydrofolate dehydrogenase	yes;yes;yes;yes;yes;yes;yes;yes;yes;yes;yes;yes;yes;no;yes;no;yes;yes;yes;yes;yes;no;yes;yes;yes;yes;yes;yes;yes;yes;yes;yes;yes;yes;yes;yes;yes;yes;yes;yes;yes;no;yes;yes;yes;no	yes;yes;no;no;no;no;no;no;no;yes;no;no;no;no;no;no;no;no;no;no;no;no;no;no;no;no;no;no;no;no;no;no;no;no;no;yes;no;no;no;yes;yes;no;no;no;no;no	D3ZTP0_RAT;M0RA88_RAT;M0RAF1_RAT
D3ZTX0	D3ZTX0	Transmembrane emp24 domain-containing protein 7	Tmed7	9	9	9	>sp|D3ZTX0|TMED7_RAT Transmembrane emp24 domain-containing protein 7 OS=Rattus norvegicus GN=Tmed7 PE=1 SV=1	9	596	449;6026;11831;17162;18051;20044;21749;22053;23475	True;True;True;True;True;True;True;True;True	476;6320;12406;18074;18996;21071;22868;23182;24698	3075;35310;35311;35312;35313;35314;35315;35316;35317;35318;35319;35320;68522;101250;101251;101252;101253;101254;101255;101256;106267;106268;106269;106270;106271;117144;117145;117146;117147;117148;117149;117150;117151;117152;117153;128400;128401;128402;128403;128404;128405;128406;128407;128408;132620;132621;132622;142493;142494;142495	3487;40808;40809;40810;40811;40812;40813;40814;40815;40816;40817;40818;40819;40820;80161;119151;119152;119153;119154;119155;119156;119157;125147;125148;125149;125150;125151;125152;137748;137749;137750;137751;137752;137753;137754;137755;137756;137757;150974;150975;150976;150977;150978;150979;150980;150981;150982;150983;150984;156144;156145;156146;167913;167914;167915;167916	3487;40812;80161;119152;125150;137755;150978;156146;167914			AEDLNTR;FCFSNEFSTFTHK;KQYDSFTFTASK;QCFYEDITQGTK;QYDSFTFTASK;SVIDYQTHFR;TVYFDFQVGEDPPLFPSENR;VAYWSVGEALILLVVSIGQVFLLK;VSALTQMESACVSIHEALK	D3ZTX0;D3ZTX0;D3ZTX0;D3ZTX0;D3ZTX0;D3ZTX0;D3ZTX0;D3ZTX0;D3ZTX0	Tmed7;Tmed7;Tmed7;Tmed7;Tmed7;Tmed7;Tmed7;Tmed7;Tmed7	Transmembrane emp24 domain-containing protein 7;Transmembrane emp24 domain-containing protein 7;Transmembrane emp24 domain-containing protein 7;Transmembrane emp24 domain-containing protein 7;Transmembrane emp24 domain-containing protein 7;Transmembrane emp24 domain-containing protein 7;Transmembrane emp24 domain-containing protein 7;Transmembrane emp24 domain-containing protein 7;Transmembrane e…	yes;yes;yes;yes;yes;yes;yes;yes;yes	yes;yes;yes;yes;yes;yes;yes;yes;yes	TMED7_RAT
D4AD15;D3ZU13;M0RD03;F1LV74;D4A554	D4AD15;D3ZU13		LOC680559;LOC100911431	22;22;8;5;3	22;22;8;5;3	22;22;8;5;3	>tr|D4AD15|D4AD15_RAT Protein LOC100911431 OS=Rattus norvegicus GN=LOC680559 PE=4 SV=1;>tr|D3ZU13|D3ZU13_RAT Protein LOC100911431 OS=Rattus norvegicus GN=LOC100911431 PE=4 SV=1	22	600	114;1089;1984;3240;4350;4570;4594;6408;6676;6865;8132;8730;10018;10914;11940;15210;16027;18011;18675;20091;22352;23351	True;True;True;True;True;True;True;True;True;True;True;True;True;True;True;True;True;True;True;True;True;True	117;1153;2099;3405;4569;4797;4822;6725;7007;7202;8524;9165;10504;11455;12517;15933;16881;18954;19644;21120;23495;24567	756;757;758;759;7133;12785;19381;19382;26329;26330;26331;26332;26333;26334;26335;27447;27510;37201;37202;39253;39254;39255;39256;39257;39258;40021;40022;46894;46895;46896;50513;58427;58428;58429;64469;64470;64471;64472;68796;68797;68798;68799;68800;68801;89597;93270;106101;109310;109311;109312;109313;117342;117343;117344;117345;134566;134567;134568;134569;141670;141671;141672	919;920;921;922;8246;14812;22407;22408;30330;30331;30332;30333;30334;30335;30336;31606;31679;42945;42946;45625;45626;45627;45628;45629;45630;46559;46560;54516;54517;54518;58800;68426;68427;68428;75374;75375;75376;75377;80464;80465;80466;80467;80468;80469;105294;109561;124964;128653;128654;128655;128656;137960;137961;137962;137963;158389;158390;158391;158392;166932;166933;166934	921;8246;14812;22407;30335;31606;31679;42945;45625;46559;54518;58800;68427;75374;80468;105294;109561;124964;128656;137963;158390;166933			AALAVDEVER;ALAFEELRR;ATSLLLEILGLLCK;DITEEIMSGAR;EAVGDLLDAFK;EFEKDKDDDEVFEK;EFLAEGQDVGSFVAEK;FIGELFK;FMLQDVLDLR;FSALQQTLPVENTDNRR;GLPLVDDGGWNTVPISK;GVIDLIFEK;IHNAENIQPGEQKYEYK;ITKPGSIDSNNQLFAPGGR;KVEYTLGEESEAPGQR;MDQYFNQMEK;NHDEESLECLCR;QVTQLAIDTEER;SDQWKPLNLEEK;SVTAFFNWLR;VFDWIEANLNEQQIASNTLVR;VPTTEKPTVTVNFR	D4AD15;D3ZU13;M0RD03;D4AD15;D3ZU13;M0RD03;D4AD15;D3ZU13;M0RD03;D4AD15;D3ZU13;D4AD15;D3ZU13;F1LV74;D4AD15;D3ZU13;D4AD15;D3ZU13;M0RD03;D4AD15;D3ZU13;D4A554;D4AD15;D3ZU13;D4AD15;D3ZU13;M0RD03;D4AD15;D3ZU13;D4AD15;D3ZU13;F1LV74;D4AD15;D3ZU13;F1LV74;D4AD15;D3ZU13;D4AD15;D3ZU13;M0RD03;D4AD15;D3ZU13;D4A554;D4AD15;D3ZU13;D4A554;D4AD15;D3ZU13;F1LV74;D4AD15;D3ZU13;F1LV74;D4AD15;D3ZU13;M0RD03;D4AD15;D3ZU13;…	LOC680559;LOC100911431;LOC100910289;LOC680559;LOC100911431;LOC100910289;LOC680559;LOC100911431;LOC100910289;LOC680559;LOC100911431;LOC680559;LOC100911431;LOC100911693;LOC680559;LOC100911431;LOC680559;LOC100911431;LOC100910289;LOC680559;LOC100911431;Eif4g3;LOC680559;LOC100911431;LOC680559;LOC100911431;LOC100910289;LOC680559;LOC100911431;LOC680559;LOC100911431;LOC100911693;LOC680559;LOC100911431;LO…		yes;yes;yes;yes;yes;yes;yes;yes;yes;yes;yes;yes;yes;yes;yes;yes;yes;yes;yes;yes;yes;yes	no;no;no;no;no;no;no;no;no;no;no;no;no;no;no;no;no;no;no;no;no;no	D3ZU13_RAT;D4AD15_RAT
D3ZUL3;M0RDR9	D3ZUL3	Protein Col6a1	Col6a1	26;11	26;11	26;11	>tr|D3ZUL3|D3ZUL3_RAT Protein Col6a1 OS=Rattus norvegicus GN=Col6a1 PE=4 SV=1	26	612	892;2514;2652;3940;3999;4000;5356;5362;6178;8018;8758;9529;11404;11648;14284;14413;15166;16323;16403;20233;22045;22426;22982;23325;24857;24858	True;True;True;True;True;True;True;True;True;True;True;True;True;True;True;True;True;True;True;True;True;True;True;True;True;True	943;2648;2788;2789;4139;4203;4204;5618;5624;6480;8407;9195;9991;11959;12210;14967;15099;15883;17183;17274;21271;23174;23571;24165;24540;26132;26133	6116;6117;6118;6119;6120;6121;6122;6123;6124;6125;6126;6127;6128;6129;6130;6131;6132;6133;6134;6135;6136;6137;6138;6139;6140;6141;6142;6143;6144;6145;6146;6147;6148;6149;6150;6151;6152;6153;15075;15076;15077;15078;15079;15080;15081;15082;15601;15602;15603;15604;15605;15606;15607;15608;15609;15610;15611;15612;15613;15614;15615;15616;15617;15618;15619;15620;15621;15622;15623;15624;15625;15626;15627…	7097;7098;7099;7100;7101;7102;7103;7104;7105;7106;7107;7108;7109;7110;7111;7112;7113;7114;7115;7116;7117;7118;7119;7120;7121;7122;7123;7124;7125;7126;7127;7128;7129;7130;7131;7132;7133;7134;7135;17393;17394;17395;17396;17397;17398;17399;17400;17401;17402;17403;18019;18020;18021;18022;18023;18024;18025;18026;18027;18028;18029;18030;18031;18032;18033;18034;18035;18036;18037;18038;18039;18040;18041;…	7110;17397;18020;26771;27439;27441;36642;36675;41598;53632;59028;63902;77969;79173;99435;100259;105204;112001;113141;139228;156043;158945;163512;166565;178553;178578	182	237	AIAFQDCPVDLFFVLDTSESVALR;CPDYTCPITFSSPTDITILLDSSASVGSHNFETTK;DAEETISQTIDTIVDMIK;DTTPLSVLCGSDIQVVSVGIK;DVFGFVAGSDQLNVISCQGLSQSR;DVFGFVAGSDQLNVISCQGLSQSRPGISLVK;ENYAELLDDGFLK;EPCGGLEDAVNEAK;FEPGQSHAGVVQYSHNQMQEHVDMR;GLEELLIGGSHLK;GVLYQTVSR;IALVITDGR;KGLEELLIGGSHLK;KLQWMAGGTFTGEALQYTR;LQWMAGGTFTGEALQYTR;LSIIATDHTYR;MCSCCECTCGPIDILFVLDSSESIGLQNFEIAK;NLVWNAGALHYSDEVEIIR;NNVEQVCCTFECQAAR;TAEYDVAFGER;VA…	D3ZUL3;M0RDR9;D3ZUL3;D3ZUL3;M0RDR9;D3ZUL3;D3ZUL3;D3ZUL3;D3ZUL3;D3ZUL3;M0RDR9;D3ZUL3;D3ZUL3;M0RDR9;D3ZUL3;D3ZUL3;D3ZUL3;M0RDR9;D3ZUL3;D3ZUL3;D3ZUL3;M0RDR9;D3ZUL3;D3ZUL3;M0RDR9;D3ZUL3;M0RDR9;D3ZUL3;D3ZUL3;D3ZUL3;M0RDR9;D3ZUL3;D3ZUL3;D3ZUL3;M0RDR9;D3ZUL3;M0RDR9	Col6a1;Col6a1;Col6a1;Col6a1;Col6a1;Col6a1;Col6a1;Col6a1;Col6a1;Col6a1;Col6a1;Col6a1;Col6a1;Col6a1;Col6a1;Col6a1;Col6a1;Col6a1;Col6a1;Col6a1;Col6a1;Col6a1;Col6a1;Col6a1;Col6a1;Col6a1		yes;yes;yes;yes;yes;yes;yes;yes;yes;yes;yes;yes;yes;yes;yes;yes;yes;yes;yes;yes;yes;yes;yes;yes;yes;yes	no;yes;no;yes;yes;yes;yes;no;yes;no;yes;yes;no;yes;yes;no;yes;no;no;yes;yes;no;yes;yes;no;no	D3ZUL3_RAT
D3ZVQ0	D3ZVQ0	Ubiquitin carboxyl-terminal hydrolase	LOC100911959	25	25	25	>tr|D3ZVQ0|D3ZVQ0_RAT Ubiquitin carboxyl-terminal hydrolase OS=Rattus norvegicus GN=LOC100911959 PE=3 SV=1	25	629	515;1715;2055;3029;3403;3788;5328;6000;6994;8609;9854;9914;11028;11365;11570;11804;12927;13033;17766;18462;19787;21964;22215;23691;24574	True;True;True;True;True;True;True;True;True;True;True;True;True;True;True;True;True;True;True;True;True;True;True;True;True	546;1821;2173;3181;3571;3980;5590;6293;7340;9037;10332;10394;11573;11917;12130;12375;13541;13652;18701;19418;20802;23092;23352;24920;25839	3375;3376;3377;3378;3379;3380;3381;3382;3383;3384;3385;3386;3387;11211;13063;18021;20235;20236;22682;31608;35194;35195;40649;49921;57020;57021;57022;57376;57377;57378;65078;65079;65080;65081;65082;65083;65084;65085;65086;65087;65088;65089;65090;65091;65092;65093;65094;65095;66533;67366;68306;68307;75970;76599;104596;107647;107648;115716;129648;133677;143680;143681;143682;143683;143684;143685;1490…	3813;3814;3815;3816;3817;3818;3819;3820;3821;3822;3823;3824;3825;13032;15115;20763;23353;23354;26048;36531;40681;40682;47316;58149;66682;66683;66684;67059;67060;67061;76073;76074;76075;76076;76077;76078;76079;76080;76081;76082;76083;76084;76085;76086;76087;76088;76089;76090;77770;78780;79894;79895;89428;90133;123119;126798;126799;136164;152425;157363;169246;169247;169248;169249;169250;169251;1759…	3813;13032;15115;20763;23354;26048;36531;40681;47316;58149;66682;67059;76076;77770;78780;79894;89428;90133;123119;126798;136164;152425;157363;169248;175945			AELSEEALLSVLPTIR;AQVPFSSCLEAYGAPEQVDDFWSTALQAK;AVDWIFSHIDDLDAEAAMDISEGR;DGLGGLPDIVR;DLGYIYFYQR;DRVTSAVEALLSADSASR;ENLWLNLTDGSILCGR;FASFPDYLVIQIK;FTFGLDWVPK;GTGLQPGEEELPDIAPPLVTPDEPK;IFQNAPTDPTQDFSTQVAK;IGEWELIQESGVPLKPLFGPGYTGIR;IVILPDYLEIAR;KFTFGLDWVPK;KLDVSIEMPEELDISQLR;KQEVQAWDGEVR;LGHGLLSGEYSKPALESGDGEQVPEQK;LGTITPDGADVYSYDEDDMVLDPSLAEHLSHFGIDMLK;QQDAQEFFLHLINMVER;SAADSISESVPVGPK;SSENPNEVFR;V…	D3ZVQ0;D3ZVQ0;D3ZVQ0;D3ZVQ0;D3ZVQ0;D3ZVQ0;D3ZVQ0;D3ZVQ0;D3ZVQ0;D3ZVQ0;D3ZVQ0;D3ZVQ0;D3ZVQ0;D3ZVQ0;D3ZVQ0;D3ZVQ0;D3ZVQ0;D3ZVQ0;D3ZVQ0;D3ZVQ0;D3ZVQ0;D3ZVQ0;D3ZVQ0;D3ZVQ0;D3ZVQ0	LOC100911959;LOC100911959;LOC100911959;LOC100911959;LOC100911959;LOC100911959;LOC100911959;LOC100911959;LOC100911959;LOC100911959;LOC100911959;LOC100911959;LOC100911959;LOC100911959;LOC100911959;LOC100911959;LOC100911959;LOC100911959;LOC100911959;LOC100911959;LOC100911959;LOC100911959;LOC100911959;LOC100911959;LOC100911959	Ubiquitin carboxyl-terminal hydrolase;Ubiquitin carboxyl-terminal hydrolase;Ubiquitin carboxyl-terminal hydrolase;Ubiquitin carboxyl-terminal hydrolase;Ubiquitin carboxyl-terminal hydrolase;Ubiquitin carboxyl-terminal hydrolase;Ubiquitin carboxyl-terminal hydrolase;Ubiquitin carboxyl-terminal hydrolase;Ubiquitin carboxyl-terminal hydrolase;Ubiquitin carboxyl-terminal hydrolase;Ubiquitin carboxyl-…	yes;yes;yes;yes;yes;yes;yes;yes;yes;yes;yes;yes;yes;yes;yes;yes;yes;yes;yes;yes;yes;yes;yes;yes;yes	yes;yes;yes;yes;yes;yes;yes;yes;yes;yes;yes;yes;yes;yes;yes;yes;yes;yes;yes;yes;yes;yes;yes;yes;yes	D3ZVQ0_RAT
D3ZWV7;G3V945;P51650-2;P51650	D3ZWV7;G3V945;P51650-2;P51650	Succinate-semialdehyde dehydrogenase, mitochondrial	Aldh5a1	11;11;10;10	11;11;10;10	11;11;10;10	>tr|D3ZWV7|D3ZWV7_RAT Succinate-semialdehyde dehydrogenase, mitochondrial OS=Rattus norvegicus GN=Aldh5a1 PE=3 SV=1;>tr|G3V945|G3V945_RAT Aldehyde dehydrogenase family 5, subfamily A1 OS=Rattus norvegicus GN=Aldh5a1 PE=3 SV=1;>sp|P51650-2|SSDH_RAT Isoform	11	640	252;3573;5736;6076;9322;10770;13042;17761;23973;24203;24647	True;True;True;True;True;True;True;True;True;True;True	262;3754;6017;6372;9777;11308;13661;18696;25216;25453;25917	1359;1360;21323;21324;33688;33689;33690;35562;53611;63646;76615;76616;76617;104573;145346;146824;146825;146826;146827;146828;149961;149962	1595;1596;24512;24513;38915;38916;38917;41089;62657;74463;90153;90154;90155;90156;123095;171186;173078;173079;173080;173081;173082;177200;177201	1595;24512;38915;41089;62657;74463;90153;123095;171186;173078;177200			AAYDAFSSWK;DMLCITEETFGPLAPVIK;EVGEVLCTDPLVSK;FDKEEEAVAIANAADVGLAGYFYSQDPAQIWR;HQSGGNFFEPTLLSNVTR;ISFTGSTATGK;LGTVADCGVPEAR;QPVGVASIITPWNFPSAMITR;VYGDIIYTSAK;WLPTPATFPVYDPASGAK;YGIDEYLEVK	D3ZWV7;G3V945;P51650-2;P51650;D3ZWV7;G3V945;D3ZWV7;G3V945;P51650-2;P51650;D3ZWV7;G3V945;P51650-2;P51650;D3ZWV7;G3V945;P51650-2;P51650;D3ZWV7;G3V945;P51650-2;P51650;D3ZWV7;G3V945;P51650-2;P51650;D3ZWV7;G3V945;P51650-2;P51650;D3ZWV7;G3V945;P51650-2;P51650;D3ZWV7;G3V945;P51650-2;P51650;D3ZWV7;G3V945;P51650-2;P51650	Aldh5a1;Aldh5a1;Aldh5a1;Aldh5a1;Aldh5a1;Aldh5a1;Aldh5a1;Aldh5a1;Aldh5a1;Aldh5a1;Aldh5a1	Succinate-semialdehyde dehydrogenase, mitochondrial;Succinate-semialdehyde dehydrogenase, mitochondrial;Succinate-semialdehyde dehydrogenase, mitochondrial;Succinate-semialdehyde dehydrogenase, mitochondrial;Succinate-semialdehyde dehydrogenase, mitochondrial;Succinate-semialdehyde dehydrogenase, mitochondrial;Succinate-semialdehyde dehydrogenase, mitochondrial;Succinate-semialdehyde dehydrogenas…	yes;yes;yes;yes;yes;yes;yes;yes;yes;yes;yes	no;no;no;no;no;no;no;no;no;no;no	D3ZWV7_RAT;G3V945_RAT;SSDH_RAT
D3ZXY4	D3ZXY4	Protein Aldh8a1	LOC683474	25	25	25	>tr|D3ZXY4|D3ZXY4_RAT Protein Aldh8a1 OS=Rattus norvegicus GN=Aldh8a1 PE=3 SV=2	25	652	841;3879;4227;4648;5121;5150;6590;9543;9544;10232;10940;14247;14432;16411;17011;19177;19178;19792;21322;21872;21873;22474;22513;23324;24662	True;True;True;True;True;True;True;True;True;True;True;True;True;True;True;True;True;True;True;True;True;True;True;True;True	890;4077;4443;4878;5368;5369;5398;5399;6915;10007;10008;10728;11481;14928;15118;17283;17917;20172;20173;20807;22413;22996;22997;23623;23664;23665;24539;25932	5586;5587;5588;5589;5590;5591;5592;5593;5594;23091;23092;23093;23094;25717;25718;25719;27911;30629;30630;30631;30632;30633;30634;30635;30636;30637;30728;30729;30730;30731;38680;38681;54700;54701;54702;54703;54704;54705;54706;54707;54708;54709;54710;54711;54712;54713;54714;54715;60370;60371;60372;60373;60374;64616;84283;85332;85333;96260;96261;96262;96263;100353;100354;112100;112101;112102;115723;…	6430;6431;6432;6433;6434;6435;6436;6437;6438;6439;6440;26506;26507;26508;26509;26510;29644;29645;29646;29647;29648;32184;35399;35400;35401;35402;35403;35404;35405;35406;35407;35408;35409;35410;35511;35512;35513;35514;35515;44969;44970;63968;63969;63970;63971;63972;63973;63974;63975;63976;63977;63978;63979;63980;63981;63982;63983;63984;70770;70771;70772;70773;70774;70775;75535;99195;100379;100380;…	6433;26508;29646;32184;35403;35511;44969;63971;63984;70772;75535;99195;100380;113228;118199;131838;131841;136173;147242;151849;151860;159168;159451;166541;177269	187;188;189	9;326;460	AGVPPGVINVVFGTGPR;DSYDFFTEIK;EAFPAWSSR;EGAKDSYDFFTEIK;ELLMLENFIGGK;ELNLPFGGMK;FLPCNSYIDSYDPSTGEVYCK;IAPAIAAGNTVIAK;IAPAIAAGNTVIAKPSELTSVTAWMFCK;ILCGEGVDQLSLPLR;ITQLSAPHCK;LQSGLVWTNCWLIR;LSLELGGK;NPAIIFEDANLEECIPATVR;PSELTSVTAWMFCK;SIYNEFLK;SIYNEFLKR;SSFANQGEICLCTSR;TPVGIAGLISPWNLPLYLLTWK;VADVLEQSLEELAQAESK;VADVLEQSLEELAQAESKDQGK;VGEALVSHPEVPVISFTGSQPTAER;VGIPSDPSANMGALISK;VPNSGKEEIEVAVQAAR;YGLGAT…	D3ZXY4;D3ZXY4;D3ZXY4;D3ZXY4;D3ZXY4;D3ZXY4;D3ZXY4;D3ZXY4;D3ZXY4;D3ZXY4;D3ZXY4;D3ZXY4;D3ZXY4;D3ZXY4;D3ZXY4;D3ZXY4;D3ZXY4;D3ZXY4;D3ZXY4;D3ZXY4;D3ZXY4;D3ZXY4;D3ZXY4;D3ZXY4;D3ZXY4	LOC683474;LOC683474;LOC683474;LOC683474;LOC683474;LOC683474;LOC683474;LOC683474;LOC683474;LOC683474;LOC683474;LOC683474;LOC683474;LOC683474;LOC683474;LOC683474;LOC683474;LOC683474;LOC683474;LOC683474;LOC683474;LOC683474;LOC683474;LOC683474;LOC683474		yes;yes;yes;yes;yes;yes;yes;yes;yes;yes;yes;yes;yes;yes;yes;yes;yes;yes;yes;yes;yes;yes;yes;yes;yes	yes;yes;yes;yes;yes;yes;yes;yes;yes;yes;yes;yes;yes;yes;yes;yes;yes;yes;yes;yes;yes;yes;yes;yes;yes	D3ZXY4_RAT
D3ZZ65	D3ZZ65	Protein Casp14	Casp14	1	1	1	>tr|D3ZZ65|D3ZZ65_RAT Protein Casp14 OS=Rattus norvegicus GN=Casp14 PE=3 SV=1	1	670	23980	TRUE	25224	145381;145382;145383;145384;145385;145386;145387;145388;145389;145390;145391;145392;145393;145394;145395;145396;145397;145398;145399;145400;145401;145402;145403;145404	171228;171229;171230;171231;171232;171233;171234;171235;171236;171237;171238;171239;171240;171241;171242;171243;171244;171245;171246;171247;171248;171249;171250;171251	171228			VYIIQACR	D3ZZ65	Casp14		yes	yes	D3ZZ65_RAT
D3ZZA8	D3ZZA8	Protein Sec24a	Sec24a	13	13	13	>tr|D3ZZA8|D3ZZA8_RAT Protein Sec24a OS=Rattus norvegicus GN=Sec24a PE=4 SV=1	13	675	73;2580;2709;3535;4865;5225;12772;13811;16347;20515;21800;22172;23840	True;True;True;True;True;True;True;True;True;True;True;True;True	76;2716;2848;3708;5104;5478;13381;14470;17212;21569;22921;23308;25079	559;560;561;562;563;564;15367;16258;16259;16260;16261;16262;16263;16264;16265;16266;16267;16268;16269;16270;16271;16272;16273;16274;16275;16276;20855;29192;29193;29194;31249;74906;81734;81735;81736;95524;95525;120035;120036;120037;128860;128861;128862;128863;128864;128865;133408;133409;144801;144802;144803	703;704;705;706;707;708;17708;18801;18802;18803;18804;18805;18806;18807;18808;18809;18810;18811;18812;18813;18814;18815;18816;18817;18818;18819;24029;33780;33781;33782;36143;87972;96250;96251;96252;112257;112258;141085;141086;141087;151552;151553;151554;151555;151556;151557;157065;157066;170538;170539;170540	704;17708;18802;24029;33780;36143;87972;96252;112257;141085;151552;157066;170539			AAFLQNLVEDR;CTLTSVPQTQALLNK;DALVNAVIDSLSAYR;DLVQLPVVTSSTIVR;EIHLTPSTDFYK;ELVQDLLK;LFPLFVLALLK;LNCNPELFR;NMLPSTPLQPPVPNLLEDVQK;TESALSYYEFLLHIQQQVNK;TYINPFVNFLDQR;VDNLSDEGALNINDR;VVNLLQER	D3ZZA8;D3ZZA8;D3ZZA8;D3ZZA8;D3ZZA8;D3ZZA8;D3ZZA8;D3ZZA8;D3ZZA8;D3ZZA8;D3ZZA8;D3ZZA8;D3ZZA8	Sec24a;Sec24a;Sec24a;Sec24a;Sec24a;Sec24a;Sec24a;Sec24a;Sec24a;Sec24a;Sec24a;Sec24a;Sec24a		yes;yes;yes;yes;yes;yes;yes;yes;yes;yes;yes;yes;yes	yes;yes;yes;yes;yes;yes;yes;yes;yes;yes;yes;yes;yes	D3ZZA8_RAT
P60868;D3ZZK1;M0RAK8;M0RB28;M0R5V6;M0R566;M0R987	P60868;D3ZZK1;M0RAK8	40S ribosomal protein S20	Rps20;LOC100359563;LOC100912386	3;3;2;1;1;1;1	3;3;2;1;1;1;1	3;3;2;1;1;1;1	>sp|P60868|RS20_RAT 40S ribosomal protein S20 OS=Rattus norvegicus GN=Rps20 PE=3 SV=1;>tr|D3ZZK1|D3ZZK1_RAT Protein LOC100359563 OS=Rattus norvegicus GN=LOC100359563 PE=3 SV=1;>tr|M0RAK8|M0RAK8_RAT Protein LOC100912386 (Fragment) OS=Rattus norvegicus GN=LO	3	679	3906;13137;21319	True;True;True	4105;13760;22408	23163;23164;77007;77008;77009;77010;77011;77012;125139;125140;125141;125142;125143;125144;125145;125146;125147	26587;26588;90617;90618;90619;90620;90621;90622;90623;90624;90625;90626;90627;147225;147226;147227;147228;147229;147230;147231;147232;147233	26588;90623;147230			DTGKTPVEPEVAIHR;LIDLHSPSEIVK;TPVEPEVAIHR	P60868;D3ZZK1;P60868;D3ZZK1;M0RAK8;M0RB28;M0R5V6;M0R566;M0R987;P60868;D3ZZK1;M0RAK8	Rps20;LOC100359563;Rps20;LOC100359563;LOC100912386;LOC100909911;RGD1562725;RGD1563124;LOC100364116;Rps20;LOC100359563;LOC100912386	40S ribosomal protein S20;40S ribosomal protein S20;40S ribosomal protein S20	yes;yes;yes	no;no;no	D3ZZK1_RAT;M0RAK8_RAT;RS20_RAT
D3ZZT9	D3ZZT9	Protein Col14a1	Col14a1	24	24	24	>tr|D3ZZT9|D3ZZT9_RAT Protein Col14a1 OS=Rattus norvegicus GN=Col14a1 PE=4 SV=2	24	688	2945;4248;4551;7719;8595;9935;9940;10112;10372;10965;11037;11090;14135;15741;15963;16249;16322;23484;23708;23712;23714;24050;24853;25159	True;True;True;True;True;True;True;True;True;True;True;True;True;True;True;True;True;True;True;True;True;True;True;True	3093;4464;4778;8098;9022;10415;10420;10601;10876;11508;11582;11636;14810;16582;16815;17107;17182;24707;24937;24941;24943;25295;26128;26452	17569;25797;25798;25799;25800;25801;25802;27397;27398;27399;44645;44646;44647;44648;49650;49651;49652;49653;49654;49655;49656;49657;57779;57780;57791;57792;57793;59146;59147;59148;59149;59150;59151;59152;59153;59154;61051;64729;64730;64731;64732;64733;64734;64735;64736;64737;65125;65126;65127;65128;65129;65130;65131;65132;65133;65134;65419;65420;65421;65422;65423;65424;65425;65426;65427;83678;836…	20266;29743;29744;29745;29746;29747;29748;31547;31548;31549;51930;51931;51932;51933;57806;57807;57808;57809;57810;57811;57812;57813;67624;67625;67637;67638;67639;69179;69180;69181;69182;69183;69184;69185;69186;69187;71509;75661;75662;75663;75664;75665;75666;75667;75668;75669;76125;76126;76127;76128;76129;76130;76131;76132;76133;76134;76485;76486;76487;76488;76489;76490;76491;76492;76493;98531;985…	20266;29743;31547;51931;57810;67625;67637;69181;71509;75662;76127;76487;98533;108071;109234;111529;111979;167955;169291;169359;169364;171549;178539;180615			DFSAVEGVSMEPGTFNLFPCYQIHK;EAGVELFAIGVK;EEVVMVPGVQNSLLLK;GGNTLTGLALNFIFENSFKPEAGSR;GTETTLALPMASDLELYDVTENSMR;IGILITDGK;IGLAQYSGDPR;IINFLYSTVGALDK;ILPDTPQEPFALWEILNK;ITWDPPSAPVK;IVLESLQDTQAQESTVGGGVNR;IVYTSADGTEINEVEVDPITTFPLK;LQEIEGPSVSIMQK;NADLSELQEIASEPDSTHVYNVAEFDLMHTVVESLTR;NFLENLVTAFNVGSEK;NLMSSTEYQIAVFAVSAHTASEGLR;NLVVDDEAATSLR;VSEEWYNR;VTVTPIYTVGEGVSVSAPGK;VTWDISDSNVEHFR;VTWHPLSAEEGQHK;WDAV…	D3ZZT9;D3ZZT9;D3ZZT9;D3ZZT9;D3ZZT9;D3ZZT9;D3ZZT9;D3ZZT9;D3ZZT9;D3ZZT9;D3ZZT9;D3ZZT9;D3ZZT9;D3ZZT9;D3ZZT9;D3ZZT9;D3ZZT9;D3ZZT9;D3ZZT9;D3ZZT9;D3ZZT9;D3ZZT9;D3ZZT9;D3ZZT9	Col14a1;Col14a1;Col14a1;Col14a1;Col14a1;Col14a1;Col14a1;Col14a1;Col14a1;Col14a1;Col14a1;Col14a1;Col14a1;Col14a1;Col14a1;Col14a1;Col14a1;Col14a1;Col14a1;Col14a1;Col14a1;Col14a1;Col14a1;Col14a1		yes;yes;yes;yes;yes;yes;yes;yes;yes;yes;yes;yes;yes;yes;yes;yes;yes;yes;yes;yes;yes;yes;yes;yes	yes;yes;yes;yes;yes;yes;yes;yes;yes;yes;yes;yes;yes;yes;yes;yes;yes;yes;yes;yes;yes;yes;yes;yes	D3ZZT9_RAT
D3ZZZ9	D3ZZZ9	Catenin (Cadherin associated protein), delta 1	Ctnnd1	26	26	26	>tr|D3ZZZ9|D3ZZZ9_RAT Catenin (Cadherin associated protein), delta 1 (Predicted), isoform CRA_a OS=Rattus norvegicus GN=Ctnnd1 PE=4 SV=1	26	691	16;1319;3556;4377;6379;7058;7886;7963;8890;8967;9124;9435;11141;11783;14764;15180;15824;16262;17742;18638;18912;19492;19726;21249;21714;25042	True;True;True;True;True;True;True;True;True;True;True;True;True;True;True;True;True;True;True;True;True;True;True;True;True;True	16;1399;3732;3733;4596;6695;7409;8271;8350;9332;9410;9573;9893;11688;12354;15462;15899;16669;17120;18677;19602;19891;20498;20741;22336;22831;26330	32;33;34;35;36;37;38;39;40;41;42;43;44;45;46;47;48;49;50;51;52;53;54;55;56;57;58;59;60;61;8753;8754;8755;8756;8757;8758;8759;8760;8761;8762;8763;8764;8765;8766;8767;8768;8769;8770;8771;8772;8773;8774;8775;8776;8777;8778;8779;8780;8781;8782;8783;8784;8785;8786;8787;8788;8789;8790;8791;8792;8793;8794;8795;8796;8797;8798;8799;8800;8801;8802;8803;8804;21219;21220;21221;21222;21223;21224;21225;21226;2…	33;34;35;36;37;38;39;40;41;42;43;44;45;46;47;48;49;50;51;52;53;54;55;56;57;58;59;60;61;62;10137;10138;10139;10140;10141;10142;10143;10144;10145;10146;10147;10148;10149;10150;10151;10152;10153;10154;10155;10156;10157;10158;10159;10160;10161;10162;10163;10164;10165;10166;10167;10168;10169;10170;10171;10172;10173;10174;10175;10176;10177;10178;10179;10180;10181;10182;10183;10184;10185;10186;10187;101…	33;10145;24415;30576;42875;47713;52901;53306;59648;60325;61562;63170;76722;79787;102356;105240;108450;111583;123020;127796;129780;134491;135837;146783;150622;179971	194	466	AAALVLQTIWGYK;ALSAIADLLTSEHER;DMDLTEVITGTLWNLSSHDSIK;ECDGLVDALIFIVQAEIGQK;FHPEPYGLEDDQR;FVGDADLER;GIPILVGLLDHPK;GKKPTEDPANDTVDFPK;GYELLFQPEVVR;HAIPNLVK;HIEWESVLTNTAGCLR;HYEDGYPGGSDNYGSLSR;IYISLLK;KPTEDPANDTVDFPK;LVENCVCLLR;MDDSEVESTASILASVK;NCDGVPALVR;NLPGGQQNSSWNFSEDTVVSILNTINEVIAENLEAAK;QPELPEVIAMLGFR;SDFQVNLNNASR;SGDLGDMEPLK;SNAAAYLQHLCYR;SQSSHSYDDSTLPLIDR;TPAILEASAGAIQNLCAGR;TVQPVPMGPDGLPVDAS…	D3ZZZ9;D3ZZZ9;D3ZZZ9;D3ZZZ9;D3ZZZ9;D3ZZZ9;D3ZZZ9;D3ZZZ9;D3ZZZ9;D3ZZZ9;D3ZZZ9;D3ZZZ9;D3ZZZ9;D3ZZZ9;D3ZZZ9;D3ZZZ9;D3ZZZ9;D3ZZZ9;D3ZZZ9;D3ZZZ9;D3ZZZ9;D3ZZZ9;D3ZZZ9;D3ZZZ9;D3ZZZ9;D3ZZZ9	Ctnnd1;Ctnnd1;Ctnnd1;Ctnnd1;Ctnnd1;Ctnnd1;Ctnnd1;Ctnnd1;Ctnnd1;Ctnnd1;Ctnnd1;Ctnnd1;Ctnnd1;Ctnnd1;Ctnnd1;Ctnnd1;Ctnnd1;Ctnnd1;Ctnnd1;Ctnnd1;Ctnnd1;Ctnnd1;Ctnnd1;Ctnnd1;Ctnnd1;Ctnnd1		yes;yes;yes;yes;yes;yes;yes;yes;yes;yes;yes;yes;yes;yes;yes;yes;yes;yes;yes;yes;yes;yes;yes;yes;yes;yes	yes;yes;yes;yes;yes;yes;yes;yes;yes;yes;yes;yes;yes;yes;yes;yes;yes;yes;yes;yes;yes;yes;yes;yes;yes;yes	D3ZZZ9_RAT
Q9WVC0;D4A0F5;F1LMC7	Q9WVC0;D4A0F5;F1LMC7	Septin-7	2007-09-01	6;6;6	6;6;6	5;5;5	>sp|Q9WVC0|SEPT7_RAT Septin-7 OS=Rattus norvegicus GN=Sept7 PE=1 SV=1;>tr|D4A0F5|D4A0F5_RAT Septin-7 OS=Rattus norvegicus GN=Sept7 PE=3 SV=2;>tr|F1LMC7|F1LMC7_RAT Septin-7 OS=Rattus norvegicus GN=Sept7 PE=3 SV=2	6	695	397;4061;11124;11125;19942;23208	True;True;True;True;True;True	422;4268;11671;11672;20963;24415	2667;24475;24476;24477;24478;24479;65525;65526;116582;116583;116584;116585;140462;140463;140464	3026;28154;28155;28156;28157;28158;76605;76606;137122;137123;137124;137125;165403;165404;165405	3026;28154;76605;76606;137124;165404			ADTLTPEECQQFK;DVTNNVHYENYR;IYEFPETDDEEENK;IYEFPETDDEEENKLVK;STLINSLFLTDLYSPEYPGPSHR;VNIIPLIAK	Q9WVC0;D4A0F5;F1LMC7;Q9WVC0;D4A0F5;F1LMC7;Q9WVC0;D4A0F5;F1LMC7;Q9WVC0;D4A0F5;F1LMC7;Q9WVC0;D4A0F5;F1LMC7;Q9WVC0;D4A0F5;F1LMC7	Sept7;Sept7;Sept7;Sept7;Sept7;Sept7	Septin-7;Septin-7;Septin-7;Septin-7;Septin-7;Septin-7	yes;yes;yes;yes;yes;no	no;no;no;no;no;no	D4A0F5_RAT;F1LMC7_RAT;SEPT7_RAT
D4A0I6	D4A0I6	Protein LOC100910823	LOC100910823	1	1	1	>tr|D4A0I6|D4A0I6_RAT Protein LOC100910823 (Fragment) OS=Rattus norvegicus GN=LOC100910823 PE=4 SV=2	1	698	20818	TRUE	21884	122108;122109;122110;122111;122112;122113;122114	143669;143670;143671;143672;143673;143674;143675	143670			TIFDTPDEDPNYNPLPEERPGGFAWGEGQR	D4A0I6	LOC100910823		yes	yes	D4A0I6_RAT
D4A0T0	D4A0T0	Protein Ndufb10	Ndufb10	11	11	11	>tr|D4A0T0|D4A0T0_RAT Protein Ndufb10 OS=Rattus norvegicus GN=Ndufb10 PE=4 SV=1	11	699	2250;2912;4586;4666;4677;5035;16905;16906;18117;21253;25039	True;True;True;True;True;True;True;True;True;True;True	2376;3059;4814;4896;4908;5280;17801;17802;19062;22340;26327	14029;14030;14031;14032;14033;14034;14035;14036;14037;14038;14039;14040;14041;14042;17278;17279;17280;17281;17282;17283;17284;17285;17286;27493;27494;27495;27997;27998;28047;28048;28049;30111;30112;30113;30114;30115;30116;30117;30118;30119;30120;30121;30122;30123;99709;99710;99711;99712;99713;99714;99715;99716;99717;106417;124769;124770;124771;124772;124773;124774;124775;124776;124777;124778;1523…	16217;16218;16219;16220;16221;16222;16223;16224;16225;16226;16227;16228;16229;16230;16231;16232;19897;19898;19899;19900;19901;19902;19903;19904;19905;19906;19907;19908;31655;31656;31657;32284;32285;32343;32344;32345;34828;34829;34830;34831;34832;34833;34834;34835;34836;34837;34838;34839;34840;34841;117449;117450;117451;117452;117453;117454;117455;117456;117457;117458;125317;146791;146792;146793;1…	16220;19897;31657;32284;32344;34830;117451;117457;125317;146798;179965			AYDLVVDWPVTLVR;DFKVDQEIINIIQER;EFIEQQHAK;EGDVICIYEAEMQWR;EGESALQNCAK;ELEQFTQVSK;PDSWDKDVYPEPPR;PDSWDKDVYPEPPRR;RDFKVDQEIINIIQER;TPAPSPQTSIPNPITYLTK;YQDLGAYYSAR	D4A0T0;D4A0T0;D4A0T0;D4A0T0;D4A0T0;D4A0T0;D4A0T0;D4A0T0;D4A0T0;D4A0T0;D4A0T0	Ndufb10;Ndufb10;Ndufb10;Ndufb10;Ndufb10;Ndufb10;Ndufb10;Ndufb10;Ndufb10;Ndufb10;Ndufb10		yes;yes;yes;yes;yes;yes;yes;yes;yes;yes;yes	yes;yes;yes;yes;yes;yes;yes;yes;yes;yes;yes	D4A0T0_RAT
D4A1T6	D4A1T6	Protein C1r	C1r	2	2	2	>tr|D4A1T6|D4A1T6_RAT Protein C1r (Fragment) OS=Rattus norvegicus GN=C1r PE=3 SV=2	2	720	4003;10728	True;True	4207;11260	23884;23885;63221	27449;27450;73958	27449;73958			DVFLGHTNVEEIKK;IQYYCHDPYYK	D4A1T6;D4A1T6	C1r;C1r		yes;yes	yes;yes	D4A1T6_RAT
D4A1W8	D4A1W8	Microsomal triglyceride transfer protein	Mttp	39	39	39	>tr|D4A1W8|D4A1W8_RAT Microsomal triglyceride transfer protein OS=Rattus norvegicus GN=Mttp PE=4 SV=1	39	724	586;979;4440;4502;4641;4642;5558;5774;7344;7795;8073;8482;9725;10831;11014;11280;11330;13185;14123;14709;15476;15780;16087;16391;16421;18135;18381;18682;18936;19002;19521;21508;22779;22780;23719;24362;24434;24435;24945	True;True;True;True;True;True;True;True;True;True;True;True;True;True;True;True;True;True;True;True;True;True;True;True;True;True;True;True;True;True;True;True;True;True;True;True;True;True;True	622;1037;4661;4726;4871;4872;5832;6056;7709;8177;8464;8902;10197;11370;11558;11830;11881;13811;14798;15402;16251;16252;16622;16942;17262;17295;19080;19334;19651;19915;19983;20527;22612;23949;23950;24948;25613;25692;25693;26224	4078;4079;4080;4081;4082;4083;4084;4085;4086;4087;4088;4089;4090;6624;6625;6626;6627;26796;27120;27903;27904;32699;32700;33802;33803;33804;42365;42366;44884;46578;48878;55833;55834;55835;64036;64037;64038;64983;64984;64985;66152;66153;66375;77397;83633;86689;90598;90599;90600;92085;92086;92087;93629;93630;93631;93632;96119;96424;106458;107408;107409;109321;109322;109323;110454;110455;110456;11045…	4686;4687;4688;4689;4690;4691;4692;4693;4694;4695;4696;4697;4698;4699;4700;7648;7649;7650;7651;7652;7653;30878;30879;31231;32176;32177;37740;37741;39037;39038;39039;49275;49276;52201;54147;56832;65232;65233;65234;65235;74900;74901;74902;74903;74904;75955;75956;75957;75958;77321;77322;77589;91050;98484;101887;101888;106471;106472;106473;106474;108216;108217;108218;108219;110055;110056;110057;11005…	4690;7650;30878;31231;32176;32177;37741;39038;49276;52201;54147;56832;65234;74901;75957;77322;77589;91050;98484;101887;106473;108218;110055;113074;113433;125362;126526;128665;129897;130284;134581;148536;161990;161991;169374;173784;174390;174393;179175	202	717	AFALNFLQTVAGK;AIPIVGQVLQSVCK;EDTTMYLLALK;EEILQILK;EFYSYENEPVGIENLK;EFYSYENEPVGIENLKR;ESVMIIIGALVR;EVLPQLVDAVTSAQTPASLEAILDFLDFK;GCPSLAEHWQSIR;GHTTGLSLNNER;GLILLIDHSQDIQLQSGLK;GSFASNDIR;IEDSFVTAVVAEETR;ISSDVDVVLLWR;IVGKDNLEALR;KEDTTMYLLALK;KEVLPQLVDAVTSAQTPASLEAILDFLDFK;LILGGLEKPEK;LQDSVGYR;LTYSTEVFLDGGK;MLSASGDPVSVVK;NALLPEGIPLLLK;NILLSIGELPK;NNPSYMDVK;NPDGDDDQLIQVTITAVNVENAGQQR;REEILQILK;RSNLNIF…	D4A1W8;D4A1W8;D4A1W8;D4A1W8;D4A1W8;D4A1W8;D4A1W8;D4A1W8;D4A1W8;D4A1W8;D4A1W8;D4A1W8;D4A1W8;D4A1W8;D4A1W8;D4A1W8;D4A1W8;D4A1W8;D4A1W8;D4A1W8;D4A1W8;D4A1W8;D4A1W8;D4A1W8;D4A1W8;D4A1W8;D4A1W8;D4A1W8;D4A1W8;D4A1W8;D4A1W8;D4A1W8;D4A1W8;D4A1W8;D4A1W8;D4A1W8;D4A1W8;D4A1W8;D4A1W8	Mttp;Mttp;Mttp;Mttp;Mttp;Mttp;Mttp;Mttp;Mttp;Mttp;Mttp;Mttp;Mttp;Mttp;Mttp;Mttp;Mttp;Mttp;Mttp;Mttp;Mttp;Mttp;Mttp;Mttp;Mttp;Mttp;Mttp;Mttp;Mttp;Mttp;Mttp;Mttp;Mttp;Mttp;Mttp;Mttp;Mttp;Mttp;Mttp		yes;yes;yes;yes;yes;yes;yes;yes;yes;yes;yes;yes;yes;yes;yes;yes;yes;yes;yes;yes;yes;yes;yes;yes;yes;yes;yes;yes;yes;yes;yes;yes;yes;yes;yes;yes;yes;yes;yes	yes;yes;yes;yes;yes;yes;yes;yes;yes;yes;yes;yes;yes;yes;yes;yes;yes;yes;yes;yes;yes;yes;yes;yes;yes;yes;yes;yes;yes;yes;yes;yes;yes;yes;yes;yes;yes;yes;yes	D4A1W8_RAT
D4A264	D4A264	Protein Zadh2	Zadh2	6	6	6	>tr|D4A264|D4A264_RAT Protein Zadh2 OS=Rattus norvegicus GN=Zadh2 PE=4 SV=2	6	727	2774;6410;7063;7399;14454;14947	True;True;True;True;True;True	2917;6727;7414;7765;15141;15654	16554;16555;16556;37207;41019;41020;41021;42724;85460;88331	19133;19134;19135;42951;47720;47721;47722;49677;100519;103863	19135;42951;47720;49677;100519;103863			DCPVPLPGDGDLLVR;FIGLESIFQAVDYMYSGK;FVGINASDINYSAGR;GDLVCEVDLGHLAPEGR;LSPNFHEAVTLR;LVVELPHPVSSK	D4A264;D4A264;D4A264;D4A264;D4A264;D4A264	Zadh2;Zadh2;Zadh2;Zadh2;Zadh2;Zadh2		yes;yes;yes;yes;yes;yes	yes;yes;yes;yes;yes;yes	D4A264_RAT
D4A2K1	D4A2K1	Protein Hoga1	Hoga1	11	11	11	>tr|D4A2K1|D4A2K1_RAT Protein Hoga1 OS=Rattus norvegicus GN=Hoga1 PE=4 SV=1	11	734	1565;6307;7653;9660;11469;12050;12314;12381;13149;15532;21150	True;True;True;True;True;True;True;True;True;True;True	1663;6617;8025;10130;12027;12632;12904;12973;13773;16324;16325;22228	10191;10192;10193;10194;10195;10196;10197;10198;10199;36740;44027;44028;44029;44030;44031;44032;44033;44034;44035;44036;44037;44038;44039;55354;66970;69329;69330;72299;72300;72301;72572;77194;77195;90818;90819;90820;90821;124112;124113	11799;11800;11801;11802;11803;11804;11805;11806;11807;11808;42400;51108;51109;51110;51111;51112;51113;51114;51115;51116;51117;51118;51119;51120;51121;51122;64704;78324;81101;81102;85021;85022;85023;85024;85025;85330;90834;90835;90836;106724;106725;106726;106727;145983;145984;145985	11803;42400;51110;64704;78324;81101;85022;85330;90836;106725;145985	204	139	APLQELSPSEEEALR;FGIPGLKK;GFVVQGSTGEFPFLTSLER;IDIAGIYPPVTTPFTATAEVDYGKLEENLNK;KIDIAGIYPPVTTPFTATAEVDYGK;LAAFPFR;LCLTGQGEAAQR;LDFSNNGWL;LIEPNTAVTR;MNSAALIHHYTK;TMDWFGYYGGPCR	D4A2K1;D4A2K1;D4A2K1;D4A2K1;D4A2K1;D4A2K1;D4A2K1;D4A2K1;D4A2K1;D4A2K1;D4A2K1	Hoga1;Hoga1;Hoga1;Hoga1;Hoga1;Hoga1;Hoga1;Hoga1;Hoga1;Hoga1;Hoga1		yes;yes;yes;yes;yes;yes;yes;yes;yes;yes;yes	yes;yes;yes;yes;yes;yes;yes;yes;yes;yes;yes	D4A2K1_RAT
D4A4X4;F1M434	D4A4X4;F1M434		Cgn	25;13	25;13	25;13	>tr|D4A4X4|D4A4X4_RAT Protein Cgn OS=Rattus norvegicus GN=Cgn PE=4 SV=1;>tr|F1M434|F1M434_RAT Protein Cgn OS=Rattus norvegicus GN=Cgn PE=4 SV=2	25	765	1367;1944;3350;5024;5027;5109;5191;6451;7242;8165;10306;12173;12174;12242;12494;13576;15259;16689;17257;17783;17851;17941;19750;21313;22009	True;True;True;True;True;True;True;True;True;True;True;True;True;True;True;True;True;True;True;True;True;True;True;True;True	1447;2054;3517;5269;5272;5356;5444;6771;7602;8560;10803;12758;12759;12829;13093;14217;15992;17574;18173;18718;18788;18880;20765;22400;23138	8968;8969;8970;8971;8972;8973;8974;8975;8976;8977;8978;8979;8980;8981;8982;8983;12457;19844;19845;19846;19847;19848;19849;19850;30019;30020;30021;30022;30023;30024;30025;30026;30027;30028;30029;30030;30031;30032;30033;30034;30035;30036;30037;30038;30039;30040;30041;30042;30043;30044;30045;30046;30047;30048;30049;30050;30051;30052;30072;30073;30074;30546;30547;30548;30549;30550;30551;30552;30553;3…	10361;10362;10363;10364;10365;10366;10367;10368;10369;10370;10371;10372;10373;10374;10375;10376;14445;22922;22923;22924;22925;22926;22927;22928;34726;34727;34728;34729;34730;34731;34732;34733;34734;34735;34736;34737;34738;34739;34740;34741;34742;34743;34744;34745;34746;34747;34748;34749;34750;34751;34752;34753;34754;34755;34756;34757;34758;34759;34760;34785;34786;34787;35312;35313;35314;35315;353…	10365;14445;22923;34747;34787;35320;35787;43170;48815;54769;71166;84252;84258;84660;86066;94229;105437;115206;119781;123188;123638;124567;136082;147164;152854			ALVGQAELTR;ATIYGILR;DLEEQNLQLQK;ELEEQHEVNEQLQAR;ELEETSEETGHWQNMFQK;ELLEELLEGK;ELSIQIDDER;FITEPEGAAEMGTLR;GALKEEVASHDQEVEHVR;GLVEGGEAVEAR;ILGLEQQLK;LALQQLQSQMEDYK;LALQQLQSQMEDYKEK;LASSEGLQKPSASFSQLESQNQLLQER;LEAELDEEKNTVELLTDR;LLLGQEEGLR;MEKEEIEEELGEK;NTVELLTDR;QELLQLR;QQLEEALNVAQEEEGSLAAAK;QSPFSSFSR;QVDEAEEEIER;SRDLEEQNLQLQK;TPSVNTIDTAPLSSVDSLINK;VASETEAMVLGQR	D4A4X4;F1M434;D4A4X4;F1M434;D4A4X4;F1M434;D4A4X4;D4A4X4;F1M434;D4A4X4;F1M434;D4A4X4;D4A4X4;F1M434;D4A4X4;F1M434;D4A4X4;D4A4X4;D4A4X4;D4A4X4;D4A4X4;D4A4X4;D4A4X4;F1M434;D4A4X4;F1M434;D4A4X4;D4A4X4;F1M434;D4A4X4;D4A4X4;F1M434;D4A4X4;D4A4X4;F1M434;D4A4X4;F1M434;D4A4X4	Cgn;Cgn;Cgn;Cgn;Cgn;Cgn;Cgn;Cgn;Cgn;Cgn;Cgn;Cgn;Cgn;Cgn;Cgn;Cgn;Cgn;Cgn;Cgn;Cgn;Cgn;Cgn;Cgn;Cgn;Cgn		yes;yes;yes;yes;yes;yes;yes;yes;yes;yes;yes;yes;yes;yes;yes;yes;yes;yes;yes;yes;yes;yes;yes;yes;yes	no;no;no;yes;no;no;yes;no;no;yes;yes;yes;yes;yes;yes;no;no;yes;no;yes;no;yes;no;no;yes	D4A4X4_RAT;F1M434_RAT
D4A565	D4A565	NADH dehydrogenase (Ubiquinone) 1 beta subcomplex, 5	Ndufb5	6	6	6	>tr|D4A565|D4A565_RAT NADH dehydrogenase (Ubiquinone) 1 beta subcomplex, 5 (Predicted), isoform CRA_b OS=Rattus norvegicus GN=Ndufb5 PE=4 SV=1	6	771	1730;7379;7380;12821;20628;20942	True;True;True;True;True;True	1836;7744;7745;13431;21688;22010	11308;42620;42621;42622;42623;75099;75100;75101;120528;122832;122833;122834;122835	13137;49561;49562;49563;49564;49565;88236;88237;88238;141622;144522;144523;144524;144525;144526;144527;144528	13137;49562;49565;88236;141622;144525			ARGDGPWYQYPTPEK;GDGPWYQYPTPEK;GDGPWYQYPTPEKEFIDYSPK;LFVIKPSLYYDAR;TFYDGPEK;TLAILQIESEK	D4A565;D4A565;D4A565;D4A565;D4A565;D4A565	Ndufb5;Ndufb5;Ndufb5;Ndufb5;Ndufb5;Ndufb5		yes;yes;yes;yes;yes;yes	yes;yes;yes;yes;yes;yes	D4A565_RAT
D4A5K9;P17625;A2RRU1	D4A5K9;P17625	Glycogen [starch] synthase, liver	Gys2	15;14;1	15;14;1	15;14;1	>tr|D4A5K9|D4A5K9_RAT Glycogen [starch] synthase, liver OS=Rattus norvegicus GN=Gys2 PE=4 SV=2;>sp|P17625|GYS2_RAT Glycogen [starch] synthase, liver OS=Rattus norvegicus GN=Gys2 PE=2 SV=2	15	776	6870;7201;9947;14352;15028;19423;19558;19577;20991;21220;21513;22499;22700;24183;24813	True;True;True;True;True;True;True;True;True;True;True;True;True;True;True	7207;7557;10427;15038;15736;20427;20569;20589;22060;22307;22619;23650;23866;23867;25433;26088	40031;41740;41741;41742;57840;84928;84929;84930;84931;84932;84933;84934;84935;84936;84937;88755;113972;113973;113974;114668;114713;123085;124609;126409;126410;126411;135392;135393;135394;135395;135396;136872;136873;136874;136875;146332;150847	46572;48533;48534;48535;67687;99931;99932;99933;99934;99935;99936;99937;99938;99939;99940;104316;134203;134204;134205;135011;135058;144798;146607;148613;148614;148615;159315;159316;159317;159318;159319;161125;161126;161127;161128;172350;178194	46572;48533;67687;99933;104316;134203;135011;135058;144798;146607;148613;159317;161125;172350;178194	205	491	FSAVHEFQNLHATYK;GADIFLESLSR;IGLFNNR;LSDLLDWR;LYDGLLR;SLSVTSLGGLPAWEAER;SPDDSCNQLTQFLYGFCK;SPFSLNHIPK;TLFLFIAGR;TNNFNVETLK;TTANEWGENYFLIGPYFEHNVK;VGGICTVIQSK;VILHPEFLSSTSPLLPMDYEEFVR;WLIEGSPYVVLFDISSSAWNLDR;YLCAANIDFYNQLDKFNIDK	D4A5K9;P17625;D4A5K9;P17625;D4A5K9;P17625;D4A5K9;P17625;D4A5K9;P17625;D4A5K9;P17625;D4A5K9;P17625;D4A5K9;P17625;D4A5K9;P17625;D4A5K9;P17625;A2RRU1;D4A5K9;P17625;D4A5K9;P17625;D4A5K9;P17625;D4A5K9;D4A5K9;P17625	Gys2;Gys2;Gys2;Gys2;Gys2;Gys2;Gys2;Gys2;Gys2;Gys2;Gys1;Gys2;Gys2;Gys2;Gys2;Gys2	Glycogen [starch] synthase, liver;Glycogen [starch] synthase, liver;Glycogen [starch] synthase, liver;Glycogen [starch] synthase, liver;Glycogen [starch] synthase, liver;Glycogen [starch] synthase, liver;Glycogen [starch] synthase, liver;Glycogen [starch] synthase, liver;Glycogen [starch] synthase, liver;Glycogen [starch] synthase, liver;Glycogen [starch] synthase, muscle;Glycogen [starch] syntha…	yes;yes;yes;yes;yes;yes;yes;yes;yes;yes;yes;yes;yes;yes;yes	no;no;no;no;no;no;no;no;no;no;no;no;no;yes;no	D4A5K9_RAT;GYS2_RAT
D4A678;F7FC39	D4A678;F7FC39		Spta1	68;64	67;63	67;63	>tr|D4A678|D4A678_RAT Protein Spta1 OS=Rattus norvegicus GN=Spta1 PE=4 SV=2;>tr|F7FC39|F7FC39_RAT Protein Spta1 OS=Rattus norvegicus GN=Spta1 PE=4 SV=1	68	786	413;459;546;935;1189;1277;1513;1747;1767;2258;2881;3490;3523;3536;3800;3808;3911;3912;4263;4431;5102;5355;5526;5609;6122;6140;6229;6587;6614;6837;7174;7428;7941;7976;8125;8645;8771;9030;9084;9720;10146;11544;12069;12213;12558;13141;13704;13798;15004;15201;15609;15939;16573;16826;17215;17221;18444;20264;20704;21373;21422;21862;22221;22636;23020;24086;24179;25151	False;True;True;True;True;True;True;True;True;True;True;True;True;True;True;True;True;True;True;True;True;True;True;True;True;True;True;True;True;True;True;True;True;True;True;True;True;True;True;True;True;True;True;True;True;True;True;True;True;True;True;True;True;True;True;True;True;True;True;True;True;True;True;True;True;True;True;True	439;487;580;990;1256;1356;1609;1853;1873;2384;3027;3661;3696;3709;3992;4000;4110;4111;4479;4652;5349;5617;5798;5884;6421;6439;6533;6912;6940;7174;7529;7796;8328;8364;8517;9076;9210;9474;9530;10192;10637;12104;12651;12800;13161;13765;14354;14456;15712;15924;16417;16791;17454;17717;18131;18137;19398;21305;21765;22467;22520;22985;23358;23794;24204;25335;25428;26444	2719;2720;2721;2722;2723;2724;2725;2726;2727;2728;2729;2730;2731;3105;3510;3511;6383;6384;6385;6386;6387;7931;8580;9964;11392;11480;11481;14056;17083;17084;20579;20580;20771;20856;22719;22733;23197;23198;25836;26704;30532;31680;32580;32581;32582;32583;32914;35757;35758;35759;35833;36219;36220;38676;38677;38797;39935;39936;39937;39938;39939;41566;42806;42807;45782;45897;45898;45899;46884;50128;507…	3080;3081;3082;3083;3084;3085;3086;3087;3088;3089;3090;3091;3092;3093;3518;3967;3968;7384;7385;7386;7387;7388;9228;9938;11517;13243;13338;13339;16248;19694;19695;23731;23732;23940;24030;26091;26106;26623;26624;29787;30784;35289;36611;37610;37611;37612;37613;37993;41298;41299;41300;41378;41799;41800;44965;44966;45111;46462;46463;46464;46465;46466;48331;49785;49786;53176;53334;53335;53336;54505;583…	3091;3518;3968;7384;9228;9938;11517;13243;13339;16248;19694;23732;23940;24030;26091;26106;26623;26624;29787;30784;35289;36611;37611;37993;41299;41378;41799;44965;45111;46464;48331;49786;53176;53335;54505;58365;59091;60610;60942;65131;69896;78668;81182;84537;86345;90647;95064;96022;104217;105281;107220;109031;114547;117010;119398;119411;126751;139392;142316;147494;147811;151810;157371;160363;16369…			ADVVESWIGEK;AEELFMEFAHK;AEQVEGVINLGK;AIGGVISSPELAEDLTGTEILLER;ALGDQAEACQQQQAAPVDEAGR;ALNVSSSPYTWLTVDVLGR;ANVQLQQYLADLHEAEAWIK;ASAFNNWCENAEEDLSEPVHCVSLNEIR;ASDLENWIK;AYFLDGSLLK;DFEFWLSEAEGLLAMK;DLQSVQNLLK;DLTSAGNLLK;DLVSSEALFHSHK;DSEDEEAWIQETEPSAASTHLGK;DSEQVDSWMSR;DTIGVSEETLK;DTIGVSEETLKEFSTTYK;EAIVTLVELGDDWER;EDPTFQALEDFGR;ELISSGTFNIEQIEEK;ENWDYLLER;ESLSNAADLQR;ETGTLESQLEANKR;FEALKEPLATR;FEEFQEE…	P16086;E9PSZ3;D4A678;F7FC39;D4A678;F7FC39;D4A678;F7FC39;D4A678;F7FC39;D4A678;F7FC39;D4A678;F7FC39;D4A678;F7FC39;D4A678;F7FC39;D4A678;F7FC39;D4A678;D4A678;F7FC39;D4A678;F7FC39;D4A678;F7FC39;D4A678;F7FC39;D4A678;F7FC39;D4A678;F7FC39;D4A678;D4A678;D4A678;F7FC39;D4A678;F7FC39;D4A678;F7FC39;D4A678;F7FC39;D4A678;F7FC39;D4A678;D4A678;F7FC39;D4A678;F7FC39;D4A678;F7FC39;D4A678;F7FC39;D4A678;F7FC39;D4A678;…	Sptan1;Spta1;Spta1;Spta1;Spta1;Spta1;Spta1;Spta1;Spta1;Spta1;Spta1;Spta1;Spta1;Spta1;Spta1;Spta1;Spta1;Spta1;Spta1;Spta1;Spta1;Spta1;Spta1;Spta1;Spta1;Spta1;Spta1;Spta1;Spta1;Spta1;Spta1;Spta1;Spta1;Spta1;Spta1;Spta1;Spta1;Spta1;Spta1;Spta1;Spta1;Spta1;Spta1;Spta1;Spta1;Spta1;Spta1;Spta1;Spta1;Spta1;Spta1;Spta1;Spta1;Spta1;Spta1;Spta1;Spta1;Spta1;Spta1;Spta1;Spta1;Spta1;Spta1;Spta1;Spta1;Spta1;Sp…	Spectrin alpha chain, non-erythrocytic 1	no;yes;yes;yes;yes;yes;yes;yes;yes;yes;yes;yes;yes;yes;yes;yes;yes;yes;yes;yes;yes;yes;yes;yes;yes;yes;yes;yes;yes;yes;yes;yes;yes;yes;yes;yes;yes;yes;yes;yes;yes;yes;yes;yes;yes;yes;yes;yes;yes;yes;yes;yes;yes;yes;yes;yes;yes;yes;yes;yes;yes;yes;yes;yes;yes;yes;yes;yes	no;no;no;no;no;no;no;no;no;yes;no;no;no;no;no;no;yes;yes;no;no;no;no;no;yes;no;no;no;no;no;no;no;no;no;no;no;no;no;no;no;no;no;no;no;no;no;no;no;no;no;no;no;no;no;no;no;no;no;no;no;no;no;no;no;no;no;no;no;no	D4A678_RAT;F7FC39_RAT
P62919;D4A6W6	P62919;D4A6W6	60S ribosomal protein L8	Rpl8;RGD1561333	9;9	9;9	9;9	>sp|P62919|RL8_RAT 60S ribosomal protein L8 OS=Rattus norvegicus GN=Rpl8 PE=2 SV=2;>tr|D4A6W6|D4A6W6_RAT Protein RGD1561333 OS=Rattus norvegicus GN=RGD1561333 PE=3 SV=1	9	793	1669;1798;1799;2201;3166;7928;11208;18394;20485	True;True;True;True;True;True;True;True;True	1774;1775;1904;1905;2326;3328;8315;11755;19347;21537	10992;10993;10994;10995;10996;10997;10998;10999;11000;11634;11635;11636;11637;11638;11639;11640;11641;11642;11643;11644;11645;11646;11647;11648;11649;11650;11651;11652;11653;11654;11655;11656;11657;11658;11659;11660;11661;11662;11663;11664;11665;11666;11667;11668;13857;13858;13859;19070;45739;65793;65794;107443;107444;119727;119728;119729	12770;12771;12772;12773;12774;12775;12776;12777;12778;12779;12780;13508;13509;13510;13511;13512;13513;13514;13515;13516;13517;13518;13519;13520;13521;13522;13523;13524;13525;13526;13527;13528;13529;13530;13531;13532;13533;13534;13535;13536;13537;13538;13539;13540;13541;13542;13543;13544;13545;16034;16035;16036;22070;53128;53129;53130;76903;76904;126568;126569;140711;140712;140713;140714;140715	12772;13521;13545;16035;22070;53130;76904;126569;140711	207	107	AQLNIGNVLPVGTMPEGTIVCCLEEKPGDR;ASGNYATVISHNPETK;ASGNYATVISHNPETKK;AVVGVVAGGGR;DIIHDPGR;GIVKDIIHDPGR;KAQLNIGNVLPVGTMPEGTIVCCLEEKPGDR;RTELFIAAEGIHTGQFVYCGK;TELFIAAEGIHTGQFVYCGK	P62919;D4A6W6;P62919;D4A6W6;P62919;D4A6W6;P62919;D4A6W6;P62919;D4A6W6;P62919;D4A6W6;P62919;D4A6W6;P62919;D4A6W6;P62919;D4A6W6	Rpl8;RGD1561333;Rpl8;RGD1561333;Rpl8;RGD1561333;Rpl8;RGD1561333;Rpl8;RGD1561333;Rpl8;RGD1561333;Rpl8;RGD1561333;Rpl8;RGD1561333;Rpl8;RGD1561333	60S ribosomal protein L8;60S ribosomal protein L8;60S ribosomal protein L8;60S ribosomal protein L8;60S ribosomal protein L8;60S ribosomal protein L8;60S ribosomal protein L8;60S ribosomal protein L8;60S ribosomal protein L8	yes;yes;yes;yes;yes;yes;yes;yes;yes	no;no;no;no;no;no;no;no;no	D4A6W6_RAT;RL8_RAT
D4A7L4	D4A7L4	NADH dehydrogenase (Ubiquinone) 1 beta subcomplex, 11	Ndufb11	4	4	4	>tr|D4A7L4|D4A7L4_RAT NADH dehydrogenase (Ubiquinone) 1 beta subcomplex, 11 (Predicted) OS=Rattus norvegicus GN=Ndufb11 PE=4 SV=1	4	807	5148;16420;17813;25087	True;True;True;True	5396;17294;18748;18749;26376	30724;30725;30726;96422;96423;104722;104723;104724;104725;104726;104727;152540	35507;35508;35509;113431;113432;123256;123257;123258;123259;123260;123261;123262;180218	35507;113432;123258;180218	211	51	ELNGLPIMESNYFDPSK;NPDFHGYDSDPVVDVWNMR;QREPTMVWQEDPEPEDENLYAK;YRELNGLPIMESNYFDPSK	D4A7L4;D4A7L4;D4A7L4;D4A7L4	Ndufb11;Ndufb11;Ndufb11;Ndufb11		yes;yes;yes;yes	yes;yes;yes;yes	D4A7L4_RAT
D4A8D5;D3ZD13;D3ZHA0	D4A8D5	Filamin, beta (Predicted)	Flnb	71;27;5	71;27;5	68;27;2	>tr|D4A8D5|D4A8D5_RAT Filamin, beta (Predicted) OS=Rattus norvegicus GN=Flnb PE=4 SV=1	71	820	84;276;338;755;860;863;1185;1564;1600;1970;2227;2439;2488;2679;2690;3085;3305;3325;3595;4233;4236;4298;4341;5912;6699;7086;7220;7227;7451;7615;7619;8167;9501;9957;10225;10586;10638;11220;11984;12473;13019;13118;13520;14024;14941;15174;15188;16622;17809;19572;19573;19574;19579;19880;20556;20644;20655;21821;22150;22297;22758;22906;23055;23241;23489;23582;23596;23850;24123;24639;24958	True;True;True;True;True;True;True;True;True;True;True;True;True;True;True;True;True;True;True;True;True;True;True;True;True;True;True;True;True;True;True;True;True;True;True;True;True;True;True;True;True;True;True;True;True;True;True;True;True;True;True;True;True;True;True;True;True;True;True;True;True;True;True;True;True;True;True;True;True;True;True	87;286;353;800;911;914;1252;1662;1702;2083;2353;2571;2621;2816;2829;3244;3470;3491;3782;4449;4452;4515;4560;6201;7033;7438;7579;7586;7819;7985;7990;8562;9962;10437;10721;11112;11167;11767;12562;13070;13638;13740;14160;14695;15648;15892;15909;17506;18744;20584;20585;20586;20591;20899;21612;21704;21715;22942;23285;23438;23927;24085;24242;24451;24712;24806;24820;25089;25372;25909;26242	626;1512;1837;5046;5656;5687;7917;10189;10190;10653;12699;13941;13942;14821;14980;15961;15962;15963;16088;18454;18455;18456;19715;19780;19781;19782;19783;19784;19785;19786;19787;21547;25734;25745;26130;26312;34571;34572;34573;39304;41170;41171;41895;41896;41915;42936;42937;43742;43743;43744;43828;43829;47142;47143;47144;54411;54412;57884;57885;57886;57887;57888;57889;57890;60322;60323;60324;60325…	773;1758;1759;2107;5827;6518;6555;9213;11797;11798;12379;14713;16123;16124;17108;17292;18484;18485;18486;18621;21301;21302;21303;22784;22854;22855;22856;22857;22858;22859;22860;22861;24761;29665;29666;29677;30093;30309;39978;39979;39980;45679;47879;47880;48718;48719;48742;49934;49935;49936;50811;50812;50813;50899;50900;54797;54798;54799;63610;63611;67733;67734;67735;67736;67737;67738;67739;70717;…	773;1759;2107;5827;6518;6555;9213;11797;12379;14713;16123;17108;17292;18484;18621;21301;22784;22854;24761;29665;29677;30093;30309;39979;45679;47880;48719;48742;49936;50813;50899;54797;63611;67734;70717;73136;73464;76982;80815;85956;90019;90417;93831;97837;103844;105223;105257;114931;123246;135039;135042;135044;135076;136683;141311;141748;141799;151644;156744;157752;161902;162807;163953;166038;167…			AAGSGELAVTVK;ACIPQSFTVDTSK;ADIEMPFDPSK;AGLAPLEVR;AHGPGLEGGLVGKPAEFTIDTK;AHIANPSGASTECFVK;ALGALVDSCAPGLCPDWESWDPR;APLNVQFSSPVPGEAVK;APSVATVGSICDLNLK;ATPEIVDNKDGTVTVR;AWGPGLHGGIVGR;CLATGPGIAPTVK;CLTVLSLQESGLK;DAGEGLLAVQITDQEGKPQR;DAGYGGISLAVEGPSK;DGTYAVTYIPDK;DLAEDAPWK;DLDIIDNYDYSHTVK;DNADGTYQVEYTPFEK;EAFTNKPNVFTVVTR;EAGAGGLSIAVEGPSK;EAMQQADDWLGVPQVITPEEIIHPDVDEHSVMTYLSQFPK;EATTDFTVDAR;FADEHVPGSPFT…	D4A8D5;D4A8D5;D4A8D5;D4A8D5;D4A8D5;D4A8D5;D4A8D5;D4A8D5;D4A8D5;D3ZD13;D4A8D5;D3ZD13;D4A8D5;D4A8D5;D3ZD13;D4A8D5;D3ZD13;D4A8D5;D3ZD13;D4A8D5;D3ZD13;D4A8D5;D3ZD13;D4A8D5;D3ZHA0;C0JPT7;D4A8D5;D4A8D5;D4A8D5;D4A8D5;D3ZD13;D3ZHA0;D4A8D5;D4A8D5;D4A8D5;D3ZD13;D4A8D5;D3ZD13;D4A8D5;D3ZD13;D4A8D5;D4A8D5;D3ZHA0;D4A8D5;D3ZD13;D4A8D5;D4A8D5;D4A8D5;D4A8D5;D4A8D5;D4A8D5;D4A8D5;D3ZD13;D4A8D5;D4A8D5;D3ZD13;D4A8D5;…	Flnb;Flnb;Flnb;Flnb;Flnb;Flnb;Flnb;Flnb;Flnb;Flnb;Flnb;Flnb;Flnb;Flnb;Flnb;Flnb;Flnb;Flnc;Flna;Flnb;Flnb;Flnb;Flnb;Flnc;Flnb;Flnb;Flnb;Flnb;Flnb;Flnb;Flnb;Flnc;Flnb;Flnb;Flnb;Flnb;Flnb;Flnb;Flnb;Flnb;Flnb;Flnb;Flnb;Flnb;Flnb;Flnb;Flnc;Flna;Flnb;Flnc;Flna;Flnb;Flnb;Flnb;Flnb;Flnb;Flnb;Flnb;Flnb;Flnb;Flnb;Flnb;Flnb;Flnb;Flnb;Flnb;Flnb;Flnb;Flnb;Flnb;Flnb;Flnb;Flnb;Flnb;Flnb;Flnb;Flnb;Flnb;Flnb		yes;yes;yes;yes;yes;yes;yes;yes;yes;yes;yes;yes;yes;yes;yes;yes;no;yes;yes;yes;yes;yes;yes;yes;yes;yes;yes;yes;yes;yes;yes;yes;yes;yes;yes;yes;yes;yes;yes;yes;yes;no;no;yes;yes;yes;yes;yes;yes;yes;yes;yes;yes;yes;yes;yes;yes;yes;yes;yes;yes;yes;yes;yes;yes;yes;yes;yes;yes;yes;yes	yes;yes;yes;yes;yes;yes;yes;yes;no;no;yes;no;no;no;no;no;no;yes;yes;yes;no;yes;yes;no;no;no;yes;no;no;yes;yes;yes;yes;yes;yes;no;yes;no;yes;yes;no;no;no;no;no;no;yes;yes;no;yes;yes;yes;yes;no;no;yes;no;yes;no;yes;yes;yes;yes;no;yes;no;no;yes;yes;yes;no	D4A8D5_RAT
D4A8G5	D4A8G5	Protein Tgfbi	Tgfbi	15	15	15	>tr|D4A8G5|D4A8G5_RAT Protein Tgfbi OS=Rattus norvegicus GN=Tgfbi PE=4 SV=2	15	824	216;3442;4773;5448;6928;7342;10300;15489;16581;19657;19987;21027;22747;24689;24931	True;True;True;True;True;True;True;True;True;True;True;True;True;True;True	225;3610;5010;5716;7269;7707;10797;16272;17462;20671;21009;22097;23916;25961;26207	1119;1120;1121;20415;20416;20417;20418;28643;28644;28645;28646;32311;32312;32313;32314;32315;32316;32317;40194;40195;40196;42343;42344;42345;42346;42347;42348;42349;42350;42351;42352;42353;42354;42355;42356;42357;42358;42359;42360;42361;60700;60701;60702;60703;60704;60705;60706;60707;60708;60709;60710;60711;90649;97369;115039;115040;115041;115042;115043;116751;116752;116753;116754;116755;116756;1…	1334;1335;1336;23549;23550;23551;23552;33096;33097;33098;33099;33100;37311;37312;37313;37314;37315;37316;37317;46751;46752;46753;49252;49253;49254;49255;49256;49257;49258;49259;49260;49261;49262;49263;49264;49265;49266;49267;49268;49269;49270;71134;71135;71136;71137;71138;71139;71140;71141;71142;71143;71144;71145;106532;114615;135416;135417;135418;135419;135420;137302;137303;137304;137305;137306;…	1335;23551;33099;37313;46751;49264;71137;106532;114615;135416;137308;145116;161859;177360;179067			AAVAASGLNTVLEGDGQFTLLAPTNEAFEK;DLLNNHILK;EGVYTVFAPTNEAFQAMPPEELNK;EQLTFLAPLNSVFK;FSMLVAAIQSAGLMETLNR;GCPAALPLSNLYETLGIVGSTTTQLYTDR;ILGDPEALR;MLTPPMGTVMDVLK;NSLCIENSCIAAHDK;SPYQLVLQHSR;STVISYECCPGYEK;TLLELASESDVSTAIDLLR;VISTVTNNIQQIIEIEDTFETLR;YGTLFTMDR;YLYSGQTLDTLGGK	D4A8G5;D4A8G5;D4A8G5;D4A8G5;D4A8G5;D4A8G5;D4A8G5;D4A8G5;D4A8G5;D4A8G5;D4A8G5;D4A8G5;D4A8G5;D4A8G5;D4A8G5	Tgfbi;Tgfbi;Tgfbi;Tgfbi;Tgfbi;Tgfbi;Tgfbi;Tgfbi;Tgfbi;Tgfbi;Tgfbi;Tgfbi;Tgfbi;Tgfbi;Tgfbi		yes;yes;yes;yes;yes;yes;yes;yes;yes;yes;yes;yes;yes;yes;yes	yes;yes;yes;yes;yes;yes;yes;yes;yes;yes;yes;yes;yes;yes;yes	D4A8G5_RAT
D4A8S2	D4A8S2	Protein RGD1307603	RGD1307603	4	3	3	>tr|D4A8S2|D4A8S2_RAT Protein RGD1307603 OS=Rattus norvegicus GN=RGD1307603 PE=4 SV=1	4	830	642;3756;14634;15456	True;True;True;False	681;3948;15324;16228	4475;22599;22600;22601;86357;90534;90535	5161;25960;25961;25962;101523;106400;106401	5161;25962;101523;106401			AFLESPEHVNR;DQQEAALVDMVNDGLEDVFR;LTLYQSNAILR;MLLADQGQSWK	D4A8S2;D4A8S2;D4A8S2;P04906;D4A8S2	RGD1307603;RGD1307603;RGD1307603;Gstp1;RGD1307603	Glutathione S-transferase P	yes;yes;yes;no	yes;yes;yes;no	D4A8S2_RAT
D4A8T3	D4A8T3	Coatomer protein complex, subunit zeta 1	Copz1	9	9	9	>tr|D4A8T3|D4A8T3_RAT Coatomer protein complex, subunit zeta 1 (Predicted) OS=Rattus norvegicus GN=Copz1 PE=4 SV=1	9	831	954;955;1239;7467;15222;18094;20423;21965;25307	True;True;True;True;True;True;True;True;True	1010;1011;1313;1314;7835;15946;15947;19039;21475;23093;26609	6490;6491;6492;6493;8255;8256;8257;8258;8259;8260;8261;8262;8263;8264;42978;42979;42980;89616;89617;89618;89619;89620;106369;119428;119429;129649;129650;153695;153696;153697;153698	7501;7502;7503;7504;7505;9594;9595;9596;9597;9598;9599;9600;9601;9602;9603;9604;49982;49983;49984;105314;105315;105316;105317;105318;125262;140394;140395;152426;152427;181574;181575;181576;181577;181578	7502;7505;9598;49983;105317;125262;140395;152426;181574	212;213	1;118	AILILDNDGDR;AILILDNDGDRLFAK;ALLENMEGLFLAVDEIVDGGVILESDPQQVVHR;GEDVPLTEQTVSQVLQSAK;MEALILEPSLYTVK;RALLENMEGLFLAVDEIVDGGVILESDPQQVVHR;TDSEIALLEGLTVVYK;VALRGEDVPLTEQTVSQVLQSAK;YYDDTYPSVK	D4A8T3;D4A8T3;D4A8T3;D4A8T3;D4A8T3;D4A8T3;D4A8T3;D4A8T3;D4A8T3	Copz1;Copz1;Copz1;Copz1;Copz1;Copz1;Copz1;Copz1;Copz1		yes;yes;yes;yes;yes;yes;yes;yes;yes	yes;yes;yes;yes;yes;yes;yes;yes;yes	D4A8T3_RAT
D4A9H2	D4A9H2	Dermatopontin	Dpt	8	8	8	>tr|D4A9H2|D4A9H2_RAT Dermatopontin (Predicted), isoform CRA_c OS=Rattus norvegicus GN=Dpt PE=4 SV=1	8	848	775;2564;5846;15646;17360;18038;24581;24582	True;True;True;True;True;True;True;True	821;2700;6133;16465;16466;18277;18982;25848;25849	5197;15328;15329;15330;34078;34079;34080;91611;91612;91613;102379;102380;106220;106221;106222;149626;149627;149628;149629	5994;17666;17667;17668;39391;39392;39393;107656;107657;107658;120523;120524;120525;125094;125095;125096;125097;176785;176786;176787;176788	5994;17667;39391;107657;120524;125094;176787;176788	214	156	AGMEWYQK;CSNNGLVAGFQSR;EWQFYCCR;MTDYDCEFENV;QGFSYQCPHGQVVVAVR;QWNYACMPTPQSLGEPTECWWEEINR;YFESVLDR;YFESVLDREWQFYCCR	D4A9H2;D4A9H2;D4A9H2;D4A9H2;D4A9H2;D4A9H2;D4A9H2;D4A9H2	Dpt;Dpt;Dpt;Dpt;Dpt;Dpt;Dpt;Dpt		yes;yes;yes;yes;yes;yes;yes;yes	yes;yes;yes;yes;yes;yes;yes;yes	D4A9H2_RAT
D4A9N5	D4A9N5	Protein Trim25	Trim25	5	5	5	>tr|D4A9N5|D4A9N5_RAT Protein Trim25 OS=Rattus norvegicus GN=Trim25 PE=4 SV=2	5	851	7366;8835;12458;14152;16691	True;True;True;True;True	7731;9274;13055;14827;17576	42416;51053;73079;73080;83738;97916;97917;97918;97919;97920;97921;97922	49331;59423;85875;85876;98600;115214;115215;115216;115217;115218;115219;115220	49331;59423;85875;98600;115216			GDEFEFLEK;GVYQGALDLK;LDTIYQVLLK;LQEVSTKPVYIPK;NTVLCAVVEQFLQAEQAR	D4A9N5;D4A9N5;D4A9N5;D4A9N5;D4A9N5	Trim25;Trim25;Trim25;Trim25;Trim25		yes;yes;yes;yes;yes	yes;yes;yes;yes;yes	D4A9N5_RAT
D4AAW2;Q75N33	D4AAW2;Q75N33	Protein transport protein Sec16B	Sec16b	10;10	10;10	10;10	>tr|D4AAW2|D4AAW2_RAT Protein transport protein Sec16B OS=Rattus norvegicus GN=Sec16b PE=4 SV=2;>sp|Q75N33|SC16B_RAT Protein transport protein Sec16B OS=Rattus norvegicus GN=Sec16b PE=2 SV=1	10	865	1029;6010;7014;14357;16244;18847;18927;19028;20651;22884	True;True;True;True;True;True;True;True;True;True	1090;6304;7362;15043;17101;19822;19906;20015;21711;24062	6943;6944;35225;40757;40758;84965;84966;84967;84968;94831;109956;110422;111294;111295;120662;120663;120664;120665;138154;138155;138156;138157;138158;138159;138160;138161;138162;138163;138164;138165;138166;138167;138168;138169;138170;138171;138172;138173;138174;138175	8023;8024;40713;47436;47437;99972;99973;99974;99975;111495;129334;129862;130785;130786;141760;141761;141762;141763;162698;162699;162700;162701;162702;162703;162704;162705;162706;162707;162708;162709;162710;162711;162712;162713;162714;162715;162716;162717;162718;162719	8024;40713;47436;99973;111495;129334;129862;130786;141762;162700			AIVSMGDTLAGK;FATIEAIQR;FTNLLYYGR;LSDPLVLESR;NLLTGEIPLNVDTPAQIVEK;SFIPSFQVYK;SGEWSQPVSGADYLK;SGYEDPYQSYHTPTPR;TGDLRDPDLTPSDIYGAR;VLEPDWLVQLR	D4AAW2;Q75N33;D4AAW2;Q75N33;D4AAW2;Q75N33;D4AAW2;Q75N33;D4AAW2;Q75N33;D4AAW2;Q75N33;D4AAW2;Q75N33;D4AAW2;Q75N33;D4AAW2;Q75N33;D4AAW2;Q75N33	Sec16b;Sec16b;Sec16b;Sec16b;Sec16b;Sec16b;Sec16b;Sec16b;Sec16b;Sec16b	Protein transport protein Sec16B;Protein transport protein Sec16B;Protein transport protein Sec16B;Protein transport protein Sec16B;Protein transport protein Sec16B;Protein transport protein Sec16B;Protein transport protein Sec16B;Protein transport protein Sec16B;Protein transport protein Sec16B;Protein transport protein Sec16B	yes;yes;yes;yes;yes;yes;yes;yes;yes;yes	no;no;no;no;no;no;no;no;no;no	D4AAW2_RAT;SC16B_RAT
D4AB01	D4AB01	Histidine triad nucleotide binding protein 2	Hint2	5	5	5	>tr|D4AB01|D4AB01_RAT Histidine triad nucleotide binding protein 2 (Predicted), isoform CRA_a OS=Rattus norvegicus GN=Hint2 PE=4 SV=1	5	867	2146;3958;10825;15321;19378	True;True;True;True;True	2268;4158;11363;16063;20381	13644;23392;23393;64020;64021;90112;90113;113825;113826;113827;113828;113829;113830	15797;26855;26856;74883;74884;105911;105912;134032;134033;134034;134035;134036;134037;134038;134039;134040;134041;134042;134043;134044;134045;134046	15797;26855;74883;105912;134046			AVPGGAAPTIFSR;DVAPQAPVHFLVIPR;ISQAEEDDQQLLGHLLLVAK;MGAQSVYHLHIHVLGGR;SLPADILYEDQQCLVFR	D4AB01;D4AB01;D4AB01;D4AB01;D4AB01	Hint2;Hint2;Hint2;Hint2;Hint2		yes;yes;yes;yes;yes	yes;yes;yes;yes;yes	D4AB01_RAT
D4ABM1;P05179	D4ABM1;P05179	Cytochrome P450 2C7	LOC100361547;Cyp2c7	23;20	23;20	14;12	>tr|D4ABM1|D4ABM1_RAT Cytochrome P450 2C7 OS=Rattus norvegicus GN=LOC100361547 PE=3 SV=2;>sp|P05179|CP2C7_RAT Cytochrome P450 2C7 OS=Rattus norvegicus GN=Cyp2c7 PE=1 SV=2	23	874	288;2966;3265;4275;4609;4610;6429;7001;7607;8567;9242;9735;11473;11635;14030;16108;18169;18693;21795;23096;23383;23384;24383	True;True;True;True;True;True;True;True;True;True;True;True;True;True;True;True;True;True;True;True;True;True;True	298;3115;3430;4491;4838;4839;4840;6749;7347;7348;7977;8991;8992;9695;10207;12031;12197;14702;16964;19115;19662;22916;24285;24600;24601;25635;25636	1548;17744;17745;17746;17747;17748;17749;17750;17751;17752;17753;17754;17755;17756;17757;17758;17759;17760;17761;17762;17763;17764;17765;17766;17767;17768;17769;17770;17771;17772;17773;17774;17775;19579;19580;25884;27602;27603;27604;27605;27606;27607;27608;27609;27610;27611;27612;27613;27614;27615;27616;27617;37326;37327;37328;37329;37330;37331;37332;37333;37334;37335;37336;37337;37338;37339;3734…	1800;20461;20462;20463;20464;20465;20466;20467;20468;20469;20470;20471;20472;20473;20474;20475;20476;20477;20478;20479;20480;20481;20482;20483;20484;20485;20486;20487;20488;20489;20490;20491;20492;20493;22635;22636;29837;31802;31803;31804;31805;31806;31807;31808;31809;31810;31811;31812;31813;31814;31815;31816;31817;31818;43085;43086;43087;43088;43089;43090;43091;43092;43093;43094;43095;43096;4309…	1800;20492;22635;29837;31802;31818;43098;47356;50723;57643;62230;65560;78387;79125;97887;110175;125433;128720;151468;164279;167324;167345;173848	229;230;231;232	102;129;314;406	ACVGEGLAR;DFVDYYLIK;DKEMLTFMEK;EALIDNGEK;EFPNPEMFDPGHFLDENGNFK;EFPNPEMFDPGHFLDENGNFKK;FINFVPTNLPHAVTCDIK;FTIMTFR;GFGIVFSNGNR;GSYPMIENVTK;HMPYTDAMIHEVQR;IEEHQESLDVTNPR;KIEEHQESLDVTNPR;KLPPGPTPLPIIGNFLQIDVK;LPPGPTPLPIIGNFLQIDVK;NISQSLTK;RFTIMTFR;SDYFLPFSAGK;TYGPVFTLYLGSQPTVILHGYEAIK;VLTSLTSVLHDSK;VQEEAQCLVEELR;VQEEAQCLVEELRK;YALLLLMK	D4ABM1;P05179;D4ABM1;P05179;D4ABM1;P05179;D4ABM1;P05179;P20814;Q5I0P5;Q64648;P11510;D4ABM1;P05179;P20814;Q5I0P5;Q64648;P11510;D4ABM1;P05179;D4ABM1;P05179;D4ABM1;D4ABM1;P05179;D4ABM1;D4ABM1;P05179;D4ABM1;P05179;D4ABM1;P05179;D4ABM1;P05179;D4ABM1;P05179;D4ABM1;P05179;D4ABM1;D4ABM1;P05179;D4ABM1;P05179;D4ABM1;P05179;D4ABM1;P05179;D4ABM1;P05179;D4ABM1;P05179	LOC100361547;Cyp2c7;LOC100361547;Cyp2c7;LOC100361547;Cyp2c7;LOC100361547;Cyp2c7;Cyp2c13;LOC100361492;Cyp2c12;LOC100361547;Cyp2c7;Cyp2c13;LOC100361492;Cyp2c12;LOC100361547;Cyp2c7;LOC100361547;Cyp2c7;LOC100361547;LOC100361547;Cyp2c7;LOC100361547;LOC100361547;Cyp2c7;LOC100361547;Cyp2c7;LOC100361547;Cyp2c7;LOC100361547;Cyp2c7;LOC100361547;Cyp2c7;LOC100361547;Cyp2c7;LOC100361547;LOC100361547;Cyp2c7;LO…	Cytochrome P450 2C7;Cytochrome P450 2C7;Cytochrome P450 2C7;Cytochrome P450 2C7;Cytochrome P450 2C13, male-specific;Cytochrome P450 2C12, female-specific;Cytochrome P450 2C7;Cytochrome P450 2C13, male-specific;Cytochrome P450 2C12, female-specific;Cytochrome P450 2C7;Cytochrome P450 2C7;Cytochrome P450 2C7;Cytochrome P450 2C7;Cytochrome P450 2C7;Cytochrome P450 2C7;Cytochrome P450 2C7;Cytochrome …	no;yes;yes;yes;no;no;yes;yes;yes;no;yes;no;no;yes;yes;yes;yes;no;no;yes;yes;yes;no	no;no;no;no;no;no;no;yes;no;no;no;no;no;no;no;no;yes;no;no;no;no;no;no	CP2C7_RAT;D4ABM1_RAT
D4ABT8	D4ABT8	Protein Hnrnpul2	Hnrnpul2	11	11	11	>tr|D4ABT8|D4ABT8_RAT Protein Hnrnpul2 OS=Rattus norvegicus GN=Hnrnpul2 PE=4 SV=1	11	878	1475;3456;4532;4657;6782;8019;11987;15997;19751;24642;24999	True;True;True;True;True;True;True;True;True;True;True	1570;3625;4758;4887;7117;8408;12565;16849;20766;25912;26285	9786;20458;20459;20460;27249;27250;27251;27252;27253;27254;27255;27955;39700;39701;46154;69092;93186;115639;149946;152078;152079	11316;23593;23594;23595;31375;31376;31377;31378;31379;31380;31381;32235;46182;46183;53655;80820;109455;136084;177185;179674;179675	11316;23593;31375;32235;46182;53655;80820;109455;136084;177185;179675			ANFSLPEK;DLLVQQASQCLSK;EEPFFPPPEEFVFIHAVPVEER;EGCTEVSLLR;FPTLWSGAR;GLEEPEMDPK;KVVVVVPNEEDWKK;NGEDLGVAFR;SRDLLVQQASQCLSK;YGGQPLFSEK;YNVLGAETVLTQMR	D4ABT8;D4ABT8;D4ABT8;D4ABT8;D4ABT8;D4ABT8;D4ABT8;D4ABT8;D4ABT8;D4ABT8;D4ABT8	Hnrnpul2;Hnrnpul2;Hnrnpul2;Hnrnpul2;Hnrnpul2;Hnrnpul2;Hnrnpul2;Hnrnpul2;Hnrnpul2;Hnrnpul2;Hnrnpul2		yes;yes;yes;yes;yes;yes;yes;yes;yes;yes;yes	yes;yes;yes;yes;yes;yes;yes;yes;yes;yes;yes	D4ABT8_RAT
D4ACC2	D4ACC2	Protein Kank2	Kank2	4	4	4	>tr|D4ACC2|D4ACC2_RAT Protein Kank2 OS=Rattus norvegicus GN=Kank2 PE=4 SV=1	4	886	853;21343;22052;24833	True;True;True;True	903;22436;23181;26108	5620;125235;125236;125237;132619;151015	6471;147326;147327;147328;156143;178366	6471;147328;156143;178366			AGYSPIMLTALATLK;TQDDIDTILQLFR;VAYTTVLQEWLR;YLENPNALTER	D4ACC2;D4ACC2;D4ACC2;D4ACC2	Kank2;Kank2;Kank2;Kank2		yes;yes;yes;yes	yes;yes;yes;yes	D4ACC2_RAT
P62850-2;P62850-3;P62850;D4ACJ1;D3ZFZ8	P62850-2;P62850-3;P62850;D4ACJ1	40S ribosomal protein S24	Rps24;LOC100363469	6;6;6;6;1	6;6;6;6;1	6;6;6;6;1	>sp|P62850-2|RS24_RAT Isoform 2 of 40S ribosomal protein S24 OS=Rattus norvegicus GN=Rps24;>sp|P62850-3|RS24_RAT Isoform 3 of 40S ribosomal protein S24 OS=Rattus norvegicus GN=Rps24;>sp|P62850|RS24_RAT 40S ribosomal protein S24 OS=Rattus norvegicus GN=Rps2	6	890	11816;15512;17695;21532;21533;21562	True;True;True;True;True;True	12389;12390;16300;18628;18629;22638;22639;22640;22672	68406;68407;68408;68409;68410;68411;68412;90774;90775;90776;104123;104124;104125;104126;104127;104128;104129;104130;126461;126462;126463;126464;126465;126466;126467;126468;126469;126470;126471;126472;126473;126474;126475;126476;126477;126478;126479;126665;126666;126667;126668;126669;126670;126671;126672;126673;126674;126675;126676;126677;126678;126679	80025;80026;80027;80028;80029;80030;80031;80032;106679;106680;106681;122512;122513;122514;122515;122516;122517;122518;122519;122520;122521;122522;148670;148671;148672;148673;148674;148675;148676;148677;148678;148679;148680;148681;148682;148683;148684;148685;148686;148687;148688;148689;148690;148691;148692;148693;148918;148919;148920;148921;148922;148923;148924;148925;148926;148927;148928;148929;1…	80028;106680;122515;148676;148692;148930	235;236	23;74	KQMVIDVLHPGK;MNDTVTIR;QMVIDVLHPGK;TTGFGMIYDSLDYAK;TTGFGMIYDSLDYAKK;TTPDVIFVFGFR	P62850-2;P62850-3;P62850;D4ACJ1;P62850-2;P62850-3;P62850;D4ACJ1;P62850-2;P62850-3;P62850;D4ACJ1;P62850-2;P62850-3;P62850;D4ACJ1;P62850-2;P62850-3;P62850;D4ACJ1;P62850-2;P62850-3;P62850;D4ACJ1;D3ZFZ8	Rps24;LOC100363469;Rps24;LOC100363469;Rps24;LOC100363469;Rps24;LOC100363469;Rps24;LOC100363469;Rps24;LOC100363469;RGD1564325	40S ribosomal protein S24;40S ribosomal protein S24;40S ribosomal protein S24;40S ribosomal protein S24;40S ribosomal protein S24;40S ribosomal protein S24	yes;yes;yes;yes;yes;yes	no;no;no;no;no;no	D4ACJ1_RAT;RS24_RAT
D4ACM2	D4ACM2	MAD2 (Mitotic arrest deficient, homolog)-like 1	Mad2l1	4	4	4	>tr|D4ACM2|D4ACM2_RAT MAD2 (Mitotic arrest deficient, homolog)-like 1 (Yeast) (Predicted), isoform CRA_a OS=Rattus norvegicus GN=Mad2l1 PE=4 SV=1	4	892	7938;8462;24076;24253	True;True;True;True	8325;8882;25322;25504	45771;48817;145740;146949	53165;56767;171624;173219	53165;56767;171624;173219			GIYPSETFTR;GSAEIVAEFFSFGINSILYQR;WEESGPQFITNSEEVR;WQFDIECDK	D4ACM2;D4ACM2;D4ACM2;D4ACM2	Mad2l1;Mad2l1;Mad2l1;Mad2l1		yes;yes;yes;yes	yes;yes;yes;yes	D4ACM2_RAT
D4ADE8	D4ADE8	DEAD/H (Asp-Glu-Ala-Asp/His) box polypeptide 3, X-linked	Ddx3x	11	3	3	>tr|D4ADE8|D4ADE8_RAT DEAD/H (Asp-Glu-Ala-Asp/His) box polypeptide 3, X-linked OS=Rattus norvegicus GN=Ddx3x PE=4 SV=2	11	904	2914;3420;3846;9397;12422;15436;18861;19592;22538;22567;23902	False;False;True;False;True;False;False;False;False;False;True	3061;3588;4040;9854;13015;16201;16202;19836;20604;23692;23721;25143	17383;17384;17385;17386;17387;17388;17389;17390;17391;17392;17393;17394;17395;17396;17397;17398;20281;20282;20283;20284;20285;20286;20287;20288;20289;20290;20291;20292;20293;20294;20295;20296;20297;20298;20299;20300;20301;20302;20303;20304;20305;20306;20307;20308;20309;20310;20311;20312;20313;20314;20315;20316;20317;20318;20319;20320;20321;20322;20323;20324;20325;20326;20327;20328;20329;20330;203…	20049;20050;20051;20052;20053;20054;20055;20056;20057;20058;20059;20060;20061;20062;20063;20064;23407;23408;23409;23410;23411;23412;23413;23414;23415;23416;23417;23418;23419;23420;23421;23422;23423;23424;23425;23426;23427;23428;23429;23430;23431;23432;23433;23434;23435;23436;23437;23438;23439;23440;23441;23442;23443;23444;23445;23446;23447;23448;23449;23450;23451;23452;23453;23454;23455;23456;234…	20049;23412;26317;62989;85489;106299;129443;135109;159616;159780;170909	168;169	1;4	DFLDEYIFLAVGR;DLLDLLVEAK;DSLTLVFVETK;HVINFDLPSDIEEYVHR;LDMGFEPQIR;MLDMGFEPQIR;SFLLDLLNATGK;SPILVATAVAAR;VGNLGLATSFFNER;VGSTSENITQK;VVWVEEIDKR	D3ZN21;D4ADE8;D3ZN21;D4ADE8;D4ADE8;D3ZN21;D4ADE8;D4ADE8;D3ZN21;D4ADE8;Q6AYI1;E9PT29;D3ZN21;D4ADE8;D3ZN21;D4ADE8;D3ZN21;D4ADE8;D3ZN21;D4ADE8;D4ADE8	RGD1309586;Ddx3x;RGD1309586;Ddx3x;Ddx3x;RGD1309586;Ddx3x;Ddx3x;RGD1309586;Ddx3x;Ddx5;RGD1309586;Ddx3x;RGD1309586;Ddx3x;RGD1309586;Ddx3x;RGD1309586;Ddx3x;Ddx3x		no;no;yes;no;yes;no;no;no;no;no;yes	no;no;yes;no;yes;no;no;no;no;no;yes	D4ADE8_RAT
D4AEL0	D4AEL0	Protein LOC691083	LOC691083	5	5	5	>tr|D4AEL0|D4AEL0_RAT Protein LOC691083 OS=Rattus norvegicus GN=LOC691083 PE=4 SV=1	5	926	12211;24252;24416;24591;24722	True;True;True;True;True	12798;25503;25670;25858;25996	71848;71849;71850;146948;147628;149651;150279;150280;150281;150282;150283;150284	84531;84532;84533;173218;174025;176818;177566;177567;177568;177569;177570;177571;177572	84531;173218;174025;176818;177570			LAQFDTLACTTGSSVHVFVNPATSKPESLPEDFR;WQDNDQYGHVNNAVYYSYFDTIINHYLLR;YCGLETSLLISPLVGFMVTNQCK;YFLPIQTR;YHTPIGFPQVPLAALAVEK	D4AEL0;D4AEL0;D4AEL0;D4AEL0;D4AEL0	LOC691083;LOC691083;LOC691083;LOC691083;LOC691083		yes;yes;yes;yes;yes	yes;yes;yes;yes;yes	D4AEL0_RAT
P11507-2;E9PSX6;P11507;F1LPF6;Q64578;M0RCD2;P18596-2;G3V9U7;P18596;D3ZHJ6	P11507-2;E9PSX6;P11507;F1LPF6	Sarcoplasmic/endoplasmic reticulum calcium ATPase 2	Atp2a2	22;22;22;22;6;5;4;4;4;4	22;22;22;22;6;5;4;4;4;4	22;22;22;22;6;5;4;4;4;4	>sp|P11507-2|AT2A2_RAT Isoform 2 of Sarcoplasmic/endoplasmic reticulum calcium ATPase 2 OS=Rattus norvegicus GN=Atp2a2;>tr|E9PSX6|E9PSX6_RAT Sarcoplasmic/endoplasmic reticulum calcium ATPase 2 OS=Rattus norvegicus GN=Atp2a2 PE=3 SV=2;>sp|P11507|AT2A2_RAT S	22	934	2435;4525;4566;4627;8575;9933;10731;10805;10994;10995;11850;15750;15751;16344;18230;18748;20293;20725;21620;22185;22475;23496	True;True;True;True;True;True;True;True;True;True;True;True;True;True;True;True;True;True;True;True;True;True	2567;4751;4793;4857;9000;10413;11264;11343;11538;11539;12425;16591;16592;17209;19178;19720;19721;21337;21338;21787;22731;23321;23624;24720	14814;27207;27208;27436;27437;27438;27439;27440;27441;27442;27443;27650;27651;49536;57771;57772;57773;57774;57775;57776;63238;63239;63939;64884;64885;64886;64887;68577;91972;91973;91974;91975;91976;95516;95517;95518;95519;95520;106793;106794;106795;109586;109587;109588;118670;118671;118672;118673;118674;121203;121204;121205;121206;121207;121208;121209;127064;127065;133449;133450;133451;133452;133…	17099;31319;31320;31594;31595;31596;31597;31598;31599;31600;31601;31602;31854;31855;57681;67616;67617;67618;67619;67620;67621;73978;73979;74797;75849;75850;75851;75852;80225;108089;108090;108091;108092;108093;112248;112249;112250;112251;112252;125767;125768;125769;128947;128948;128949;139523;139524;139525;139526;139527;142412;142413;142414;142415;142416;142417;142418;149440;149441;157110;157111;1…	17099;31319;31601;31854;57681;67617;73979;74797;75849;75852;80225;108090;108093;112248;125767;128947;139525;142414;149440;157110;159178;167990	239;240	719;732	CLALATHDNPLRR;EEMHLEDSANFIK;EFDELSPSAQR;EFTLEFSR;GTAVAICR;IGIFGQDEDVTSK;IRDEMVATEQER;ISLPVILMDETLK;IVEFLQSFDEITAMTGDGVNDAPALK;IVEFLQSFDEITAMTGDGVNDAPALKK;KSEIGIAMGSGTAVAK;NAENAIEALK;NAENAIEALKEYEPEMGK;NMLFSGTNIAAGK;RIGIFGQDEDVTSK;SEIGIAMGSGTAVAK;TASEMVLADDNFSTIVAAVEEGR;TGTLTTNQMSVCR;TVEEVLGHFGVNESTGLSLEQVK;VDQSILTGESVSVIK;VGEATETALTCLVEK;VSFYQLSHFLQCK	P11507-2;E9PSX6;P11507;F1LPF6;P11507-2;E9PSX6;P11507;F1LPF6;P11507-2;E9PSX6;P11507;F1LPF6;P11507-2;E9PSX6;P11507;F1LPF6;Q64578;P18596-2;G3V9U7;P18596;D3ZHJ6;P11507-2;E9PSX6;P11507;F1LPF6;P18596-2;G3V9U7;P18596;D3ZHJ6;P11507-2;E9PSX6;P11507;F1LPF6;P11507-2;E9PSX6;P11507;F1LPF6;P11507-2;E9PSX6;P11507;F1LPF6;P11507-2;E9PSX6;P11507;F1LPF6;P11507-2;E9PSX6;P11507;F1LPF6;P11507-2;E9PSX6;P11507;F1LPF6;P1…	Atp2a2;Atp2a2;Atp2a2;Atp2a2;Atp2a1;Atp2a3;Atp2a2;Atp2a3;Atp2a2;Atp2a2;Atp2a2;Atp2a2;Atp2a2;Atp2a2;Atp2a2;Atp2a1;Atp2a2;Atp2a1;Atp2a2;Atp2a1;Atp2a2;Atp2a2;Atp2a2;Atp2a1;Atp2a2;Atp2a3;Atp2a2;Atp2a2;Atp2a1;Atp2a2;Atp2a3;Atp2a2	Sarcoplasmic/endoplasmic reticulum calcium ATPase 2;Sarcoplasmic/endoplasmic reticulum calcium ATPase 2;Sarcoplasmic/endoplasmic reticulum calcium ATPase 2;Sarcoplasmic/endoplasmic reticulum calcium ATPase 2;Sarcoplasmic/endoplasmic reticulum calcium ATPase 1;Sarcoplasmic/endoplasmic reticulum calcium ATPase 3;Sarcoplasmic/endoplasmic reticulum calcium ATPase 2;Sarcoplasmic/endoplasmic reticulum …	yes;yes;yes;yes;yes;yes;yes;yes;yes;yes;yes;yes;yes;yes;yes;yes;yes;yes;yes;yes;yes;yes	no;no;no;no;no;no;no;no;no;no;no;no;no;no;no;no;no;no;no;no;no;no	AT2A2_RAT;E9PSX6_RAT;F1LPF6_RAT
P16086;E9PSZ3	P16086;E9PSZ3	Spectrin alpha chain, non-erythrocytic 1	Sptan1	106;106	106;106	105;105	>sp|P16086|SPTN1_RAT Spectrin alpha chain, non-erythrocytic 1 OS=Rattus norvegicus GN=Sptan1 PE=1 SV=2;>tr|E9PSZ3|E9PSZ3_RAT Spectrin alpha chain, non-erythrocytic 1 OS=Rattus norvegicus GN=Sptan1 PE=4 SV=2	106	935	127;128;413;820;1218;1326;1664;1748;2572;2636;2760;2873;3301;3315;3316;3411;3463;3505;3518;3521;3525;3554;3898;3974;3975;3986;4060;4189;4225;4264;4299;4378;4523;4938;4939;4951;4952;5166;5219;5320;5444;6141;7943;8231;8731;8971;9304;9305;9306;9316;9461;9653;10863;11210;11340;11379;11470;11621;11623;11650;11925;12053;12212;12368;12370;12400;12724;12883;13208;13213;13214;13216;13266;13433;13724;14233…	True;True;True;True;True;True;True;True;True;True;True;True;True;True;True;True;True;True;True;True;True;True;True;True;True;True;True;True;True;True;True;True;True;True;True;True;True;True;True;True;True;True;True;True;True;True;True;True;True;True;True;True;True;True;True;True;True;True;True;True;True;True;True;True;True;True;True;True;True;True;True;True;True;True;True;True;True;True;True;True…	132;133;439;867;1292;1406;1769;1854;2708;2772;2901;3019;3466;3481;3482;3579;3633;3677;3691;3694;3698;3729;4096;4176;4177;4189;4267;4402;4441;4480;4516;4597;4749;5180;5181;5193;5194;5417;5472;5581;5711;6440;8330;8638;9166;9414;9759;9760;9761;9771;9920;10123;11403;11757;11892;11931;12028;12183;12185;12212;12502;12635;12799;12959;12961;12993;13333;13496;13835;13840;13841;13842;13844;13897;14069;1437…	810;811;812;813;814;815;816;817;818;819;820;821;822;823;824;825;826;827;828;829;830;831;832;833;2719;2720;2721;2722;2723;2724;2725;2726;2727;2728;2729;2730;2731;5462;8120;8121;8122;8123;8124;8125;8126;8127;8128;8129;8130;8131;8132;8133;8134;8135;8136;8137;8138;8139;8140;8141;8142;8143;8144;8145;8146;8815;10977;10978;10979;10980;10981;10982;10983;10984;10985;11393;15351;15352;15466;15467;16514;170…	979;980;981;982;983;984;985;986;987;988;989;990;991;992;993;994;995;996;997;998;999;1000;1001;1002;3080;3081;3082;3083;3084;3085;3086;3087;3088;3089;3090;3091;3092;3093;6292;9444;9445;9446;9447;9448;9449;9450;9451;9452;9453;9454;9455;9456;9457;9458;9459;9460;9461;9462;9463;9464;9465;9466;9467;9468;9469;9470;10200;12755;12756;12757;12758;12759;12760;12761;12762;12763;13244;17689;17690;17810;17811;…	982;1002;3091;6292;9448;10200;12758;13244;17689;17810;19090;19653;22702;22823;22830;23374;23618;23793;23908;23929;23963;24264;26571;26924;26926;27357;28141;29372;29639;29794;30094;30585;31314;34258;34261;34369;34370;35572;36133;36501;37295;41379;53179;55364;58801;60377;62550;62555;62559;62647;63367;64673;75109;76907;77657;77810;78328;79070;79073;79176;80425;81112;84534;85279;85289;85406;87719;890…	241	541	AALLELWELR;AALLELWELRR;ADVVESWIGEK;AGTFQAFEQFGQQLLAHGHYASPEIK;ALINADELANDVAGAEALLDR;ALSSEGKPYVTKEELYQNLTR;AQLADSFHLQQFFR;ASAFNSWFENAEEDLTDPVR;CTELNQAWTSLGK;DADETKEWIEEK;DCEQAENWMAAR;DFDFWLSEVEALLASEDYGK;DLAALGDKVNSLGETAQR;DLASVNNLLK;DLASVQALLR;DLIGVQNLLK;DLMSWINGIR;DLSSVQTLLTK;DLTGVQNLR;DLTNVQNLQK;DLTSWVTEMK;DMDDEESWIK;DTEQVDNWMSK;DVDEIEAWISEK;DVDETIGWIK;DVEDEETWIR;DVTGAEALLER;EAALTSEEVGADLEQVEVL…	P16086;E9PSZ3;P16086;E9PSZ3;P16086;E9PSZ3;D4A678;F7FC39;P16086;E9PSZ3;P16086;E9PSZ3;P16086;E9PSZ3;P16086;E9PSZ3;P16086;E9PSZ3;P16086;E9PSZ3;P16086;E9PSZ3;P16086;E9PSZ3;P16086;E9PSZ3;P16086;E9PSZ3;P16086;E9PSZ3;P16086;E9PSZ3;P16086;E9PSZ3;P16086;E9PSZ3;P16086;E9PSZ3;P16086;E9PSZ3;P16086;E9PSZ3;P16086;E9PSZ3;P16086;E9PSZ3;P16086;E9PSZ3;P16086;E9PSZ3;P16086;E9PSZ3;P16086;E9PSZ3;P16086;E9PSZ3;P16086;…	Sptan1;Sptan1;Sptan1;Spta1;Sptan1;Sptan1;Sptan1;Sptan1;Sptan1;Sptan1;Sptan1;Sptan1;Sptan1;Sptan1;Sptan1;Sptan1;Sptan1;Sptan1;Sptan1;Sptan1;Sptan1;Sptan1;Sptan1;Sptan1;Sptan1;Sptan1;Sptan1;Sptan1;Sptan1;Sptan1;Sptan1;Sptan1;Sptan1;Sptan1;Sptan1;Sptan1;Sptan1;Sptan1;Sptan1;Sptan1;Sptan1;Sptan1;Sptan1;Sptan1;Sptan1;Sptan1;Sptan1;Sptan1;Sptan1;Sptan1;Sptan1;Sptan1;Sptan1;Sptan1;Sptan1;Sptan1;Sptan1;S…	Spectrin alpha chain, non-erythrocytic 1;Spectrin alpha chain, non-erythrocytic 1;Spectrin alpha chain, non-erythrocytic 1;Spectrin alpha chain, non-erythrocytic 1;Spectrin alpha chain, non-erythrocytic 1;Spectrin alpha chain, non-erythrocytic 1;Spectrin alpha chain, non-erythrocytic 1;Spectrin alpha chain, non-erythrocytic 1;Spectrin alpha chain, non-erythrocytic 1;Spectrin alpha chain, non-eryt…	yes;yes;no;yes;yes;yes;yes;yes;yes;yes;yes;yes;yes;yes;yes;yes;yes;yes;yes;yes;yes;yes;yes;yes;yes;yes;yes;yes;yes;yes;yes;yes;yes;yes;yes;yes;yes;yes;yes;yes;yes;yes;yes;yes;yes;yes;yes;yes;yes;yes;yes;yes;yes;yes;yes;yes;yes;yes;yes;yes;yes;yes;yes;yes;yes;yes;yes;yes;yes;yes;yes;yes;yes;yes;yes;yes;yes;yes;yes;yes;yes;yes;yes;yes;yes;yes;yes;yes;yes;yes;yes;yes;yes;yes;yes;yes;yes;yes;yes;yes;…	no;no;no;no;no;no;no;no;no;no;no;no;no;no;no;no;no;no;no;no;no;no;no;no;no;no;no;no;no;no;no;no;no;no;no;no;no;no;no;no;no;no;no;no;no;no;no;no;no;no;no;no;no;no;no;no;no;no;no;no;no;no;no;no;no;no;no;no;no;no;no;no;no;no;no;no;no;no;no;no;no;no;no;no;no;no;no;no;no;no;no;no;no;no;no;no;no;no;no;no;no;no;no;no;no;no	E9PSZ3_RAT;SPTN1_RAT
O55012-2;E9PTD2;O55012;Q05140-2;Q05140;F1LRK0	O55012-2;E9PTD2;O55012;Q05140-2;Q05140;F1LRK0	Phosphatidylinositol-binding clathrin assembly protein;Clathrin coat assembly protein AP180	Picalm;Snap91	3;3;3;2;2;2	3;3;3;2;2;2	3;3;3;2;2;2	>sp|O55012-2|PICAL_RAT Isoform 2 of Phosphatidylinositol-binding clathrin assembly protein OS=Rattus norvegicus GN=Picalm;>tr|E9PTD2|E9PTD2_RAT Phosphatidylinositol-binding clathrin assembly protein OS=Rattus norvegicus GN=Picalm PE=4 SV=2;>sp|O55012|PICAL	3	944	6441;7384;16663	True;True;True	6761;7750;17548	37384;42632;97831;97832;97833	43153;49577;115123;115124;115125	43153;49577;115123			FIQYLASR;GDIPDLSQAPSSLLDALEQHLASLEGK;NTLFNLSNFLDK	O55012-2;E9PTD2;O55012;Q05140-2;Q05140;F1LRK0;O55012-2;E9PTD2;O55012;O55012-2;E9PTD2;O55012;Q05140-2;Q05140;F1LRK0	Picalm;Snap91;Picalm;Picalm;Snap91	Phosphatidylinositol-binding clathrin assembly protein;Clathrin coat assembly protein AP180;Phosphatidylinositol-binding clathrin assembly protein;Phosphatidylinositol-binding clathrin assembly protein;Clathrin coat assembly protein AP180	yes;yes;yes	no;no;no	AP180_RAT;E9PTD2_RAT;F1LRK0_RAT;PICA_RAT
E9PTE1;F1MAQ7	E9PTE1;F1MAQ7		Son	11;11	11;11	11;11	>tr|E9PTE1|E9PTE1_RAT Protein Son OS=Rattus norvegicus GN=Son PE=4 SV=2;>tr|F1MAQ7|F1MAQ7_RAT Protein Son OS=Rattus norvegicus GN=Son PE=4 SV=2	11	945	36;2603;6101;7572;9741;12208;13977;18736;19387;21557;22885	True;True;True;True;True;True;True;True;True;True;True	36;2739;6397;7942;10214;12795;14645;19708;20390;22665;24063	281;282;283;284;285;15421;15422;15423;35658;35659;43406;56108;56109;56110;56111;71778;82806;82807;82808;82809;82810;82811;109524;109525;109526;109527;109528;113880;113881;113882;126641;126642;126643;126644;138176	368;369;370;371;372;17764;17765;17766;41192;41193;50467;65571;65572;65573;65574;84454;97542;97543;97544;97545;97546;97547;128884;128885;128886;128887;128888;134102;134103;134104;148886;148887;148888;148889;162720	368;17766;41192;50467;65572;84454;97543;128884;134104;148886;162720			AADIEQVFR;CVSVQTDPTDEVPTKK;FDSEPSALALEHPVR;GFEFVAASAPISESK;IEEVLSGVLDTELR;LAQDPYR;LPEQPVEAPPEIADSSMTRPQESLELPK;SEGQLNGETNAPIEGNQAGDTAASAR;SLPNEEIVQK;TTLVELPIAK;VLEPSETLTIVSETPTEVHPEPSPSTMDFPESSTTDVQR	E9PTE1;F1MAQ7;E9PTE1;F1MAQ7;E9PTE1;F1MAQ7;E9PTE1;F1MAQ7;E9PTE1;F1MAQ7;E9PTE1;F1MAQ7;E9PTE1;F1MAQ7;E9PTE1;F1MAQ7;E9PTE1;F1MAQ7;E9PTE1;F1MAQ7;E9PTE1;F1MAQ7	Son;Son;Son;Son;Son;Son;Son;Son;Son;Son;Son		yes;yes;yes;yes;yes;yes;yes;yes;yes;yes;yes	no;no;no;no;no;no;no;no;no;no;no	E9PTE1_RAT;F1MAQ7_RAT
F1LM30;F1LPW0	F1LM30;F1LPW0			11;11	11;11	11;11	>tr|F1LM30|F1LM30_RAT Uncharacterized protein (Fragment) OS=Rattus norvegicus PE=4 SV=2;>tr|F1LPW0|F1LPW0_RAT Uncharacterized protein (Fragment) OS=Rattus norvegicus PE=4 SV=1	11	962	3406;4632;7641;9289;13124;16744;17485;18924;18937;20648;25163	True;True;True;True;True;True;True;True;True;True;True	3574;4862;8013;9743;13746;17630;18409;19903;19916;21708;26456	20246;27822;43986;43987;43988;43989;43990;43991;53427;76932;76933;76934;76935;76936;98139;98140;98141;98142;103106;110395;110396;110458;110459;110460;110461;110462;120656;120657;152916;152917;152918	23364;32059;51066;51067;51068;51069;51070;51071;62419;90534;90535;90536;90537;90538;115467;115468;115469;115470;115471;121397;129835;129836;129900;129901;129902;129903;129904;141754;141755;180628;180629;180630	23364;32059;51067;62419;90535;115469;121397;129836;129900;141755;180630			DLHVPIPAVVEMNPNVSVFIPPR;EFVCTVTHR;GFSPADIFVQWLQR;HPPAVYLLPPAR;LICEATNFSPK;NVLEGSDEYLVCK;QITVSWLQDGKPVK;SGEPLETNTK;SGFTTEPVTVEAK;TGDKYTATSQVLLSAK;YTATSQVLLSAK	F1LM30;F1LPW0;F1LM30;F1LPW0;F1LM30;F1LPW0;F1LM30;F1LPW0;F1LM30;F1LPW0;F1LM30;F1LPW0;F1LM30;F1LPW0;F1LM30;F1LPW0;F1LM30;F1LPW0;F1LM30;F1LPW0;F1LM30;F1LPW0			yes;yes;yes;yes;yes;yes;yes;yes;yes;yes;yes	no;no;no;no;no;no;no;no;no;no;no	F1LM30_RAT;F1LPW0_RAT
F1LM47	F1LM47	Protein Sucla2	Sucla2	14	14	14	>tr|F1LM47|F1LM47_RAT Protein Sucla2 OS=Rattus norvegicus GN=Sucla2 PE=3 SV=1	14	964	2176;2327;9624;9810;10212;10517;11007;13084;14367;15072;18876;19779;23364;24437	True;True;True;True;True;True;True;True;True;True;True;True;True;True	2300;2455;10092;10286;10708;11039;11551;13705;15053;15781;19851;20794;24580;25695	13763;14322;55236;56701;56702;56703;56704;56705;56706;56707;56708;56709;60283;60284;60285;60286;60287;60288;62202;62203;64956;64957;76704;76705;84987;84988;84989;84990;84991;84992;89065;89066;89067;110102;110103;110104;110105;110106;110107;110108;110109;110110;110111;110112;110113;110114;115705;141695;147999	15936;16558;64572;66303;66304;66305;66306;66307;66308;66309;66310;66311;70675;70676;70677;70678;70679;70680;72814;72815;75926;75927;90257;90258;99997;99998;99999;100000;100001;100002;104691;104692;104693;129497;129498;129499;129500;129501;129502;129503;129504;129505;129506;129507;129508;129509;136152;166960;174419	15936;16558;64572;66303;70676;72814;75927;90258;99997;104691;129499;136152;166960;174419			AVSSQMIGQK;CDIIAQGIVMAVK;ICNQVLVCER;IFALQDWSQEDER;ILACDDLDEAAK;INFDSNSAYR;IVFSPEEAK;LHGGTPANFLDVGGGATVHQVTEAFK;LSEIVTLAK;LYNLFLK;SFQGPVLIGSSQGGVNIEDVAAENPEAIVK;SSDEAYAIAK;VQAILVNIFGGIMR;YDATMVEINPMVEDADGK	F1LM47;F1LM47;F1LM47;F1LM47;F1LM47;F1LM47;F1LM47;F1LM47;F1LM47;F1LM47;F1LM47;F1LM47;F1LM47;F1LM47	Sucla2;Sucla2;Sucla2;Sucla2;Sucla2;Sucla2;Sucla2;Sucla2;Sucla2;Sucla2;Sucla2;Sucla2;Sucla2;Sucla2		yes;yes;yes;yes;yes;yes;yes;yes;yes;yes;yes;yes;yes;yes	yes;yes;yes;yes;yes;yes;yes;yes;yes;yes;yes;yes;yes;yes	F1LM47_RAT
F1LML3;P31210	F1LML3;P31210	3-oxo-5-beta-steroid 4-dehydrogenase	Akr1d1	25;25	25;25	25;25	>tr|F1LML3|F1LML3_RAT 3-oxo-5-beta-steroid 4-dehydrogenase OS=Rattus norvegicus GN=Akr1d1 PE=4 SV=1;>sp|P31210|AK1D1_RAT 3-oxo-5-beta-steroid 4-dehydrogenase OS=Rattus norvegicus GN=Akr1d1 PE=1 SV=1	25	974	2844;3139;4499;4526;5304;7051;9121;10180;10181;12485;15006;15007;15522;15523;15895;16463;16464;17553;18371;19311;19511;19512;20254;21339;24789	True;True;True;True;True;True;True;True;True;True;True;True;True;True;True;True;True;True;True;True;True;True;True;True;True	2989;3301;4723;4752;5562;7401;9570;10673;10674;13084;15714;15715;16312;16313;16314;16315;16746;17337;17338;18479;19324;20312;20517;20518;21295;22430;26064	16950;16951;16952;16953;16954;18819;27093;27094;27095;27096;27097;27209;27210;27211;31507;31508;31509;31510;31511;31512;40991;40992;40993;40994;52740;52741;52742;52743;52744;52745;52746;52747;52748;59929;59930;59931;59932;59933;59934;59935;59936;59937;59938;59939;59940;59941;59942;59943;59944;59945;59946;59947;59948;59949;59950;59951;59952;59953;59954;59955;59956;59957;59958;59959;59960;59961;599…	19544;19545;19546;19547;19548;21749;31202;31203;31204;31205;31206;31321;31322;31323;36421;36422;36423;36424;36425;36426;47690;47691;47692;47693;47694;61526;61527;61528;61529;61530;61531;61532;61533;61534;61535;61536;61537;61538;61539;61540;70176;70177;70178;70179;70180;70181;70182;70183;70184;70185;70186;70187;70188;70189;70190;70191;70192;70193;70194;70195;70196;70197;70198;70199;70200;70201;702…	19545;21749;31206;31322;36421;47691;61529;70180;70218;85995;104219;104223;106702;106706;108887;113607;113612;121661;126502;133360;134532;134562;139366;147315;178133	245	1	DELLTSLGK;DIEALNK;EEIFYCGK;EEMKDIEALNK;ENFQIFDFSLTK;FVEMLMWSDHPEYPFHDEY;HIDGAYVYR;IKENFQIFDFSLTK;IKENFQIFDFSLTKEEMK;LDYIDLYIIEMPMAFKPGEEFYPK;LWSTDHDPEMVR;LWSTDHDPEMVRPALER;MNLSTANHHIPLNDGNSIPIIGLGTYSDPR;MNLSTANHHIPLNDGNSIPIIGLGTYSDPRPVPGK;NEHEVGEAIR;NPLWVNVSSPPLLK;NPLWVNVSSPPLLKDELLTSLGK;QLEVILNKPGLK;RQLEVILNKPGLK;SLGVSNFNR;SNLCATWEALEACK;SNLCATWEALEACKDAGLVK;TAIDEGYR;TQAQIVLR;YKPVTNQVECHPYFTQTK	F1LML3;P31210;F1LML3;P31210;F1LML3;P31210;F1LML3;P31210;F1LML3;P31210;F1LML3;P31210;F1LML3;P31210;F1LML3;P31210;F1LML3;P31210;F1LML3;P31210;F1LML3;P31210;F1LML3;P31210;F1LML3;P31210;F1LML3;P31210;F1LML3;P31210;F1LML3;P31210;F1LML3;P31210;F1LML3;P31210;F1LML3;P31210;F1LML3;P31210;F1LML3;P31210;F1LML3;P31210;F1LML3;P31210;F1LML3;P31210;F1LML3;P31210	Akr1d1;Akr1d1;Akr1d1;Akr1d1;Akr1d1;Akr1d1;Akr1d1;Akr1d1;Akr1d1;Akr1d1;Akr1d1;Akr1d1;Akr1d1;Akr1d1;Akr1d1;Akr1d1;Akr1d1;Akr1d1;Akr1d1;Akr1d1;Akr1d1;Akr1d1;Akr1d1;Akr1d1;Akr1d1	3-oxo-5-beta-steroid 4-dehydrogenase;3-oxo-5-beta-steroid 4-dehydrogenase;3-oxo-5-beta-steroid 4-dehydrogenase;3-oxo-5-beta-steroid 4-dehydrogenase;3-oxo-5-beta-steroid 4-dehydrogenase;3-oxo-5-beta-steroid 4-dehydrogenase;3-oxo-5-beta-steroid 4-dehydrogenase;3-oxo-5-beta-steroid 4-dehydrogenase;3-oxo-5-beta-steroid 4-dehydrogenase;3-oxo-5-beta-steroid 4-dehydrogenase;3-oxo-5-beta-steroid 4-dehydr…	yes;yes;yes;yes;yes;yes;yes;yes;yes;yes;yes;yes;yes;yes;yes;yes;yes;yes;yes;yes;yes;yes;yes;yes;yes	no;no;no;no;no;no;no;no;no;no;no;no;no;no;no;no;no;no;no;no;no;no;no;no;no	AK1D1_RAT;F1LML3_RAT
F1LMV6	F1LMV6	Protein Dsp	Dsp	91	91	91	>tr|F1LMV6|F1LMV6_RAT Protein Dsp OS=Rattus norvegicus GN=Dsp PE=4 SV=1	91	978	507;628;1014;1253;1690;2188;2189;2415;3407;3572;4106;4107;4802;4894;4969;5004;5283;5293;5637;6100;6283;6453;6511;6521;6616;7581;7923;8071;8072;8900;9318;9783;9799;9953;10168;10792;10931;11834;11884;12680;12945;13323;13427;13429;13431;13643;13825;13826;14108;14249;14429;14438;14564;14589;14706;14707;14905;14981;15441;16051;16149;16238;16349;16350;16630;16658;16660;16942;17271;17635;17762;17780;184…	True;True;True;True;True;True;True;True;True;True;True;True;True;True;True;True;True;True;True;True;True;True;True;True;True;True;True;True;True;True;True;True;True;True;True;True;True;True;True;True;True;True;True;True;True;True;True;True;True;True;True;True;True;True;True;True;True;True;True;True;True;True;True;True;True;True;True;True;True;True;True;True;True;True;True;True;True;True;True;True…	538;667;1075;1328;1329;1796;2312;2313;2314;2546;3575;3753;4314;4315;5041;5133;5212;5247;5248;5539;5549;5914;6396;6591;6773;6833;6844;6942;7951;8310;8462;8463;9342;9773;10258;10275;10433;10661;11330;11472;12409;12459;13288;13559;13956;14063;14065;14067;14286;14287;14484;14485;14783;14930;15115;15124;15252;15279;15398;15399;15610;15688;16207;16906;17005;17095;17214;17215;17514;17543;17545;17840;181…	3319;3320;3321;3322;3323;3324;3325;3326;3327;4411;4412;4413;4414;4415;6873;6874;6875;6876;6877;6878;6879;6880;8327;8328;8329;8330;8331;8332;8333;8334;8335;8336;8337;8338;8339;8340;8341;8342;8343;8344;8345;8346;8347;8348;8349;8350;8351;8352;8353;8354;8355;8356;8357;8358;8359;8360;8361;8362;8363;8364;8365;8366;8367;11044;11045;11046;11047;11048;11049;11050;13777;13778;13779;13780;13781;13782;13783;…	3743;3744;3745;3746;3747;3748;3749;3750;3751;5095;5096;5097;5098;5099;7950;7951;7952;7953;7954;7955;7956;7957;9675;9676;9677;9678;9679;9680;9681;9682;9683;9684;9685;9686;9687;9688;9689;9690;9691;9692;9693;9694;9695;9696;9697;9698;9699;9700;9701;9702;9703;9704;9705;9706;9707;9708;9709;9710;9711;9712;9713;9714;9715;9716;12827;12828;12829;12830;12831;12832;12833;15951;15952;15953;15954;15955;15956;1…	3745;5098;7955;9703;12830;15975;16001;17016;23366;24511;28468;28470;33363;33877;34476;34627;36285;36364;38084;41191;42259;43174;44164;44269;45133;50562;53105;54137;54146;59842;62652;66125;66230;67726;70119;74725;75491;80173;80289;87491;89522;91925;92623;92683;92703;94724;96674;96683;98411;99204;100376;100398;101042;101250;101878;101881;103640;104096;106308;109935;110884;111481;112262;112264;11495…	246;247;248;249;250;251	127;158;790;991;1600;2361	AELIAQPELK;AFIGFEGVK;AITGFDDPFSGK;ALLQAILQTEDMLK;AQQIHSQSSQQYPLYDLDLGK;AVTGYNDPETGNIISLFQAMNK;AVTGYNDPETGNIISLFQAMNKELIEK;CIKDEETGLCLLPLK;DLIDFDDR;DMLANFR;DYELQLASYTSGLETLLNIPIK;DYELQLASYTSGLETLLNIPIKR;EHLMLEEELR;EIMWINDCEEEELLYDWSDKNTNIAQK;EKSAIYQLEEEYENLLK;ELDEYFTQANDQMEIIDGLIR;ENAAYFQFFEEAQSTEAYLK;ENDKQETWLLMELQK;ETQTEYEWTVDSSK;FDQQKNDYDQLQK;FGEGIQLAWNR;FITPESTVMLLEAQAATGGIIDPHR;FLDQNLQK;FLEFQ…	F1LMV6;F1LMV6;F1LMV6;F1LMV6;F1LMV6;F1LMV6;F1LMV6;F1LMV6;F1LMV6;F1LMV6;F1LMV6;F1LMV6;F1LMV6;F1LMV6;F1LMV6;F1LMV6;F1LMV6;F1LMV6;F1LMV6;F1LMV6;F1LMV6;F1LMV6;F1LMV6;F1LMV6;F1LMV6;F1LMV6;F1LMV6;F1LMV6;F1LMV6;F1LMV6;F1LMV6;F1LMV6;F1LMV6;F1LMV6;F1LMV6;F1LMV6;F1LMV6;F1LMV6;F1LMV6;F1LMV6;F1LMV6;F1LMV6;F1LMV6;F1LMV6;F1LMV6;F1LMV6;F1LMV6;F1LMV6;F1LMV6;F1LMV6;F1LMV6;F1LMV6;F1LMV6;F1LMV6;F1LMV6;F1LMV6;F1LMV6;…	Dsp;Dsp;Dsp;Dsp;Dsp;Dsp;Dsp;Dsp;Dsp;Dsp;Dsp;Dsp;Dsp;Dsp;Dsp;Dsp;Dsp;Dsp;Dsp;Dsp;Dsp;Dsp;Dsp;Dsp;Dsp;Dsp;Dsp;Dsp;Dsp;Dsp;Dsp;Dsp;Dsp;Dsp;Dsp;Dsp;Dsp;Dsp;Dsp;Dsp;Dsp;Dsp;Dsp;Dsp;Dsp;Dsp;Dsp;Dsp;Dsp;Dsp;Dsp;Dsp;Dsp;Dsp;Dsp;Dsp;Dsp;Dsp;Dsp;Dsp;Dsp;Dsp;Dsp;Dsp;Dsp;Dsp;Dsp;Dsp;Dsp;Dsp;Dsp;Dsp;Dsp;Dsp;Dsp;Dsp;Dsp;Dsp;Dsp;Dsp;Dsp;Dsp;Dsp;Dsp;Dsp;Dsp;Dsp;Dsp;Dsp;Dsp;Dsp		yes;yes;yes;yes;yes;yes;yes;yes;yes;yes;yes;yes;yes;yes;yes;yes;yes;yes;yes;yes;yes;yes;yes;yes;yes;yes;yes;yes;yes;yes;yes;yes;yes;yes;yes;yes;yes;yes;yes;yes;yes;yes;yes;yes;yes;yes;yes;yes;yes;yes;yes;yes;yes;yes;yes;yes;yes;yes;yes;yes;yes;yes;yes;yes;yes;yes;yes;yes;yes;yes;yes;yes;yes;yes;yes;yes;yes;yes;yes;yes;yes;yes;yes;yes;yes;yes;yes;yes;yes;yes;yes	yes;yes;yes;yes;yes;yes;yes;yes;yes;yes;yes;yes;yes;yes;yes;yes;yes;yes;yes;yes;yes;yes;yes;yes;yes;yes;yes;yes;yes;yes;yes;yes;yes;yes;yes;yes;yes;yes;yes;yes;yes;yes;yes;yes;yes;yes;yes;yes;yes;yes;yes;yes;yes;yes;yes;yes;yes;yes;yes;yes;yes;yes;yes;yes;yes;yes;yes;yes;yes;yes;yes;yes;yes;yes;yes;yes;yes;yes;yes;yes;yes;yes;yes;yes;yes;yes;yes;yes;yes;yes;yes	F1LMV6_RAT
F1LNF0;G3V6E1;F1M789;P02564;G3V8B0;P02563;G3V885;P12847;G3V6D8;F1LRV9;F1M8F6	F1LNF0	Protein Myh14	Myh14	8;1;1;1;1;1;1;1;1;1;1	2;0;0;0;0;0;0;0;0;0;0	2;0;0;0;0;0;0;0;0;0;0	>tr|F1LNF0|F1LNF0_RAT Protein Myh14 OS=Rattus norvegicus GN=Myh14 PE=4 SV=1	8	989	2503;4433;5399;6099;11337;13294;16800;17604	False;False;True;False;False;True;False;False	2637;4654;5665;6395;11888;13925;17688;18531	15046;15047;26706;26707;26708;26709;26710;26711;26712;26713;26714;26715;26716;26717;26718;26719;26720;26721;26722;26723;26724;26725;26726;26727;26728;26729;26730;26731;26732;26733;26734;26735;26736;26737;26738;26739;26740;26741;26742;26743;26744;26745;26746;26747;26748;26749;26750;32023;32024;32025;32026;32027;32028;32029;32030;32031;32032;32033;32034;32035;32036;32037;32038;32039;32040;32041;320…	17362;17363;30786;30787;30788;30789;30790;30791;30792;30793;30794;30795;30796;30797;30798;30799;30800;30801;30802;30803;30804;30805;30806;30807;30808;30809;30810;30811;30812;30813;30814;30815;30816;30817;30818;30819;30820;30821;30822;30823;30824;30825;30826;30827;30828;30829;30830;36987;36988;36989;36990;36991;36992;36993;36994;36995;36996;36997;36998;36999;37000;37001;37002;37003;37004;37005;370…	17362;30807;36988;41172;77621;91591;116856;121971			CNGVLEGIR;EDQSILCTGESGAGK;EQADFALEALAK;FDQLLAEEK;KFDQLLAEEK;LKEVVLQVDEER;NWQWWR;QLLQANPILEAFGNAK	F1LNF0;G3V6E1;F1M789;P02564;G3V8B0;P02563;G3V885;P12847;G3V6D8;F1LRV9;F1M8F6;G3V6P7;Q62812;Q9JLT0;E9PTU4;Q63862-3;Q63862-2;Q63862;F1LNF0;G3V6P7;Q62812;E9PTU4;Q63862-3;Q63862-2;Q63862;F1LNF0;F1LNF0;G3V6P7;Q62812;Q9JLT0;E9PTU4;Q63862-3;Q63862-2;Q63862;F1LNF0;G3V6P7;Q62812;Q9JLT0;E9PTU4;Q63862-3;Q63862-2;Q63862;F1LNF0;F1LNF0;G3V6P7;Q62812;E9PTU4;Q63862-3;Q63862-2;Q63862;F1LNF0;G3V6P7;Q62812;E9PTU4;Q…	Myh14;Myh2;Myh13;Myh7;Myh6;Myh3;Myh1;Myh8;LOC100911597;Myh9;Myh10;Myh11;Myh14;LOC100911597;Myh9;Myh11;Myh14;Myh14;LOC100911597;Myh9;Myh10;Myh11;Myh14;LOC100911597;Myh9;Myh10;Myh11;Myh14;Myh14;LOC100911597;Myh9;Myh11;Myh14;LOC100911597;Myh9;Myh11	Myosin-7;Myosin-6;Myosin-3;Myosin-9;Myosin-10;Myosin-11;Myosin-9;Myosin-11;Myosin-9;Myosin-10;Myosin-11;Myosin-9;Myosin-10;Myosin-11;Myosin-9;Myosin-11;Myosin-9;Myosin-11	no;no;yes;no;no;yes;no;no	no;no;yes;no;no;yes;no;no	F1LNF0_RAT
F1LNF1;F1LM82;A7VJC2-4;M0R6J9;A7VJC2;A7VJC2-3;A7VJC2-2	F1LNF1;F1LM82;A7VJC2-4;M0R6J9;A7VJC2;A7VJC2-3;A7VJC2-2	Heterogeneous nuclear ribonucleoproteins A2/B1	Hnrnpa2b1	15;14;14;14;14;13;13	15;14;14;14;14;13;13	15;14;14;14;14;13;13	>tr|F1LNF1|F1LNF1_RAT Heterogeneous nuclear ribonucleoproteins A2/B1 (Fragment) OS=Rattus norvegicus GN=Hnrnpa2b1 PE=4 SV=1;>tr|F1LM82|F1LM82_RAT Heterogeneous nuclear ribonucleoproteins A2/B1 OS=Rattus norvegicus GN=Hnrnpa2b1 PE=4 SV=2;>sp|A7VJC2-4|ROA2_R	15	990	4112;7598;7599;7695;7713;9700;11597;12742;12814;14553;16339;16870;17265;18184;20986	True;True;True;True;True;True;True;True;True;True;True;True;True;True;True	4321;7968;7969;8072;8092;10172;12158;13351;13424;15241;17201;17764;18181;19132;22055	24778;24779;24780;24781;24782;24783;24784;24785;24786;24787;24788;24789;24790;24791;24792;24793;24794;24795;24796;24797;24798;24799;24800;24801;24802;24803;24804;24805;43605;43606;43607;43608;43609;43610;43611;43612;43613;43614;43615;43616;43617;43618;43619;43620;43621;43622;43623;43624;43625;43626;43627;43628;43629;43630;43631;43632;43633;43634;43635;43636;43637;43638;43639;43640;44422;44423;444…	28495;28496;28497;28498;28499;28500;28501;28502;28503;28504;28505;28506;28507;28508;28509;28510;28511;28512;28513;28514;28515;28516;28517;28518;28519;28520;28521;28522;50670;50671;50672;50673;50674;50675;50676;50677;50678;50679;50680;50681;50682;50683;50684;50685;50686;50687;50688;50689;50690;50691;50692;50693;50694;50695;50696;50697;50698;50699;50700;50701;50702;50703;50704;50705;50706;51577;515…	28504;50675;50702;51583;51923;64903;79002;87846;88220;101023;112107;117251;119797;125465;144772			DYFEEYGK;GFGFVTFDDHDPVDK;GFGFVTFDDHDPVDKIVLQK;GGGGNFGPGPGSNFR;GGNFGFGDSR;IDTIEIITDR;KLFIGGLSFETTEESLR;LFIGGLSFETTEESLR;LFVGGIKEDTEEHHLR;LTDCVVMRDPASK;NMGGPYGGGNYGPGGSGGSGGYGGR;NYYEQWGK;QEMQEVQSSR;RGFGFVTFDDHDPVDK;TLETVPLER	F1LNF1;F1LM82;A7VJC2-4;M0R6J9;A7VJC2;A7VJC2-3;A7VJC2-2;F1LNF1;F1LM82;A7VJC2-4;M0R6J9;A7VJC2;A7VJC2-3;A7VJC2-2;F1LNF1;F1LM82;M0R6J9;F1LNF1;F1LM82;A7VJC2-4;M0R6J9;A7VJC2;A7VJC2-3;A7VJC2-2;F1LNF1;F1LM82;A7VJC2-4;M0R6J9;A7VJC2;A7VJC2-3;A7VJC2-2;F1LNF1;F1LM82;A7VJC2-4;M0R6J9;A7VJC2;A7VJC2-3;A7VJC2-2;F1LNF1;F1LM82;A7VJC2-4;M0R6J9;A7VJC2;A7VJC2-3;A7VJC2-2;F1LNF1;F1LM82;A7VJC2-4;M0R6J9;A7VJC2;A7VJC2-3;A7…	Hnrnpa2b1;Hnrnpa2b1;Hnrnpa2b1;Hnrnpa2b1;Hnrnpa2b1;Hnrnpa2b1;Hnrnpa2b1;Hnrnpa2b1;Hnrnpa2b1;Hnrnpa2b1;Hnrnpa2b1;Hnrnpa2b1;Hnrnpa2b1;Hnrnpa2b1;Hnrnpa2b1	Heterogeneous nuclear ribonucleoproteins A2/B1;Heterogeneous nuclear ribonucleoproteins A2/B1;Heterogeneous nuclear ribonucleoproteins A2/B1;Heterogeneous nuclear ribonucleoproteins A2/B1;Heterogeneous nuclear ribonucleoproteins A2/B1;Heterogeneous nuclear ribonucleoproteins A2/B1;Heterogeneous nuclear ribonucleoproteins A2/B1;Heterogeneous nuclear ribonucleoproteins A2/B1;Heterogeneous nuclear r…	yes;yes;yes;yes;yes;yes;yes;yes;yes;yes;yes;yes;yes;yes;yes	no;no;no;no;no;no;no;no;no;no;no;no;no;no;no	F1LM82_RAT;F1LNF1_RAT;M0R6J9_RAT;ROA2_RAT
Q923K9-2;Q923K9;F1LNL0;Q923K9-4;Q923K9-3;D3ZAE2	Q923K9-2;Q923K9;F1LNL0;Q923K9-4;Q923K9-3	APOBEC1 complementation factor	A1cf	14;14;14;9;9;1	14;14;14;9;9;1	13;13;13;8;8;0	>sp|Q923K9-2|A1CF_RAT Isoform 2 of APOBEC1 complementation factor OS=Rattus norvegicus GN=A1cf;>sp|Q923K9|A1CF_RAT APOBEC1 complementation factor OS=Rattus norvegicus GN=A1cf PE=1 SV=1;>tr|F1LNL0|F1LNL0_RAT APOBEC1 complementation factor OS=Rattus norvegic	14	997	3369;7551;8869;10696;12199;12815;13519;15031;16407;17149;22846;22847;23619;23644	True;True;True;True;True;True;True;True;True;True;True;True;True;True	3536;7921;9311;11227;12786;13425;14159;15739;17278;18061;24023;24024;24843;24869	19992;19993;19994;19995;19996;19997;19998;19999;20000;20001;20002;43308;43309;43310;51140;51141;63046;63047;71750;71751;71752;71753;71754;75086;79691;79692;88759;96203;96204;101157;138037;138038;138039;143290;143291;143292;143293;143294;143295;143460;143461;143462;143463	23089;23090;23091;23092;23093;23094;23095;23096;23097;23098;23099;50366;50367;50368;59527;59528;73770;73771;84421;84422;84423;84424;84425;88223;93827;93828;104320;113163;113164;119056;162565;162566;162567;168804;168805;168806;168807;168808;168809;169007;169008;169009;169010	23089;50366;59527;73770;84423;88223;93827;104320;113163;119056;162566;162567;168804;169010			DLFEDELIPLCEK;GFAFVEYESHR;GYAFVTFSNK;IQLWGHPIAVDWAEPEVEVDEDTMSSVK;LAPQILEEICQK;LFVGGIPK;LLGVCASVDNCR;LYDLLPGMELTPMNTISLKPQGVK;NNWGQPVYQLHSAIGQDQR;QAVTLGQDLAAYTTYEVYPTFAVTTR;VLDGSPIEVTLAK;VLDGSPIEVTLAKPVDK;VTEGVVDVIVYPSAADK;VTIPALASQNPAIHPFTPPK	Q923K9-2;Q923K9;F1LNL0;Q923K9-4;Q923K9-3;Q923K9-2;Q923K9;F1LNL0;Q923K9-4;Q923K9-3;D3ZAE2;Q66H68;Q923K9-2;Q923K9;F1LNL0;Q923K9-4;Q923K9-3;Q923K9-2;Q923K9;F1LNL0;Q923K9-4;Q923K9-3;Q923K9-2;Q923K9;F1LNL0;Q923K9-2;Q923K9;F1LNL0;Q923K9-4;Q923K9-3;Q923K9-2;Q923K9;F1LNL0;Q923K9-4;Q923K9-3;Q923K9-2;Q923K9;F1LNL0;Q923K9-2;Q923K9;F1LNL0;Q923K9-2;Q923K9;F1LNL0;Q923K9-2;Q923K9;F1LNL0;Q923K9-4;Q923K9-3;Q923K9…	A1cf;A1cf;Rbm46;Rbm47;A1cf;A1cf;A1cf;A1cf;A1cf;A1cf;A1cf;A1cf;A1cf;A1cf;A1cf;A1cf	APOBEC1 complementation factor;APOBEC1 complementation factor;RNA-binding protein 47;APOBEC1 complementation factor;APOBEC1 complementation factor;APOBEC1 complementation factor;APOBEC1 complementation factor;APOBEC1 complementation factor;APOBEC1 complementation factor;APOBEC1 complementation factor;APOBEC1 complementation factor;APOBEC1 complementation factor;APOBEC1 complementation factor;APOB…	yes;no;yes;yes;yes;yes;yes;yes;yes;yes;yes;yes;yes;yes	no;no;no;no;no;no;no;no;no;no;no;no;no;no	A1CF_RAT;F1LNL0_RAT
P40112;F1LNN1;D3Z8J0	P40112;F1LNN1	Proteasome subunit beta type-3;Proteasome subunit beta type	Psmb3	8;8;3	8;8;3	8;8;3	>sp|P40112|PSB3_RAT Proteasome subunit beta type-3 OS=Rattus norvegicus GN=Psmb3 PE=1 SV=1;>tr|F1LNN1|F1LNN1_RAT Proteasome subunit beta type OS=Rattus norvegicus GN=Psmb3 PE=3 SV=2	8	1000	2744;2745;6308;6335;13882;15059;18159;20063	True;True;True;True;True;True;True;True	2885;2886;6618;6619;6650;14545;15768;19105;21090	16478;16479;16480;16481;16482;16483;16484;36741;36742;36743;36744;36745;36746;36747;36748;36911;36912;36913;36914;36915;36916;36917;36918;36919;36920;82288;89010;89011;89012;89013;89014;89015;89016;89017;89018;89019;89020;89021;89022;89023;89024;89025;89026;106508;117178	19050;19051;19052;19053;19054;19055;19056;42401;42402;42403;42404;42405;42406;42407;42408;42409;42611;42612;42613;42614;42615;42616;42617;42618;42619;42620;42621;42622;42623;42624;42625;96938;104631;104632;104633;104634;104635;104636;104637;104638;104639;104640;104641;104642;104643;104644;104645;104646;104647;104648;125416;137783	19052;19056;42402;42613;96938;104637;125416;137783	258	34	DAVSGMGVIVHIIEK;DAVSGMGVIVHIIEKDK;FGIQAQMVTTDFQK;FGPYYTEPVIAGLDPK;LNLYELK;LYIGLAGLATDVQTVAQR;RFGPYYTEPVIAGLDPK;SVMSYNGGAVMAMK	P40112;F1LNN1;P40112;F1LNN1;P40112;F1LNN1;P40112;F1LNN1;D3Z8J0;P40112;F1LNN1;D3Z8J0;P40112;F1LNN1;P40112;F1LNN1;D3Z8J0;P40112;F1LNN1	Psmb3;Psmb3;Psmb3;Psmb3;RGD1564425;Psmb3;RGD1564425;Psmb3;Psmb3;RGD1564425;Psmb3	Proteasome subunit beta type-3;Proteasome subunit beta type;Proteasome subunit beta type-3;Proteasome subunit beta type;Proteasome subunit beta type-3;Proteasome subunit beta type;Proteasome subunit beta type-3;Proteasome subunit beta type;Proteasome subunit beta type-3;Proteasome subunit beta type;Proteasome subunit beta type-3;Proteasome subunit beta type;Proteasome subunit beta type-3;Proteaso…	yes;yes;yes;yes;yes;yes;yes;yes	no;no;no;no;no;no;no;no	F1LNN1_RAT;PSB3_RAT
F1LP30;Q5I0C3	F1LP30;Q5I0C3	Methylcrotonoyl-CoA carboxylase subunit alpha, mitochondrial	Mccc1	24;23	24;23	24;23	>tr|F1LP30|F1LP30_RAT Methylcrotonoyl-CoA carboxylase subunit alpha, mitochondrial OS=Rattus norvegicus GN=Mccc1 PE=4 SV=1;>sp|Q5I0C3|MCCA_RAT Methylcrotonoyl-CoA carboxylase subunit alpha, mitochondrial OS=Rattus norvegicus GN=Mccc1 PE=1 SV=1	24	1007	2145;3444;4612;5551;8973;9992;10057;10607;11112;11696;11941;13103;14274;14960;15359;17246;17350;18760;18868;19769;21230;22373;24901;25120	True;True;True;True;True;True;True;True;True;True;True;True;True;True;True;True;True;True;True;True;True;True;True;True	2267;3612;4842;5825;9416;10475;10544;11134;11658;12260;12518;13725;14957;15667;16109;18162;18267;19733;19843;20784;22317;23516;26177;26412	13642;13643;20423;27620;27621;27622;32684;32685;32686;32687;32688;51933;51934;51935;58262;58263;58707;58708;58709;58710;58711;58712;58713;62608;62609;62610;62611;62612;62613;62614;62615;65508;67835;67836;68802;76753;76754;84403;88462;88463;90215;101595;101596;102253;102254;109607;110081;115683;124655;124656;124657;134666;134667;151443;151444;152711;152712;152713	15795;15796;23557;31822;31823;31824;37724;37725;37726;37727;37728;60385;60386;60387;68232;68233;68234;68722;68723;68724;68725;68726;68727;68728;73285;73286;73287;73288;73289;73290;73291;73292;76587;79315;79316;80470;90318;90319;90320;99323;104001;104002;106035;119516;119517;119518;120377;120378;128968;129470;136130;146655;146656;146657;158499;158500;178891;178892;180402;180403;180404	15795;23557;31822;37725;60387;68232;68726;73289;76587;79316;80470;90319;99323;104002;106035;119516;120378;128968;129470;136130;146656;158500;178892;180403			AVNYVGAGTVEFIMDSK;DLLPTHSTIAK;EFQEQLESAR;ESVCQAALGLILK;HAPLVEFEEEEV;IGYPVMIK;IIEEAPAPGIDPEVR;IPLSQEEIPLQGHAFEAR;IYAEDPDNNFMPGAGPLVHLSTPPPDMSTR;KMGVQSVAVYSEADR;KVFFSEGAQANR;LHTQDQFSPFSFSSGR;LQVEHPVTEMITGTDLVEWQLR;LVVWASDR;MGVQSVAVYSEADR;QEGIIFIGPPSTAIR;QGDEVSVHYDPMIAK;SEKEFQEQLESAR;SFNDDAMLIEK;SSAAQAIHPGYGFLSENMEFAELCK;TNVDFLLR;VFFSEGAQANR;YLSPVSAEGTQGGTIAPMTGTIEK;YSLHQYNIVGLR	F1LP30;Q5I0C3;F1LP30;Q5I0C3;F1LP30;Q5I0C3;F1LP30;Q5I0C3;F1LP30;Q5I0C3;F1LP30;Q5I0C3;F1LP30;Q5I0C3;F1LP30;Q5I0C3;F1LP30;Q5I0C3;F1LP30;Q5I0C3;F1LP30;Q5I0C3;F1LP30;Q5I0C3;F1LP30;Q5I0C3;F1LP30;Q5I0C3;F1LP30;Q5I0C3;F1LP30;Q5I0C3;F1LP30;Q5I0C3;F1LP30;Q5I0C3;F1LP30;Q5I0C3;F1LP30;F1LP30;Q5I0C3;F1LP30;Q5I0C3;F1LP30;Q5I0C3;F1LP30;Q5I0C3	Mccc1;Mccc1;Mccc1;Mccc1;Mccc1;Mccc1;Mccc1;Mccc1;Mccc1;Mccc1;Mccc1;Mccc1;Mccc1;Mccc1;Mccc1;Mccc1;Mccc1;Mccc1;Mccc1;Mccc1;Mccc1;Mccc1;Mccc1;Mccc1	Methylcrotonoyl-CoA carboxylase subunit alpha, mitochondrial;Methylcrotonoyl-CoA carboxylase subunit alpha, mitochondrial;Methylcrotonoyl-CoA carboxylase subunit alpha, mitochondrial;Methylcrotonoyl-CoA carboxylase subunit alpha, mitochondrial;Methylcrotonoyl-CoA carboxylase subunit alpha, mitochondrial;Methylcrotonoyl-CoA carboxylase subunit alpha, mitochondrial;Methylcrotonoyl-CoA carboxylase s…	yes;yes;yes;yes;yes;yes;yes;yes;yes;yes;yes;yes;yes;yes;yes;yes;yes;yes;yes;yes;yes;yes;yes;yes	no;no;no;no;no;no;no;no;no;no;no;no;no;no;no;no;no;no;no;yes;no;no;no;no	F1LP30_RAT;MCCA_RAT
Q6P6S9;F1LPB8	Q6P6S9;F1LPB8	Ectonucleoside triphosphate diphosphohydrolase 5	Entpd5	8;8	8;8	8;8	>sp|Q6P6S9|ENTP5_RAT Ectonucleoside triphosphate diphosphohydrolase 5 OS=Rattus norvegicus GN=Entpd5 PE=2 SV=1;>tr|F1LPB8|F1LPB8_RAT Ectonucleoside triphosphate diphosphohydrolase 5 OS=Rattus norvegicus GN=Entpd5 PE=3 SV=2	8	1014	62;1706;3001;8388;12257;17341;21448;24177	True;True;True;True;True;True;True;True	64;1812;3151;8802;12844;18258;22547;25426	518;11161;11162;11163;11164;17923;17924;17925;48321;72060;102237;102238;102239;125890;146315;146316	655;12977;12978;12979;12980;20649;20650;20651;56175;84761;120359;120360;120361;148047;172331;172332	655;12978;20650;56175;84761;120359;148047;172331			AAETHLIDYEK;AQTLLLEVEEIFK;DGFGFEDGTLLQLTK;GQETVGTLDLGGASTQITFLPQLEK;LATLGALEAEGTDGHTFR;QGAETVQELLEVAK;TSGQLPFLEGEIFDSVKPGLSAFVDQPK;WLEAEWIFGGVK	Q6P6S9;F1LPB8;Q6P6S9;F1LPB8;Q6P6S9;F1LPB8;Q6P6S9;F1LPB8;Q6P6S9;F1LPB8;Q6P6S9;F1LPB8;Q6P6S9;F1LPB8;Q6P6S9;F1LPB8	Entpd5;Entpd5;Entpd5;Entpd5;Entpd5;Entpd5;Entpd5;Entpd5	Ectonucleoside triphosphate diphosphohydrolase 5;Ectonucleoside triphosphate diphosphohydrolase 5;Ectonucleoside triphosphate diphosphohydrolase 5;Ectonucleoside triphosphate diphosphohydrolase 5;Ectonucleoside triphosphate diphosphohydrolase 5;Ectonucleoside triphosphate diphosphohydrolase 5;Ectonucleoside triphosphate diphosphohydrolase 5;Ectonucleoside triphosphate diphosphohydrolase 5	yes;yes;yes;yes;yes;yes;yes;yes	no;no;no;no;no;no;no;no	ENTP5_RAT;F1LPB8_RAT
P21775;F1LPD6;P07871;P21775-2;D4AB84	P21775;F1LPD6;P07871;P21775-2;D4AB84	3-ketoacyl-CoA thiolase A, peroxisomal;3-ketoacyl-CoA thiolase B, peroxisomal	Acaa1a;Acaa1b	19;19;18;16;16	19;19;18;16;16	19;19;18;16;16	>sp|P21775|THIKA_RAT 3-ketoacyl-CoA thiolase A, peroxisomal OS=Rattus norvegicus GN=Acaa1a PE=2 SV=2;>tr|F1LPD6|F1LPD6_RAT 3-ketoacyl-CoA thiolase A, peroxisomal OS=Rattus norvegicus GN=Acaa1b PE=3 SV=2;>sp|P07871|THIKB_RAT 3-ketoacyl-CoA thiolase B, perox	19	1016	461;491;492;2768;3013;3939;7687;8269;9553;13317;17165;17169;17502;18020;18021;19182;20140;20880;23235	True;True;True;True;True;True;True;True;True;True;True;True;True;True;True;True;True;True;True	489;521;522;2910;3165;4138;8064;8676;10019;13949;18077;18081;18426;18964;18965;20177;21175;21947;24444	3107;3108;3109;3110;3111;3112;3113;3114;3115;3116;3117;3118;3119;3120;3121;3122;3270;3271;3272;3273;3274;16536;17957;17958;17959;17960;17961;17962;17963;17964;17965;17966;23268;23269;23270;23271;23272;23273;23274;23275;23276;23277;23278;23279;23280;23281;23282;23283;44238;47856;54914;54915;54916;54917;54918;54919;54920;54921;54922;54923;54924;54925;54926;54927;54928;78082;78083;101264;101271;1031…	3520;3521;3522;3523;3524;3525;3526;3527;3528;3529;3530;3531;3532;3533;3534;3535;3536;3537;3538;3694;3695;3696;3697;3698;19113;20691;20692;20693;20694;20695;20696;20697;20698;20699;20700;26714;26715;26716;26717;26718;26719;26720;26721;26722;26723;26724;26725;26726;26727;26728;26729;51347;55634;64223;64224;64225;64226;64227;64228;64229;64230;64231;64232;64233;64234;64235;64236;64237;64238;91893;918…	3522;3694;3698;19113;20697;26714;51347;55634;64224;91893;119165;119173;121432;124997;125002;131918;138367;144183;165777			AEELGLPILGVLR;AEIVPVTTTVLDDK;AEIVPVTTTVLDDKGDR;DCLIPMGITSENVAER;DGGSTTAGNSSQVSDGAAAVLLAR;DTTPDELLSAVLTAVLQDVK;GGFKDTTPDELLSAVLTAVLQDVK;GNPGNISSR;IAQFLSGIPETVPLSAVNR;LKPECLGDISVGNVLEPGAGAVMAR;QCSSGLQAVANIAGGIR;QDAFALASQQK;QKQDAFALASQQK;QVVTLLNELK;QVVTLLNELKR;SKAEELGLPILGVLR;SYAVVGVPPDIMGIGPAYAIPAALQK;TITVSQDEGVRPSTTMEGLAK;VNPLGGAIALGHPLGCTGAR	P21775;F1LPD6;P07871;P21775-2;D4AB84;P21775;F1LPD6;P07871;P21775-2;D4AB84;P21775;F1LPD6;P07871;P21775-2;D4AB84;P21775;F1LPD6;P07871;P21775-2;D4AB84;P21775;F1LPD6;P07871;P21775-2;D4AB84;P21775;F1LPD6;P07871;P21775-2;D4AB84;P21775;F1LPD6;P07871;P21775-2;D4AB84;P21775;F1LPD6;P07871;P21775-2;D4AB84;P21775;F1LPD6;P07871;P21775-2;D4AB84;P21775;F1LPD6;P21775-2;D4AB84;P21775;F1LPD6;P07871;P21775-2;D4AB84…	Acaa1a;Acaa1b;Acaa1a;Acaa1b;Acaa1a;Acaa1b;Acaa1a;Acaa1b;Acaa1a;Acaa1b;Acaa1a;Acaa1b;Acaa1a;Acaa1b;Acaa1a;Acaa1b;Acaa1a;Acaa1b;Acaa1a;Acaa1b;Acaa1a;Acaa1b;Acaa1a;Acaa1b;Acaa1a;Acaa1b;Acaa1a;Acaa1b;Acaa1a;Acaa1b;Acaa1a;Acaa1b;Acaa1a;Acaa1b;Acaa1a;Acaa1b;Acaa1a;Acaa1b	3-ketoacyl-CoA thiolase A, peroxisomal;3-ketoacyl-CoA thiolase B, peroxisomal;3-ketoacyl-CoA thiolase A, peroxisomal;3-ketoacyl-CoA thiolase B, peroxisomal;3-ketoacyl-CoA thiolase A, peroxisomal;3-ketoacyl-CoA thiolase B, peroxisomal;3-ketoacyl-CoA thiolase A, peroxisomal;3-ketoacyl-CoA thiolase B, peroxisomal;3-ketoacyl-CoA thiolase A, peroxisomal;3-ketoacyl-CoA thiolase B, peroxisomal;3-ketoacy…	yes;yes;yes;yes;yes;yes;yes;yes;yes;yes;yes;yes;yes;yes;yes;yes;yes;yes;yes	no;no;no;no;no;no;no;no;no;no;no;no;no;no;no;no;no;no;no	D4AB84_RAT;F1LPD6_RAT;THIKA_RAT;THIKB_RAT
F1LPV8	F1LPV8	Protein Suclg2	Suclg2	15	15	15	>tr|F1LPV8|F1LPV8_RAT Protein Suclg2 OS=Rattus norvegicus GN=Suclg2 PE=3 SV=2	15	1030	3154;5431;5541;5663;8711;9632;10515;12584;15131;18774;19053;19805;19806;23176;23790	True;True;True;True;True;True;True;True;True;True;True;True;True;True;True	3316;5697;5814;5940;9145;10101;11037;13187;15840;15841;19747;20043;20820;20821;24377;25020	19029;19030;32228;32229;32230;32231;32232;32233;32234;32235;32236;32237;32238;32239;32240;32241;32242;32243;32244;32245;32246;32620;32621;33173;33174;33175;33176;33177;33178;33179;33180;33181;33182;33183;33184;33185;50461;50462;55251;55252;55253;62173;62174;62175;62176;62177;62178;62179;62180;62181;62182;62183;62184;62185;62186;62187;62188;62189;62190;62191;62192;62193;62194;62195;62196;73657;736…	22029;22030;37220;37221;37222;37223;37224;37225;37226;37227;37228;37229;37230;37231;37232;37233;37234;37235;37236;37237;37238;37651;37652;38277;38278;38279;38280;38281;38282;38283;38284;38285;38286;38287;38288;38289;58740;58741;58742;64591;64592;64593;72785;72786;72787;72788;72789;72790;72791;72792;72793;72794;72795;72796;72797;72798;72799;72800;72801;72802;72803;72804;72805;72806;72807;72808;865…	22029;37224;37652;38277;58740;64592;72790;86511;104979;129028;131084;136215;136232;165114;170066	265	206	DIFAMDDKSENEPIENEAAR;EQIDIFEGIK;ESQVYQAFK;ETYLAILMDR;GVFDSGLK;IDATQVEVNPFGETPEGQVVCFDAK;INFDDNAEFR;LEGTNVQEAQNILK;MAENLGFLGSLK;SENEPIENEAAR;SHNGPVLVGSPQGGVDIEEVAASSPELIFK;SSGLPITSAVDLEDAAK;SSGLPITSAVDLEDAAKK;VMVAEALDISR;VVGQLAQQMIGYNLATK	F1LPV8;F1LPV8;F1LPV8;F1LPV8;F1LPV8;F1LPV8;F1LPV8;F1LPV8;F1LPV8;F1LPV8;F1LPV8;F1LPV8;F1LPV8;F1LPV8;F1LPV8	Suclg2;Suclg2;Suclg2;Suclg2;Suclg2;Suclg2;Suclg2;Suclg2;Suclg2;Suclg2;Suclg2;Suclg2;Suclg2;Suclg2;Suclg2		yes;yes;yes;yes;yes;yes;yes;yes;yes;yes;yes;yes;yes;yes;yes	yes;yes;yes;yes;yes;yes;yes;yes;yes;yes;yes;yes;yes;yes;yes	F1LPV8_RAT
F1LQ09	F1LQ09	Protein Atl2	Atl2	4	4	3	>tr|F1LQ09|F1LQ09_RAT Protein Atl2 OS=Rattus norvegicus GN=Atl2 PE=4 SV=1	4	1032	11154;16319;18860;25040	True;True;True;True	11701;17179;19835;26328	65677;95258;95259;95260;110001;152335	76769;111960;111961;111962;129385;179967	76769;111962;129385;179967			IYQGEELPHPK;NLVPLLLAPENLVEK;SFLLDFMLR;YQDQLEAEIEETYANFIK	F1LQ09;F1LQ09;F1LQ09;F1LQ09	Atl2;Atl2;Atl2;Atl2		no;yes;yes;yes	no;yes;yes;yes	F1LQ09_RAT
F1M609;F1LQC1;P07872-2;P07872	F1M609;F1LQC1;P07872-2;P07872	Acyl-coenzyme A oxidase;Peroxisomal acyl-coenzyme A oxidase 1;Peroxisomal acyl-CoA oxidase 1, A chain;Peroxisomal acyl-CoA oxidase 1, B chain;Peroxisomal acyl-CoA oxidase 1, C chain	Acox1	29;29;29;29	29;29;29;29	29;29;29;29	>tr|F1M609|F1M609_RAT Acyl-coenzyme A oxidase OS=Rattus norvegicus GN=Acox1 PE=3 SV=2;>tr|F1LQC1|F1LQC1_RAT Acyl-coenzyme A oxidase OS=Rattus norvegicus GN=Acox1 PE=3 SV=2;>sp|P07872-2|ACOX1_RAT Isoform 2 of Peroxisomal acyl-coenzyme A oxidase 1 OS=Rattus	29	1041	677;1760;1774;3589;4843;4862;5683;5867;6361;7673;8032;10271;10272;10273;10510;10702;11857;14708;14784;16165;16283;18865;19196;19606;20525;21353;24336;24398;24459	True;True;True;True;True;True;True;True;True;True;True;True;True;True;True;True;True;True;True;True;True;True;True;True;True;True;True;True;True	718;1866;1880;3775;3776;5082;5101;5960;6154;6155;6677;8047;8421;10768;10769;10770;11032;11233;12432;15400;15401;15483;17021;17143;19840;20191;20618;21579;22447;25587;25652;25718	4631;11454;11455;11456;11457;11458;11459;11460;11461;11462;11463;11464;11509;11510;11511;11512;11513;21534;21535;21536;21537;28978;28979;28980;28981;28982;28983;28984;28985;28986;28987;28988;29186;29187;29188;33500;33501;33502;33503;33504;33505;33506;33507;34193;34194;34195;34196;34197;37068;44097;44098;44099;44100;44101;44102;44103;44104;44105;44106;44107;46212;46213;46214;60549;60550;60551;6055…	5350;13310;13311;13312;13313;13314;13315;13316;13317;13318;13319;13320;13369;13370;13371;13372;13373;13374;13375;13376;13377;24747;24748;24749;24750;24751;33489;33490;33491;33492;33493;33494;33495;33496;33497;33498;33499;33774;33775;33776;38712;38713;38714;38715;38716;38717;38718;38719;38720;39541;39542;39543;39544;39545;42785;51186;51187;51188;51189;51190;51191;51192;51193;51194;51195;51196;5119…	5350;13313;13377;24749;33489;33776;38715;39541;42785;51193;53721;70972;70978;70990;72771;73807;80233;101884;102432;110971;111794;129465;132167;135174;141162;147362;173664;173961;174545	266;267;268	85;277;614	AFTTWTANAGIEECR;ASATFNPELITHILDGSPENTR;ASEAHCHYVVVK;DMTLGSVLGR;EIENLILNDPDFQHEDYNFLTR;EIGTHKPLPGITVGDIGPK;EVAWNLTSVDLVR;EYGISDPEEIMWFK;FGYEEMDNGYLK;GGDFLEGSIITGAQLSQVNAR;GLETTATYDPK;ILELLTLIR;ILELLTLIRPNAVALVDAFDFK;ILELLTLIRPNAVALVDAFDFKDMTLGSVLGR;INESIGQGDLSELPELHALTAGLK;IQPQQVAVWPTMVDINSLEGLTEAYK;KSPLNKTEVHESYHK;LTYGTMVFVR;LVGGMVSYLNDLPSQR;NLCLLYSLYGISQK;NLQTHVSHR;SFLVGNAAQSLSK;SKEVAWNLTSVDLVR;…	F1M609;F1LQC1;P07872-2;P07872;F1M609;F1LQC1;P07872-2;P07872;F1M609;F1LQC1;P07872-2;P07872;F1M609;F1LQC1;P07872-2;P07872;F1M609;F1LQC1;P07872-2;P07872;F1M609;F1LQC1;P07872-2;P07872;F1M609;F1LQC1;P07872-2;P07872;F1M609;F1LQC1;P07872-2;P07872;F1M609;F1LQC1;P07872-2;P07872;F1M609;F1LQC1;P07872-2;P07872;F1M609;F1LQC1;P07872-2;P07872;F1M609;F1LQC1;P07872-2;P07872;F1M609;F1LQC1;P07872-2;P07872;F1M609;F1…	Acox1;Acox1;Acox1;Acox1;Acox1;Acox1;Acox1;Acox1;Acox1;Acox1;Acox1;Acox1;Acox1;Acox1;Acox1;Acox1;Acox1;Acox1;Acox1;Acox1;Acox1;Acox1;Acox1;Acox1;Acox1;Acox1;Acox1;Acox1;Acox1	Acyl-coenzyme A oxidase;Peroxisomal acyl-coenzyme A oxidase 1;Peroxisomal acyl-CoA oxidase 1, A chain;Peroxisomal acyl-CoA oxidase 1, B chain;Peroxisomal acyl-CoA oxidase 1, C chain;Acyl-coenzyme A oxidase;Peroxisomal acyl-coenzyme A oxidase 1;Peroxisomal acyl-CoA oxidase 1, A chain;Peroxisomal acyl-CoA oxidase 1, B chain;Peroxisomal acyl-CoA oxidase 1, C chain;Acyl-coenzyme A oxidase;Peroxisomal…	yes;yes;yes;yes;yes;yes;yes;yes;yes;yes;yes;yes;yes;yes;yes;yes;yes;yes;yes;yes;yes;yes;yes;yes;yes;yes;yes;yes;yes	no;no;no;no;no;no;no;no;no;no;no;no;no;no;no;no;no;no;no;no;no;no;no;no;no;no;no;no;no	ACOX1_RAT;F1LQC1_RAT;F1M609_RAT
H7C5Y5;P21533;F1LQS3;F1LVJ5;F1M2R6;F1LUV7	H7C5Y5;P21533;F1LQS3	60S ribosomal protein L6	Rpl6	11;11;11;2;1;1	11;11;11;2;1;1	11;11;11;2;1;1	>tr|H7C5Y5|H7C5Y5_RAT 60S ribosomal protein L6 OS=Rattus norvegicus GN=Rpl6 PE=3 SV=1;>sp|P21533|RL6_RAT 60S ribosomal protein L6 OS=Rattus norvegicus GN=Rpl6 PE=1 SV=5;>tr|F1LQS3|F1LQS3_RAT 60S ribosomal protein L6 OS=Rattus norvegicus GN=Rpl6 PE=3 SV=1	11	1050	2054;2150;4974;9223;9307;9308;9309;17570;19822;24527;25329	True;True;True;True;True;True;True;True;True;True;True	2172;2272;5217;9675;9762;9763;9764;18497;20838;25790;26632	13062;13651;13652;13653;13654;13655;13656;13657;13658;13659;13660;29785;53077;53078;53079;53080;53081;53082;53083;53084;53085;53086;53087;53088;53089;53090;53091;53092;53093;53094;53095;53096;53097;53539;53540;53541;53542;53543;53544;53545;53546;53547;53548;53549;53550;53551;53552;53553;103450;103451;103452;103453;103454;103455;103456;103457;103458;103459;103460;103461;103462;103463;103464;103465…	15114;15805;15806;15807;15808;15809;15810;15811;15812;15813;15814;34482;61948;61949;61950;61951;61952;61953;61954;61955;61956;61957;61958;61959;61960;61961;61962;61963;61964;61965;61966;61967;61968;61969;61970;62561;62562;62563;62564;62565;62566;62567;62568;62569;62570;62571;62572;62573;62574;62575;62576;62577;62578;121769;121770;121771;121772;121773;121774;121775;121776;121777;121778;121779;1217…	15114;15812;34482;61954;62567;62576;62578;121771;136335;175597;181667			AVDSQILPK;AVPQLQGYLR;EKYEITEQR;HLTDAYFK;HQEGEIFDTEK;HQEGEIFDTEKEK;HQEGEIFDTEKEKYEITEQR;QLGSGLLLVTGPLALNR;SSITPGTVLIILTGR;YEITEQR;YYPTEDVPR	H7C5Y5;P21533;F1LQS3;H7C5Y5;P21533;F1LQS3;F1M2R6;H7C5Y5;P21533;F1LQS3;F1LUV7;H7C5Y5;P21533;F1LQS3;H7C5Y5;P21533;F1LQS3;H7C5Y5;P21533;F1LQS3;H7C5Y5;P21533;F1LQS3;H7C5Y5;P21533;F1LQS3;F1LVJ5;H7C5Y5;P21533;F1LQS3;F1LVJ5;H7C5Y5;P21533;F1LQS3;F1LUV7;H7C5Y5;P21533;F1LQS3	Rpl6;Rpl6;Rpl6;Rpl6;Rpl6;Rpl6;Rpl6;Rpl6;Rpl6;Rpl6;Rpl6	60S ribosomal protein L6;60S ribosomal protein L6;60S ribosomal protein L6;60S ribosomal protein L6;60S ribosomal protein L6;60S ribosomal protein L6;60S ribosomal protein L6;60S ribosomal protein L6;60S ribosomal protein L6;60S ribosomal protein L6;60S ribosomal protein L6	yes;yes;yes;yes;yes;yes;yes;yes;yes;yes;yes	no;no;no;no;no;no;no;no;no;no;no	F1LQS3_RAT;H7C5Y5_RAT;RL6_RAT
F1LQW3	F1LQW3	Protein Sfpq	Sfpq	6	6	6	>tr|F1LQW3|F1LQW3_RAT Protein Sfpq (Fragment) OS=Rattus norvegicus GN=Sfpq PE=4 SV=1	6	1056	3278;7924;12819;12820;16297;17048	True;True;True;True;True;True	3443;8311;13429;13430;17157;17954	19598;45721;75092;75093;75094;75095;75096;75097;75098;95142;95143;95144;100527	22656;53106;88229;88230;88231;88232;88233;88234;88235;111838;111839;111840;118384	22656;53106;88229;88234;111839;118384			DKLESEMEDAYHEHQANLLR;GIVEFASKPAAR;LFVGNLPADITEDEFK;LFVGNLPADITEDEFKR;NLSPYVSNELLEEAFSQFGPIER;PVIVEPLEQLDDEDGLPEK	F1LQW3;F1LQW3;F1LQW3;F1LQW3;F1LQW3;F1LQW3	Sfpq;Sfpq;Sfpq;Sfpq;Sfpq;Sfpq		yes;yes;yes;yes;yes;yes	yes;yes;yes;yes;yes;yes	F1LQW3_RAT
F1LR13;Q0ZHH6-2;Q0ZHH6	F1LR13;Q0ZHH6-2;Q0ZHH6	Atlastin-3	Atl3	4;3;3	4;3;3	3;2;2	>tr|F1LR13|F1LR13_RAT Atlastin-3 OS=Rattus norvegicus GN=Atl3 PE=4 SV=2;>sp|Q0ZHH6-2|ATLA3_RAT Isoform 2 of Atlastin-3 OS=Rattus norvegicus GN=Atl3;>sp|Q0ZHH6|ATLA3_RAT Atlastin-3 OS=Rattus norvegicus GN=Atl3 PE=2 SV=2	4	1060	1106;7736;8093;19475	True;True;True;True	1171;8117;8484;20480	7236;44700;44701;44702;44703;46618;46619;114179	8359;51989;51990;51991;51992;54189;54190;134437	8359;51989;54190;134437			ALASVLLQDHIR;GGSDPETTGIQIWSEVFTVK;GLLEYFK;SMLQATAEANNLAAAASAK	F1LR13;Q0ZHH6-2;Q0ZHH6;F1LR13;Q0ZHH6-2;Q0ZHH6;F1LR13;Q0ZHH6-2;Q0ZHH6;F1LR13	Atl3;Atl3;Atl3;Atl3	Atlastin-3;Atlastin-3;Atlastin-3	yes;yes;no;yes	no;no;no;yes	ATLA3_RAT;F1LR13_RAT
F1LR38;P16970	F1LR38;P16970	ATP-binding cassette sub-family D member 3	Abcd3	16;16	16;16	16;16	>tr|F1LR38|F1LR38_RAT ATP-binding cassette sub-family D member 3 (Fragment) OS=Rattus norvegicus GN=Abcd3 PE=3 SV=2;>sp|P16970|ABCD3_RAT ATP-binding cassette sub-family D member 3 OS=Rattus norvegicus GN=Abcd3 PE=1 SV=3	16	1061	4691;6073;6925;7827;8922;9192;9541;10885;11514;11945;12835;13239;22515;22922;24667;24926	True;True;True;True;True;True;True;True;True;True;True;True;True;True;True;True	4924;6369;7266;8209;9365;9644;10005;11425;11426;12073;12522;13445;13870;23667;24103;25937;26202	28200;28201;28202;28203;28204;35558;40190;45038;45039;45040;45041;45042;45043;45044;45045;45046;45047;51569;51570;51571;51572;51573;52937;52938;54697;54698;64281;64282;64283;64284;67165;68811;75141;77683;135518;138322;138323;150051;150052;151509;151510;151511;151512	32557;32558;32559;32560;32561;41084;41085;46747;52372;52373;52374;52375;52376;52377;52378;52379;52380;52381;52382;59971;59972;59973;59974;59975;59976;61767;61768;63964;63965;63966;75178;75179;75180;75181;78554;80479;88279;91386;159457;162884;162885;177305;177306;178964;178965;178966;178967	32560;41084;46747;52372;59973;61767;63964;75178;78554;80479;88279;91386;159457;162884;177305;178964	274;275	279;361	EGGWDSVQDWMDVLSGGEK;FDHVPLATPNGDILIQDLSFEVR;FSMGFIDSIIAK;GIEGAQASPLIPGAGEIINADNIIK;GYLDNVQLGHILER;HLHSTHSELLEDYYQSGR;IANPDQLLTQDVEK;ITELMQVLK;KITEDTVEFGS;KVGITLFTVSHR;LFYVPQRPYMTLGTLR;LITNSEEIAFYNGNKR;VGITLFTVSHR;VLGELWPLFGGHLTKPER;YGLNELK;YLYEEYLQAFTYYK	F1LR38;P16970;F1LR38;P16970;F1LR38;P16970;F1LR38;P16970;F1LR38;P16970;F1LR38;P16970;F1LR38;P16970;F1LR38;P16970;F1LR38;P16970;F1LR38;P16970;F1LR38;P16970;F1LR38;P16970;F1LR38;P16970;F1LR38;P16970;F1LR38;P16970;F1LR38;P16970	Abcd3;Abcd3;Abcd3;Abcd3;Abcd3;Abcd3;Abcd3;Abcd3;Abcd3;Abcd3;Abcd3;Abcd3;Abcd3;Abcd3;Abcd3;Abcd3	ATP-binding cassette sub-family D member 3;ATP-binding cassette sub-family D member 3;ATP-binding cassette sub-family D member 3;ATP-binding cassette sub-family D member 3;ATP-binding cassette sub-family D member 3;ATP-binding cassette sub-family D member 3;ATP-binding cassette sub-family D member 3;ATP-binding cassette sub-family D member 3;ATP-binding cassette sub-family D member 3;ATP-binding …	yes;yes;yes;yes;yes;yes;yes;yes;yes;yes;yes;yes;yes;yes;yes;yes	no;no;no;no;no;no;no;no;no;no;no;no;no;no;no;no	ABCD3_RAT;F1LR38_RAT
Q62902;F1LRA1	Q62902;F1LRA1	Protein ERGIC-53	Lman1	7;7	7;7	7;7	>sp|Q62902|LMAN1_RAT Protein ERGIC-53 OS=Rattus norvegicus GN=Lman1 PE=1 SV=1;>tr|F1LRA1|F1LRA1_RAT Protein ERGIC-53 OS=Rattus norvegicus GN=Lman1 PE=4 SV=2	7	1067	7787;10973;14903;17535;17957;25043;25259	True;True;True;True;True;True;True	8169;11516;15608;18459;18897;26331;26560	44871;44872;44873;44874;44875;64820;88120;103256;103257;105844;152342;152343;152344;152345;153325;153326;153327;153328;153329;153330;153331;153332;153333	52186;52187;52188;52189;52190;52191;52192;75781;103638;121556;121557;124632;179974;179975;179976;179977;181126;181127;181128;181129;181130;181131;181132;181133;181134	52186;75781;103638;121556;124632;179974;181126			GHPDLQGQPADDIFESIGDR;ITYYQK;LVSGVQHPGSAGVYETTQHFMDIK;QLDMILDEQR;QVFEGQNR;YQEEFEHFQQELDK;YVSSLTEEISR	Q62902;F1LRA1;Q62902;F1LRA1;Q62902;F1LRA1;Q62902;F1LRA1;Q62902;F1LRA1;Q62902;F1LRA1;Q62902;F1LRA1	Lman1;Lman1;Lman1;Lman1;Lman1;Lman1;Lman1	Protein ERGIC-53;Protein ERGIC-53;Protein ERGIC-53;Protein ERGIC-53;Protein ERGIC-53;Protein ERGIC-53;Protein ERGIC-53	yes;yes;yes;yes;yes;yes;yes	no;no;no;no;no;no;no	F1LRA1_RAT;LMAN1_RAT
F1LRS8	F1LRS8	CD2-associated protein	Cd2ap	3	3	3	>sp|F1LRS8|CD2AP_RAT CD2-associated protein OS=Rattus norvegicus GN=Cd2ap PE=1 SV=2	3	1078	1659;19516;22216	True;True;True	1764;20522;23353	10965;114304;114305;114306;114307;114308;133678	12742;134569;134570;134571;134572;134573;157364	12742;134572;157364			AQIIELLCIVDALKK;SNLEVEIAK;VDYIVEYDYDAVHDDELTIR	F1LRS8;F1LRS8;F1LRS8	Cd2ap;Cd2ap;Cd2ap		yes;yes;yes	yes;yes;yes	F1LRS8_RAT
F1LRY5;Q64380	F1LRY5;Q64380	Sarcosine dehydrogenase, mitochondrial	Sardh	36;35	36;35	36;35	>tr|F1LRY5|F1LRY5_RAT RCG45398 OS=Rattus norvegicus GN=Sardh PE=3 SV=2;>sp|Q64380|SARDH_RAT Sarcosine dehydrogenase, mitochondrial OS=Rattus norvegicus GN=Sardh PE=1 SV=2	36	1083	43;325;905;2262;2544;3080;3102;3186;3544;3594;3685;3701;5936;7163;7280;9749;13046;13496;14157;14389;14733;15360;16018;16859;16947;18081;18125;18437;18627;19571;19982;20202;20789;21495;23316;23600	True;True;True;True;True;True;True;True;True;True;True;True;True;True;True;True;True;True;True;True;True;True;True;True;True;True;True;True;True;True;True;True;True;True;True;True	45;339;957;2388;2680;3237;3238;3262;3350;3718;3781;3875;3892;6225;7517;7643;10222;13665;14133;14832;15075;15428;16110;16871;17752;17845;19026;19070;19391;19591;20583;21004;21240;21853;22599;24530;24824	465;466;1791;1792;1793;6183;6184;6185;6186;6187;6188;14060;14061;14062;14063;15278;18366;18367;18368;18369;18370;18371;18528;18529;18530;19124;19125;19126;19127;19128;19129;19130;19131;19132;19133;19134;19135;19136;19137;19138;19139;19140;19141;19142;21055;21056;21057;21058;21059;21060;21061;21062;21545;21546;22184;22219;22220;22221;22222;22223;34725;34726;41532;41533;41534;41535;41536;41537;4153…	588;589;590;2055;2056;2057;7172;7173;7174;7175;7176;7177;16252;16253;16254;16255;16256;17615;21191;21192;21193;21194;21195;21196;21197;21390;21391;21392;21393;22129;22130;22131;22132;22133;22134;22135;22136;22137;22138;22139;22140;22141;22142;22143;22144;22145;22146;22147;24233;24234;24235;24236;24237;24238;24239;24240;24241;24759;24760;25514;25551;25552;25553;25554;25555;25556;25557;40149;40150;…	590;2056;7173;16256;17615;21196;21391;22129;24233;24759;25514;25554;40149;48298;48974;65761;90164;93197;98625;100133;102144;106036;109529;117201;117631;125208;125340;126741;127751;135038;137272;138868;143392;148496;166456;168719	280	212	AADWLFSADVNRPPGSTVYTCMLNQR;ADFGFTVNK;AIDSLSIEK;AYGIESHVLSPAETK;CQLMDCSEDLGMLSIQGPASR;DGTMDPAGTCTTLTR;DHDASVYLR;DILQDVLDADLSNEAFPFSTHQLVR;DLYPLMNVDDLYGTLYVPR;DMYSYDIR;DPLHEELLGQGCVFQER;DPSGGPVSLDFVK;FAFGLFDLDWDVFTQHIEGAINR;FYLLGADAR;GAQVIENCAVTGIR;IEGIQNMPNVR;LGVGGVVLLER;LLGDEYTFDFPPHHCVIQK;LQGDALSVGGYEANPIFWDEVSDK;LSFVGELGWELHVPQASCLPVYR;LVCLTVEEEVPMFGLEAIWR;MGVTYAAQVHLK;NGQVVGHVR;NYSVVFPHDEPLAGR…	F1LRY5;F1LRY5;Q64380;F1LRY5;Q64380;F1LRY5;Q64380;F1LRY5;Q64380;F1LRY5;Q64380;F1LRY5;Q64380;F1LRY5;Q64380;F1LRY5;Q64380;F1LRY5;Q64380;F1LRY5;Q64380;F1LRY5;Q64380;F1LRY5;Q64380;F1LRY5;Q64380;F1LRY5;Q64380;F1LRY5;Q64380;F1LRY5;Q64380;F1LRY5;Q64380;F1LRY5;Q64380;F1LRY5;Q64380;F1LRY5;Q64380;F1LRY5;Q64380;F1LRY5;Q64380;F1LRY5;Q64380;F1LRY5;Q64380;F1LRY5;Q64380;F1LRY5;Q64380;F1LRY5;Q64380;F1LRY5;Q64380;…	Sardh;Sardh;Sardh;Sardh;Sardh;Sardh;Sardh;Sardh;Sardh;Sardh;Sardh;Sardh;Sardh;Sardh;Sardh;Sardh;Sardh;Sardh;Sardh;Sardh;Sardh;Sardh;Sardh;Sardh;Sardh;Sardh;Sardh;Sardh;Sardh;Sardh;Sardh;Sardh;Sardh;Sardh;Sardh;Sardh	Sarcosine dehydrogenase, mitochondrial;Sarcosine dehydrogenase, mitochondrial;Sarcosine dehydrogenase, mitochondrial;Sarcosine dehydrogenase, mitochondrial;Sarcosine dehydrogenase, mitochondrial;Sarcosine dehydrogenase, mitochondrial;Sarcosine dehydrogenase, mitochondrial;Sarcosine dehydrogenase, mitochondrial;Sarcosine dehydrogenase, mitochondrial;Sarcosine dehydrogenase, mitochondrial;Sarcosine…	yes;yes;yes;yes;yes;yes;yes;yes;yes;yes;yes;yes;yes;yes;yes;yes;yes;yes;yes;yes;yes;yes;yes;yes;yes;yes;yes;yes;yes;yes;yes;yes;yes;yes;yes;yes	yes;no;no;no;no;no;no;no;no;no;no;no;no;no;no;no;no;no;no;no;no;no;no;no;no;no;no;no;no;no;no;no;no;no;no;no	F1LRY5_RAT;SARDH_RAT
F1LS04;Q63356;D4A7X9	F1LS04;Q63356	Unconventional myosin-Ie	Myo1e	3;3;1	3;3;1	3;3;1	>tr|F1LS04|F1LS04_RAT Unconventional myosin-Ie (Fragment) OS=Rattus norvegicus GN=Myo1e PE=4 SV=2;>sp|Q63356|MYO1E_RAT Unconventional myosin-Ie OS=Rattus norvegicus GN=Myo1e PE=1 SV=1	3	1085	3168;20467;22343	True;True;True	3330;21519;23486	19072;19073;119645;134542;134543;134544;134545;134546	22072;22073;140626;158364;158365;158366;158367;158368	22072;140626;158364			DIILQSNPLLEAFGNAK;TEFLSLLTK;VFDFLVDSINK	F1LS04;Q63356;D4A7X9;F1LS04;Q63356;F1LS04;Q63356	Myo1e;Myo1f;Myo1e;Myo1e	Unconventional myosin-Ie;Unconventional myosin-Ie;Unconventional myosin-Ie	yes;yes;yes	no;no;no	F1LS04_RAT;MYO1E_RAT
H9KVE7;P36407-2;P36407;F1LSC5	H9KVE7;P36407-2;P36407;F1LSC5	E3 ubiquitin-protein ligase TRIM23	Trim23	1;1;1;1	1;1;1;1	1;1;1;1	>tr|H9KVE7|H9KVE7_RAT E3 ubiquitin-protein ligase TRIM23 OS=Rattus norvegicus GN=Trim23 PE=4 SV=2;>sp|P36407-2|TRI23_RAT Isoform 2 of E3 ubiquitin-protein ligase TRIM23 OS=Rattus norvegicus GN=Trim23;>sp|P36407|TRI23_RAT E3 ubiquitin-protein ligase TRIM23	1	1095	2703	TRUE	2842	16191;16192;16193;16194;16195;16196;16197;16198	18731;18732;18733;18734;18735;18736;18737;18738;18739;18740	18734			DALLLIFANK	H9KVE7;P36407-2;P36407;F1LSC5	Trim23	E3 ubiquitin-protein ligase TRIM23	yes	no	F1LSC5_RAT;H9KVE7_RAT;TRI23_RAT
[truncated: 540 more rows]

## Sheet: 3_Fresh
Protein IDs	UniProt names	Majority protein IDs	Protein names	Gene names	Peptide counts (all)	Peptide counts (razor+unique)	Peptide counts (unique)	Fasta headers	Peptides	id	Peptide IDs	Peptide is razor	Mod. peptide IDs	Evidence IDs	MS/MS IDs	Best MS/MS	Oxidation (M) site IDs	Oxidation (M) site positions	Sequence	Proteins	Gene names_	Protein names_	Unique (Groups)	Unique (Proteins)
A0JPJ7	OLA1_RAT	A0JPJ7	Obg-like ATPase 1	Ola1	2	2	2	>sp|A0JPJ7|OLA1_RAT Obg-like ATPase 1 OS=Rattus norvegicus GN=Ola1 PE=2 SV=1	2	3	9937;10563	True;True	10417;11088	57782;62428;62429	67627;73069;73070	67627;73070			IGIVGLPNVGK;IPAFLNVVDIAGLVK	A0JPJ7;A0JPJ7	Ola1;Ola1	Obg-like ATPase 1;Obg-like ATPase 1	yes;yes	yes;yes
A0JPM9	EIF3J_RAT	A0JPM9	Eukaryotic translation initiation factor 3 subunit J	Eif3j	5	5	5	>sp|A0JPM9|EIF3J_RAT Eukaryotic translation initiation factor 3 subunit J OS=Rattus norvegicus GN=Eif3j PE=2 SV=1	5	5	0;2791;14133;23086;23087	True;True;True;True;True	0;2935;14808;24275;24276	0;16615;83671;83672;139510;139511	0;19196;98523;98524;164225;164226	0;19196;98524;164225;164226			AAAAAAAAGDSDSWDADTFSMEDPVRK;DDFTEFGK;LQEESDLELAK;VLTPEEQLADK;VLTPEEQLADKLR	A0JPM9;A0JPM9;A0JPM9;A0JPM9;A0JPM9	Eif3j;Eif3j;Eif3j;Eif3j;Eif3j	Eukaryotic translation initiation factor 3 subunit J;Eukaryotic translation initiation factor 3 subunit J;Eukaryotic translation initiation factor 3 subunit J;Eukaryotic translation initiation factor 3 subunit J;Eukaryotic translation initiation factor 3 subunit J	yes;yes;yes;yes;yes	yes;yes;yes;yes;yes
[truncated: 1,716 more rows]

## Sheet: 4_DET
Protein IDs	Majority protein IDs	Protein names	Gene names	Peptide counts (all)	Peptide counts (razor+unique)	Peptide counts (unique)	Fasta headers	Peptides	id	Peptide IDs	Peptide is razor	Mod. peptide IDs	Evidence IDs	MS/MS IDs	Best MS/MS	Oxidation (M) site IDs	Oxidation (M) site positions	Sequence	Proteins	Gene names_	Protein names_	Unique (Groups)	Unique (Proteins)	UniProt names
[truncated: 62 more rows]

[truncated: 3 more sheets: 5_DET_EDTA-DET, 6_Fresh_DET, 7_EDTA-DET]
